# Supplementary material for: Environmental enrichment alters protein expression as well as the proteomic response to cocaine in rat nucleus accumbens
Source: Front Behav Neurosci. 2014 Jul 21;8:246. doi: 10.3389/fnbeh.2014.00246 (PMC4104784; doi:10.3389/fnbeh.2014.00246)
Supplement: Supplementary file 1 [file DataSheet1.ZIP]

Archive with 2 entries (2 files):
- Datasheet 2.XLS
- Datasheet 1.XLSX
