# Supplementary material for: Environmental enrichment alters protein expression as well as the proteomic response to cocaine in rat nucleus accumbens
Source: Front Behav Neurosci. 2014 Jul 21;8:246. doi: 10.3389/fnbeh.2014.00246 (PMC4104784; doi:10.3389/fnbeh.2014.00246)
Supplement: Supplementary file 1 [file DataSheet1.ZIP › Datasheet 2.XLS]

## Sheet: Fig1c
Symbol	Synonym(s)	Entrez Gene Name	Location	Family
AC	3',5'-cyclic AMP synthetase, 4.6.1.1, AC, ADENYL CYCLASE, Adenylate Cyclase, Adenylyl Cyclase, ATP diphosphate-lyase (cyclizing), mAC, sAC		Cytoplasm	group
ATP	56-65-5, 9-beta-D-arabinofuranosyladenine 5'-triphosphate, adenosine 5'-(tetrahydrogen triphosphate), adenosine 5'-triphosphate, adenosine triphosphate, ATP, ATP4-, C10H16N5O13P3, [[(2R,3S,4R,5R)-5-(6-aminopurin-9-yl)-3,4-dihydroxyoxolan-2-yl]methoxy-hydroxyphosphoryl] phosphono hydrogen phosphate		Other	chemical - endogenous mammalian
Ca2+	14127-61-8, Ca+2, calcium, calcium cation, calcium ion, calcium ions, calcium(2+), calcium, ion (Ca2+)		Other	chemical - endogenous mammalian
cAMP	(4aR,6R,7R,7aS)-6-(6-aminopurin-9-yl)-2-hydroxy-2-oxo-4a,6,7,7a-tetrahydro-4H-furo[3,2-d][1,3,2]dioxaphosphinin-7-ol, 11002-78-1, 3',5'-cyclic AMP, 3',5'-monophosphate, adenosine cyclic, 33116-15-3, 37839-81-9, 54532-48-8, 55576-98-2, 60-92-4, 66067-13-8, 68407-13-6, adenosine 3',5'-phosphate, adenosine cyclic 3',5'-monophosphate, adenosine cyclic 3,5 monophosphate, adenosine cyclic monophosphate…		Other	chemical - endogenous mammalian
Cocaine	(-)-cocaine, 1-alpha-H,5-alpha-H-tropane-2-beta-carboxylic acid, 3-beta-hydroxy-, methyl ester, benzoate, 50-36-2, 53-21-4, 8-azabicyclo(3.2.1)octane-2-carboxylic acid, 3-(benzoyloxy)-8-methyl-, methyl ester, (1R-(exo,exo))-, benzoylmethylecgonine, C17H21NO4, cocaine HCl, cocaine hydrochloride, methyl (1S,3S,4R,5R)-3-benzoyloxy-8-methyl-8-azabicyclo[3.2.1]octane-4-carboxylate		Other	chemical drug
DARPP-32	AU040756, BOS 19071, DARPP, DARPP-32, Dopamine and camp regulated neuronal phosphoprotein, protein phosphatase 1, regulatory (inhibitor) subunit 1B, RP23-355L10.2	protein phosphatase 1, regulatory (inhibitor) subunit 1B	Cytoplasm	phosphatase
DAT	Amphetamine transporter, DA TRANSPORTER, DAT, DAT transporter, DAT1, Dopamine Transporter, Na-dependent dopamine transporter, PKDYS, solute carrier family 6 (neurotransmitter transporter), member 3, solute carrier family 6 (neurotransmitter transporter, dopamine), member 3	solute carrier family 6 (neurotransmitter transporter), member 3	Plasma Membrane	transporter
Dopamine	1,2-benzenediol, 4-(2-aminoethyl)-, 1,2-benzenediol, 4-(2-aminoethyl)- (9CI), 4-(2-aminoethyl)benzene-1,2-diol, 50444-17-2, 51-61-6, 62-31-7, C8H11NO2, DA, dopamine HCl, dopamine hydrochloride, hydroxytyramine, Intropin, Revimine		Other	chemical - endogenous mammalian
DRD1	C030036C15Rik, D1, D1 receptor, D1 receptors, D1a, D1DR, Da-d1 receptor, DADR, Dopamine d1 receptor, dopamine receptor D1, dopamine receptor D1A, DRD1A, Gpcr15	dopamine receptor D1	Plasma Membrane	G-protein coupled receptor
DRD2	D2 DOPAMINE receptor, D2 dopaminergic receptor, D2-like receptors, D2a dopamine receptor, D2DR, D2R, D2S, dopamine D2 receptor, Dopamine D2L receptor, dopamine receptor D2	dopamine receptor D2	Plasma Membrane	G-protein coupled receptor
DRD3	D3 receptor, D3DR, D3R, Dopamine d3 receptor, dopamine receptor D3, ETM1, FET1	dopamine receptor D3	Plasma Membrane	G-protein coupled receptor
DRD4	AW125663, D4 dopamine receptor, D4 Receptor, D4DR, D4R, D4RA, Dopamine receptor 4, dopamine receptor D4	dopamine receptor D4	Plasma Membrane	G-protein coupled receptor
DRD5	D1B, D5R, DBDR, DOPAMINE D5 receptor, dopamine receptor D5, DRD1B, DRD1L2, Gpcr1	dopamine receptor D5	Plasma Membrane	G-protein coupled receptor
Glutamate	(2S)-2-aminopentanedioic acid, 142-47-2, 19473-49-5, 56-86-0, C5H9NO4, glutamate, glutamic acid, glutaminol, L-Glu, L-glutamate, L-glutamic acid, monosodium glutamate, potassium glutamate, potassium L-glutamate, S-glutamate, sodium glutamate		Other	chemical - endogenous mammalian
Glycine	2-aminoacetic acid, 56-40-6, C2H5NO2, glycine, zirconium aluminum glycine		Other	chemical - endogenous mammalian
GRIA	AMPAR		Plasma Membrane	group
GRIK	kainate glutamate receptor, kainate receptor, KAR		Plasma Membrane	group
GRIN	GRIN, NMDAR, NMDARs		Plasma Membrane	complex
K+	24203-36-9, K+, potassium, potassium cation, potassium ion, potassium(1+), potassium, ion (K1+)		Other	chemical - endogenous mammalian
Na+	17341-25-2, Na+, sodium, sodium cation, sodium ion, sodium(1+), sodium(1+)ion		Other	chemical - endogenous mammalian
PKA	A-Kinase, cAMP-dependent protein kinase, protein KINASE A		Cytoplasm	complex
PP2A	protein PHOSPHATASE 2A, Protein Phosphatase Type2a		Cytoplasm	complex
SLC17A			Plasma Membrane	group
SLC17A6	2900073D12Rik, DNPI, GVT2, solute carrier family 17 (sodium-dependent inorganic phosphate cotransporter), member 6, solute carrier family 17 (vesicular glutamate transporter), member 6, VGLUT2	solute carrier family 17 (vesicular glutamate transporter), member 6	Plasma Membrane	transporter
SLC17A7	2900052E22RIK, AI851913, BNPI, GVT1, rCG 54113, solute carrier family 17 (sodium-dependent inorganic phosphate cotransporter), member 7, solute carrier family 17 (vesicular glutamate transporter), member 7, VGLUT1	solute carrier family 17 (vesicular glutamate transporter), member 7	Plasma Membrane	transporter
VMAT	VMAT		Plasma Membrane	group

## Sheet: Fig1e
Symbol	Synonym(s)	Entrez Gene Name	Location	Family
cocaine seeking behavior			Other	function
conditioning			Other	function
emotional behavior			Other	function
GNAO1	alphaO, AW050213, EIEE17, G protein alpha O subunit, G protein ao, G protein O, G zero, G-ALPHA-o, GAO2, GNAO, GNAO2, Go alpha subunit 2, guanine nucleotide binding protein (G protein), alpha activating activity polypeptide O, guanine nucleotide binding protein, alpha O, Gαo, RATBPGTPC	guanine nucleotide binding protein (G protein), alpha activating activity polypeptide O	Plasma Membrane	enzyme
GRIK2	AW124492, EAA4, GLR6, GluK2, GLUK6, Glur beta-2, GLUR6, Glutamate receptor channel subunit beta2, glutamate receptor, ionotropic, kainate 2, glutamate receptor, ionotropic, kainate 2 (beta 2), MRT6, rCG 58533	glutamate receptor, ionotropic, kainate 2	Plasma Membrane	ion channel
place preference			Other	function
PRKACB	beta-CATALYTIC subunit of PKA, Cat Beta, PKA-C beta, PKACB, Prkacb predicted, protein kinase, cAMP-dependent, catalytic, beta, RP11-82H13.1	protein kinase, cAMP-dependent, catalytic, beta	Cytoplasm	kinase
RPS6KA5	3110005L17RIK, 6330404E13Rik, AI854034, MSK1, MSPK1, ribosomal protein S6 kinase, 90kDa, polypeptide 5, ribosomal protein S6 kinase, polypeptide 5, RLPK	ribosomal protein S6 kinase, 90kDa, polypeptide 5	Nucleus	kinase
SLC17A6	2900073D12Rik, DNPI, GVT2, solute carrier family 17 (sodium-dependent inorganic phosphate cotransporter), member 6, solute carrier family 17 (vesicular glutamate transporter), member 6, VGLUT2	solute carrier family 17 (vesicular glutamate transporter), member 6	Plasma Membrane	transporter
SLC17A7	2900052E22RIK, AI851913, BNPI, GVT1, rCG 54113, solute carrier family 17 (sodium-dependent inorganic phosphate cotransporter), member 7, solute carrier family 17 (vesicular glutamate transporter), member 7, VGLUT1	solute carrier family 17 (vesicular glutamate transporter), member 7	Plasma Membrane	transporter
SLC18A2	1110037L13Rik, 9330105E13, MNAT, solute carrier family 18 (vesicular monoamine transporter), member 2, solute carrier family 18 (vesicular monoamine), member 2, SVAT, SVMT, VAT2, VMAT-2	solute carrier family 18 (vesicular monoamine transporter), member 2	Plasma Membrane	transporter
STX1A	HPC-1, LOC100360064, P35-1, STX1, SYN1A, Syntaxin 1a, syntaxin 1A (brain)	syntaxin 1A (brain)	Cytoplasm	transporter

## Sheet: Fig1f
Symbol	Synonym(s)	Entrez Gene Name	Location	Family
AGTRAP	3300002E14RIK, angiotensin II receptor-associated protein, angiotensin II, type I receptor-associated protein, AT1R, ATRAP, D4Wsu124e, RP11-56N19.3, RP23-139J21.6	angiotensin II receptor-associated protein	Plasma Membrane	G-protein coupled receptor
Akt	AKT1/2/3, B/Akt, Pkb, RAC-PK		Cytoplasm	group
ARHGAP1	B230365D05RIK, C76222, CDC42 GTPase-ACTIVATING, CDC42GAP, p50rhoGAP, Rho GTPase activating protein 1, RHOGAP, RHOGAP1, RP23-12H6.1, RP23-12H6.2	Rho GTPase activating protein 1	Cytoplasm	other
ARHGAP12	2810011M08RIK, Rho GTPase activating protein 12	Rho GTPase activating protein 12	Cytoplasm	other
BNIP2	5730523P12RIK, BCL2/adenovirus E1B 19kDa interacting protein 2, BCL2/adenovirus E1B interacting protein 2, BNIP2beta, NIP2, Nip21, Nip2l	BCL2/adenovirus E1B 19kDa interacting protein 2	Cytoplasm	other
CD3			Plasma Membrane	complex
CLYBL	0610033J05Rik, 2310014M14Rik, AI256068, citrate lyase beta like, CLB, RP11-134O15.1	citrate lyase beta like	Cytoplasm	enzyme
COX6A1	COX6A, COX6AL, cytochrome c oxidase subunit VIa polypeptide 1, cytochrome c oxidase, subunit VIa, polypeptide 1, VIaL	cytochrome c oxidase subunit VIa polypeptide 1	Cytoplasm	enzyme
CS	2610511A05Rik, 9030605P22Rik, ahl4, BB234005, Cis, citrate synthase	citrate synthase	Cytoplasm	enzyme
CTSD	BOS 25072, CatD, cathepsin D, Cathespin D, CD, CLN10, CPSD, EAI, HEL-S-130P, LOC196214	cathepsin D	Cytoplasm	peptidase
CTSE	A430072O03RIK, C920004C08RIK, CATE, CATHEPSIN E, CE, CEA, CEB, Ctsea	cathepsin E	Cytoplasm	peptidase
CYB5R3	0610016L08Rik, 2500002N19Rik, B5R, C85115, cytochrome b5 reductase 3, DIA1, ENSMUSP00000018186, NADH Cytochrome B5 Reductase, Nadhcb5, RNNADHCB5, WU:AL591952.1-001, WU:AL591952.1-002, WU:AL591952.1-003, WU:Cyb5r3	cytochrome b5 reductase 3	Cytoplasm	enzyme
ERK	p42/44 mapk		Other	group
EXOC2	2410030I24Rik, AI648199, exocyst complex component 2, RP11-164H16.2, RP23-213G18.3, Rsec5, SEC5, SEC5L1, Sec5p	exocyst complex component 2	Cytoplasm	transporter
FSH	anthrogon, follicle-stimulating hormone, Follitropin, fostimon, FSH (follicle stimulating hormone), hFSH, org-32489, urofollitropin		Plasma Membrane	complex
GRB2	AA408164, ASH, BOS 19430, EGFRBP-GRB2, GRAB2, growth factor receptor-bound protein 2, MST084, MSTP084, NCKAP2, RP23-28I4.1	growth factor receptor-bound protein 2	Cytoplasm	other
Insulin	Ins		Extracellular Space	group
Jnk	Jnk p56, JUN KINASE, p40, p47, Sapk/Jnk		Cytoplasm	group
KIF3A	111-11-71, 111-11-86, AF180004, AF180009, AW124694, FLA10, Kif3, Kifl, kinesin family member 3A, KLP-20, Kns3, RP23-188H3.1	kinesin family member 3A	Cytoplasm	enzyme
LAMP2	CD107b, Lamp-2b, Lamp-2c, LAMPB, LGP110, lysosomal-associated membrane protein 2, Mac3, RP23-193O17.2	lysosomal-associated membrane protein 2	Plasma Membrane	enzyme
Mapk	Map Kinase, NGF/EGF DEPENDENT KINASE		Cytoplasm	group
NFkB (complex)	NF-KAPPA B, NF-κB		Nucleus	complex
PI3K (complex)	1-phosphatidylinositol 3-kinase, 2.7.1.137, ATP:1-phosphatidyl-1D-myo-inositol 3-phosphotransferase, Phosphatidylinositol 3 kinase, phosphatidylinositol 3'-kinase, PI3-kinase, PtdIns 3 Kinase, type I phosphatidylinositol kinase, type III phosphoinositide 3-kinase, Vps34p		Cytoplasm	complex
Pkc(s)	Cnpkc, PKC, Pkc(s), Protein Kinase C		Cytoplasm	group
PTPRS	AC073761.1, AL022616, Lar-ptp2, protein tyrosine phosphatase, receptor type, S, PTP, PTP-NU3, Ptprd, PTPSIGMA, Ptpsigma., Ptpt9, R-PTP-S, Rptpd, RPTPsigma	protein tyrosine phosphatase, receptor type, S	Plasma Membrane	phosphatase
RHOC	AI324259, ARH9, ARHC, H9, ras homolog family member C, RAS HOMOLOG GENE family, member C, Rhoc predicted, RHOH9, RP11-426L16.4	ras homolog family member C	Plasma Membrane	enzyme
RhoGap	p190 Rhogap		Cytoplasm	group
SAG	A930001K18Rik, Arr1, ARRESTIN, DKFZP686J1593, Irbp, LOC683311, RETSAG, ROD ARRESTIN, RP47, S-ANTIGEN, S-antigen, retina and pineal gland (arrestin), S-antigen; retina and pineal gland (arrestin), S-arrestin, SAGMR, SANTI, VISUAL ARRESTIN	S-antigen; retina and pineal gland (arrestin)	Cytoplasm	other
Sh2b3	Lnk, SH2B adaptor protein 3	SH2B adaptor protein 3	Other	other
SHC-GRB2-GAB1			Cytoplasm	complex
SLC25A12	2610002D09Rik, AGC1, AI839531, ARALAR, Aralar1, B230107K20RIK, BB129864, RP23-299A2.2, solute carrier family 25 (aspartate/glutamate carrier), member 12, solute carrier family 25 (mitochondrial carrier, Aralar), member 12	solute carrier family 25 (aspartate/glutamate carrier), member 12	Cytoplasm	transporter
TCR	T-cell receptor, TCR protein		Plasma Membrane	complex
TMEM14C	1110021D01Rik, AU020193, bA421M1.6, C6orf53, Cdtw1, HSPC194, MSTP073, NET26, transmembrane protein 14C	transmembrane protein 14C	Plasma Membrane	other
YWHAH	14-3-3 eta, 14-3-3e, 14-3-3η, LL22NC03-44A4.1, protein AS1, tyrosine 3-monooxygenase/tryptophan 5-monooxygenase activation protein, eta, tyrosine 3-monooxygenase/tryptophan 5-monooxygenase activation protein, eta polypeptide, YWHA1	tyrosine 3-monooxygenase/tryptophan 5-monooxygenase activation protein, eta	Cytoplasm	transcription regulator

## Sheet: Fig1g
Symbol	Synonym(s)	Entrez Gene Name	Location	Family
ADRB2	ADRB2R, ADRBR, Adrenergic Receptor Beta 2, adrenergic receptor, beta 2, adrenoceptor beta 2, surface, B2AR, Badm, BAR, Beta-2 adrenoceptor, Beta-2 receptor, Beta-adrenergic receptor 2a, Beta2 Adrenergic Receptor, BETA2AR, Gpcr7	adrenoceptor beta 2, surface	Plasma Membrane	G-protein coupled receptor
AP1M1	AA408894, adaptor-related protein complex 1, mu 1 subunit, adaptor-related protein complex AP-1, mu subunit 1, Adtm1A, AP47, CLAPM2, CLTNM, MU-1A, MU1, [m]1A	adaptor-related protein complex 1, mu 1 subunit	Cytoplasm	transporter
ATP6V1F	1110004G16Rik, ATP6S14, ATPase, H transporting, lysosomal V1 subunit F, ATPase, H+ transporting, lysosomal 14kDa, V1 subunit F, ATPase, H+ transporting, lysosomal V1 subunit F, BOS 4518, Vacuolar ATP Synthase Subunit F, Vacuolar ATPase Subunit 1F, VATF, Vma7	ATPase, H+ transporting, lysosomal 14kDa, V1 subunit F	Other	enzyme
BDNF	ANON2, Brain derived neurotrophic factor, BULN2, OCD1, RP23-393E8.1	brain-derived neurotrophic factor	Extracellular Space	growth factor
beta-estradiol	(8R,9S,13S,14S,17S)-13-methyl-6,7,8,9,11,12,14,15,16,17-decahydrocyclopenta[a]phenanthrene-3,17-diol, 1,3,5(10)-estratriene-3,17beta-diol, 17-beta-E2, 17-beta-estradiol, 17-beta-oestradiol, 17-betaE, 50-28-2, Aerodiol, Agofollin, Alora, Altrad, Amnestrogen, Aquadiol, Bardiol, C18H24O2, Climaderm, Climara, Compudose, Compudose 200, Compudose 365, Corpagen, Dermestril, Dihydromenformon, Dihydrothee…		Other	chemical - endogenous mammalian
BNIP2	5730523P12RIK, BCL2/adenovirus E1B 19kDa interacting protein 2, BCL2/adenovirus E1B interacting protein 2, BNIP2beta, NIP2, Nip21, Nip2l	BCL2/adenovirus E1B 19kDa interacting protein 2	Cytoplasm	other
Ca2+	14127-61-8, Ca+2, calcium, calcium cation, calcium ion, calcium ions, calcium(2+), calcium, ion (Ca2+)		Other	chemical - endogenous mammalian
CEP68	6030463E10Rik, AI481761, BC027174, centrosomal protein 68, centrosomal protein 68kDa, KIAA0582, RGD1309101, RP23-19L22.5	centrosomal protein 68kDa	Cytoplasm	other
CISD1	AU043990, AW743335, C10orf70, CDGSH iron sulfur domain 1, D10Ertd214e, MDS029, MitoNEET, RGD1309529, ZCD1	CDGSH iron sulfur domain 1	Cytoplasm	other
CLYBL	0610033J05Rik, 2310014M14Rik, AI256068, citrate lyase beta like, CLB, RP11-134O15.1	citrate lyase beta like	Cytoplasm	enzyme
CMSS1	1110001A06Rik, 2610528E23Rik, 4930572F24Rik, AV099812, AV122629, C3orf26, cms small ribosomal subunit 1, cms1 ribosomal small subunit homolog (yeast), RGD1309437	cms1 ribosomal small subunit homolog (yeast)	Other	other
CYGB	3110001K20Rik, CYTOGLOBIN, HGB, RP23-313J14.4, Staap, STAP	cytoglobin	Cytoplasm	transporter
DLG2	A330103J02Rik, B230218P12RIK, B330007M19Rik, chapsyn-110, discs, large homolog 2 (Drosophila), Dlgh2, Gm1197, mCG 22690, PPP1R58, PSD-93	discs, large homolog 2 (Drosophila)	Plasma Membrane	kinase
EMG1	C2F, EMG1 N1-specific pseudouridine methyltransferase, EMG1 nucleolar protein homolog (S. cerevisiae), Grcc2f, NEP1	EMG1 N1-specific pseudouridine methyltransferase	Nucleus	other
ENTPD2	Ca2+/Mg2+ ecto-ATPase, CD39L1, Ectonucleoside triphosphate diphosphohydrolase, ectonucleoside triphosphate diphosphohydrolase 2, NTPDase-2, RP11-229P13.11-001, RP23-47P18.5	ectonucleoside triphosphate diphosphohydrolase 2	Cytoplasm	enzyme
GGT7	1110017C11Rik, 6330563L03Rik, D20S101, dJ18C9.2, gamma-glutamyltransferase 7, GGT4, GGTL3, GGTL5, RP1-18C9.2, RP23-260N23.3	gamma-glutamyltransferase 7	Plasma Membrane	enzyme
GSTO1	AA407097, AI194287, AU018802, Glutathione S-Transferase Omega 1, GST HOMOLOG, GSTO 1-1, GSTTLp28, GSTX, HEL-S-21, P28, RP11-99N20.1, SPG-R	glutathione S-transferase omega 1	Cytoplasm	enzyme
Higd1a	2210020B17Rik, 7420700H20Rik, AI303276, AW049839, Hig1, HIG1 domain family, member 1A, HIG1 hypoxia inducible domain family, member 1A, HIMP1	HIG1 domain family, member 1A	Cytoplasm	other
HNF4A	FLJ39654, hepatic nuclear factor 4, alpha, hepatocyte nuclear factor 4, alpha, HNF-4, HNF4alpha, HNF4α, HNF4α (MODY1), MODY, MODY1, NR2A1, NR2A21, RP23-36P22.1, RP5-1013A22.1, TCF, TCF14	hepatocyte nuclear factor 4, alpha	Nucleus	transcription regulator
IDH3A	1110003P10Rik, 1500012E04Rik, AA407078, AI316514, isocitrate dehydrogenase 3 (NAD+) alpha, Isocitrate/isopropylmalate Dehydrogenase	isocitrate dehydrogenase 3 (NAD+) alpha	Cytoplasm	enzyme
IL5	EDF, interleukin 5, interleukin 5 (colony-stimulating factor, eosinophil), RP23-239O19.2, TRF	interleukin 5 (colony-stimulating factor, eosinophil)	Extracellular Space	cytokine
MRPL18	1010001C05Rik, C79879, HSPC071, L18mt, mitochondrial ribosomal protein L18	mitochondrial ribosomal protein L18	Cytoplasm	translation regulator
MRPL22	E030011D16RIK, HSPC158, L22mt, mitochondrial ribosomal protein L22, MRP-L25, RP24-499A8.2, RPML25	mitochondrial ribosomal protein L22	Cytoplasm	other
MRPL46	3110052F15Rik, C15orf4, C80107, LIECG2, mitochondrial ribosomal protein L46, P2ECSL	mitochondrial ribosomal protein L46	Cytoplasm	other
MTDH	2610103J23Rik, 3D3, 3D3/Lyric, AEG-1, AV353288, D8Bwg1112e, LYRIC, LYRIC/3D3, metadherin, p80	metadherin	Cytoplasm	transcription regulator
p85 (pik3r)	p85, p85 (pik3r), P85 FROM PIK3R, p85 PI3K, p85 Pi3kinase, PI3K p85 subunit		Cytoplasm	group
PSMB7	AU020723, Macropain chain Z, MC14, proteasome (prosome, macropain) subunit, beta type 7, proteasome (prosome, macropain) subunit, beta type, 7, Proteasome subunit b type 7, Proteasome subunit Z, PSB7, RP11-101K10.7, RP23-354G20.1	proteasome (prosome, macropain) subunit, beta type, 7	Cytoplasm	peptidase
RTN4IP1	D10Ertd690e, NIMP, reticulon 4 interacting protein 1, RGD1563384	reticulon 4 interacting protein 1	Cytoplasm	enzyme
SERPINA10	CENTERIN, PZI, Rasp1, serine (or cysteine) peptidase inhibitor, clade A (alpha-1 antiproteinase, antitrypsin), member 10, serpin peptidase inhibitor, clade A (alpha-1 antiproteinase, antitrypsin), member 10, Serpin10, UNQ707/PRO1358, ZPI	serpin peptidase inhibitor, clade A (alpha-1 antiproteinase, antitrypsin), member 10	Extracellular Space	other
SLC17A6	2900073D12Rik, DNPI, GVT2, solute carrier family 17 (sodium-dependent inorganic phosphate cotransporter), member 6, solute carrier family 17 (vesicular glutamate transporter), member 6, VGLUT2	solute carrier family 17 (vesicular glutamate transporter), member 6	Plasma Membrane	transporter
SLC17A7	2900052E22RIK, AI851913, BNPI, GVT1, rCG 54113, solute carrier family 17 (sodium-dependent inorganic phosphate cotransporter), member 7, solute carrier family 17 (vesicular glutamate transporter), member 7, VGLUT1	solute carrier family 17 (vesicular glutamate transporter), member 7	Plasma Membrane	transporter
SND1	AL033314, Loc56463, P100, P100-coactivator, SND p102, staphylococcal nuclease and tudor domain containing 1, TDRD11, U83883	staphylococcal nuclease and tudor domain containing 1	Nucleus	enzyme
SSTR4	RP23-70N3.1, Smstr4, somatostatin receptor 4, SS-4-R, sst4	somatostatin receptor 4	Plasma Membrane	G-protein coupled receptor
UBC	2700054O04Rik, AI194771, HMG20, Polyubiquitin, Rps27a, TI-225, Uba52, Ubb, UBIQUITIN C	ubiquitin C	Cytoplasm	enzyme
USO1	BOS 6783, MGI:1929095, P115, TAP, Transcytosis associated protein p115, USO1 vesicle docking factor, USO1 vesicle transport factor, VDP, VESICLE DOCKING protein p115	USO1 vesicle transport factor	Cytoplasm	transporter

## Sheet: Fig2c
Symbol	Synonym(s)	Entrez Gene Name	Location	Family
ATP5C1	1700094F02Rik, ATP synthase, H+ transporting, mitochondrial F1 complex, gamma polypeptide 1, ATP5C, ATP5CL1, RP11-401E9.1, RP23-119N4.1	ATP synthase, H+ transporting, mitochondrial F1 complex, gamma polypeptide 1	Cytoplasm	transporter
COX5A	AA959768, CcOX, COX, COX-VA, Cytochrome c oxidase subunit va, cytochrome c oxidase, subunit Va, Mitochondrial Cytochrome C Oxidase Va, VA	cytochrome c oxidase subunit Va	Cytoplasm	enzyme
CRYAB	AACRYA, ABC, alpha B CRYSTALLIN, Alpha crystallin b chain, BOS 14343, CMD1II, CRYA2, CRYSTALLIN alpha 2, Crystallin alpha b, crystallin, alpha B, CTPP2, CTRCT16, Heat-shock 20 kDa like, HEL-S-101, HSPB5, MFM2	crystallin, alpha B	Nucleus	other
DLAT	6332404G05Rik, DIHYDROLIPOAMIDE S-ACETYLTRANSFERASE, dihydrolipoamide S-acetyltransferase (E2 component of pyruvate dehydrogenase complex), DLTA, E2, E2P, PDC-E2, PDH-E2	dihydrolipoamide S-acetyltransferase	Cytoplasm	enzyme
DLG4	discs, large homolog 4 (Drosophila), Dlgh4, PSD-95, RP23-172M21.9, SAP-90, SAP90A	discs, large homolog 4 (Drosophila)	Plasma Membrane	kinase
DPP10	6430601K09RIK, dipeptidyl-peptidase 10 (non-functional), dipeptidylpeptidase 10, DPL2, DPP X, DPPY, DPRP3	dipeptidyl-peptidase 10 (non-functional)	Extracellular Space	peptidase
G6PD	BOS 25472, G28A, G6PD1, G6PDX, Glucose-6-P Dehydrogenase, glucose-6-phosphate dehydrogenase, glucose-6-phosphate dehydrogenase X-linked, Gpdx, RP23-436K3.17-003	glucose-6-phosphate dehydrogenase	Cytoplasm	enzyme
MAOA	1110061B18Rik, AA407771, Mao, Monoamine Oxidase A, NC61C12.R1, RP1-201D17 B.2, RP23-68J21.1	monoamine oxidase A	Cytoplasm	enzyme
MAPT	AI413597, ALZ50, AW045860, BOS 19251, DDPAC, FTDP-17, MAPTL, microtubule-associated protein tau, MSTD, Mtapt, MTBT1, MTBT2, PPND, pTau, rCG 32645, RNPTAU, RP23-136D4.1, TAU, Tau 3r, Tau-1, TAU-FACTOR, TAU4R	microtubule-associated protein tau	Plasma Membrane	kinase
Mood Disorders			Other	disease
MPST	3Mst, LL22NC01-146D10.4, mercaptopyruvate sulfurtransferase, MST, TST2	mercaptopyruvate sulfurtransferase	Cytoplasm	enzyme
NAPG	2400003O04Rik, GAMMASNAP, N-ethylmaleimide sensitive fusion protein attachment protein gamma, N-ethylmaleimide-sensitive factor attachment protein, gamma, SNAP-gamma, SNAPG, SNARE	N-ethylmaleimide-sensitive factor attachment protein, gamma	Other	transporter
NDUFV2	24KDA subunit-MITOCHONDRIAL COMPLEX 1, 2900010C23Rik, CI-24k, NADH Dehydrogenase (Ubiquinone) Flavoprotein 2, NADH dehydrogenase (ubiquinone) flavoprotein 2, 24kDa	NADH dehydrogenase (ubiquinone) flavoprotein 2, 24kDa	Cytoplasm	enzyme
PRUNE	9230112O05Rik, C130058A12, DRES-17, HTCD37, prune exopolyphosphatase, prune homolog (Drosophila), PRUNEM1, RP11-316M1.6	prune exopolyphosphatase	Nucleus	enzyme
SOD2	BOS 9998, IMAGE:4711494, IPOB, MANGANESE DEPENDENT SOD, Manganese Superoxide Dismutase, Manganese Superoxide Dismutase 2, MGC5618, MITOCHONDRIAL SOD, Mn superoxide dismutase, MNSOD, mtSOD, MVCD6, RP1-56L9.2, superoxide dismutase 2, mitochondrial	superoxide dismutase 2, mitochondrial	Cytoplasm	enzyme
STX1A	HPC-1, LOC100360064, P35-1, STX1, SYN1A, Syntaxin 1a, syntaxin 1A (brain)	syntaxin 1A (brain)	Cytoplasm	transporter
UQCRC2	1500004O06Rik, AURA11, BOS 22740, Core 2, CORE protein 2 of COMPLEX III, Cytochrome b-c1 complex subunit 2, MC3DN5, MGC94368, Mitochondrial Core Protein2, QCR2, ubiquinol cytochrome c reductase core protein 2, Ubiquinol Cytochrome C Reductase Core Protein 2 Precursor, ubiquinol-cytochrome c reductase core protein II, UQCR2	ubiquinol-cytochrome c reductase core protein II	Cytoplasm	enzyme

## Sheet: Fig2d
Symbol	Synonym(s)	Entrez Gene Name	Location	Family
AMP	149022-20-8, 5'-adenylic acid, 5'-AMP, 61-19-8, adenosine monophosphate, C10H14N5O7P, [(2R,3S,4R,5R)-5-(6-aminopurin-9-yl)-3,4-dihydroxyoxolan-2-yl]methyl dihydrogen phosphate		Other	chemical - endogenous mammalian
ATP	56-65-5, 9-beta-D-arabinofuranosyladenine 5'-triphosphate, adenosine 5'-(tetrahydrogen triphosphate), adenosine 5'-triphosphate, adenosine triphosphate, ATP, ATP4-, C10H16N5O13P3, [[(2R,3S,4R,5R)-5-(6-aminopurin-9-yl)-3,4-dihydroxyoxolan-2-yl]methoxy-hydroxyphosphoryl] phosphono hydrogen phosphate		Other	chemical - endogenous mammalian
BAG1	BCL2-associated athanogene, BCL2-associated athanogene 1, HAP, RAP46, RP11-326F20.2, RP23-28I8.3	BCL2-associated athanogene	Cytoplasm	other
Bag1-Hsp-Stub1-misfolded protein			Cytoplasm	complex
CRYAB	AACRYA, ABC, alpha B CRYSTALLIN, Alpha crystallin b chain, BOS 14343, CMD1II, CRYA2, CRYSTALLIN alpha 2, Crystallin alpha b, crystallin, alpha B, CTPP2, CTRCT16, Heat-shock 20 kDa like, HEL-S-101, HSPB5, MFM2	crystallin, alpha B	Nucleus	other
DUB			Cytoplasm	group
E1	A1S9, A1S9T, A1ST, AMCX1, CTD-2522E6.1, E1, GXP1, POC20, RP23-394F6.2, Sbx, SMAX2, UBA1A, UBE1, UBE1X, ubiquitin activating enzyme E1, ubiquitin-like modifier activating enzyme 1	ubiquitin-like modifier activating enzyme 1	Cytoplasm	enzyme
E2	E2, UBC2, UBIQUITIN CONJUGATING ENZYME E2, UCE2		Cytoplasm	group
E3	E3, UBIQUITIN LIGASE, UBIQUITIN LIGASE E3		Other	group
E3 RING			Other	group
E3co-factor	co-factor		Cytoplasm	group
E3 HECT			Cytoplasm	group
E3 U box	0610033N24Rik, 2210017D18Rik, 2310040B03RIK, AW046544, CHIP, E3 U box, HSPABP2, LA16c-313D11.6, NY-CO-7, SDCCAG7, STIP1 homology and U-Box containing protein 1, STIP1 homology and U-box containing protein 1, E3 ubiquitin protein ligase, UBOX1	STIP1 homology and U-box containing protein 1, E3 ubiquitin protein ligase	Cytoplasm	enzyme
E3 cofactor-E3 ring-target protein			Cytoplasm	complex
E3 hect-target protein			Cytoplasm	complex
E3 Hect-ubiquitin			Cytoplasm	complex
E3 ring-target protein			Cytoplasm	complex
E3-target protein			Cytoplasm	complex
E4			Cytoplasm	group
HSP	Ancillary, Ancillary protein, HEAT SHOCK, HEAT SHOCK protein		Cytoplasm	group
Hsp-misfolded protein			Cytoplasm	complex
HSP90AA1	AL024080, AL024147, BOS 20461, EL52, Heat shock protein 1, alpha, heat shock protein 90, alpha (cytosolic), class A member 1, heat shock protein 90kDa alpha (cytosolic), class A member 1, hsp4, HSP86, Hsp89, Hsp90, Hsp86-1, Hsp89-alpha-delta-N, HSP89A, HSP90-alpha, HSP90A, HSP90N, HSPC1, HSPCA, HSPCAL1, HSPCAL4, HSPN, LAP2, RP23-60K23.1	heat shock protein 90kDa alpha (cytosolic), class A member 1	Cytoplasm	enzyme
HSPA4	AI317151, APG-2, heat shock 70kDa protein 4, heat shock protein 4, HS24/P52, Hsp110, Hsp70, Hsp70RY, HSPH2, irp94, mKIAA4025, RP23-337J7.3, RY	heat shock 70kDa protein 4	Cytoplasm	other
HSPA8	2410008N15Rik, BOS 14437, DnaK-type chaperone hsp72/uncoating ATPase, heat shock 70kDa protein 8, HEAT SHOCK COGNATE 71-KDA, HEAT SHOCK protein 8, HEL-33, HEL-S-72p, HS7C, HSC54, HSC70, HSC71, Hsc73, Hsp 8, HSP70, HSP71, HSP73, HSPA10, IDBP1, LAP1, LOC624853, NIP71	heat shock 70kDa protein 8	Cytoplasm	enzyme
HSPH1	AI790491, heat shock 105/110 protein 1, heat shock 105kDa/110kDa protein 1, Heat shock protein 105 kda, hsp-E7I, HSP105, HSP105A, HSP105B, Hsp110, KIAA0201, NY-CO-25, RP11-173P16.1	heat shock 105kDa/110kDa protein 1	Cytoplasm	other
P	14265-44-2, inorganic phosphate, O4P-3, P, phosphate, phosphate ion, phosphate(3-), Pi		Other	chemical - endogenous mammalian
Ub	Polyubiquitin, Ub		Cytoplasm	group
Ube1-ubiquitin			Cytoplasm	complex
Ube2-ubiquitin			Cytoplasm	complex

## Sheet: Fig3a
Symbol	Synonym(s)	Entrez Gene Name	Location
β-D-glucose-6-phosphate	C6H13O9P, [(2R,3S,4S,5R,6R)-3,4,5,6-tetrahydroxyoxan-2-yl]methyl dihydrogen phosphate, β-D-glucose-6-phosphate		Other
(S)-malate	(-)-malic acid, (2S)-2-hydroxybutanedioic acid, (S)-malate, 97-67-6, butanedioic acid, hydroxy-, (2S)-, butanedioic acid, hydroxy-, (S)-, butanedioic acid, hydroxy-, (S)- (9CI), C4H6O5, L-2-hydroxybutanedioic acid, L-apple acid, S-2-hydroxybutanedioic acid		Other
1,3-bisphospho-D-glycerate	1,3-biphosphoglycerate, 1,3-biphosphoglyceric acid, 1,3-bisphosphoglycerate, 1981-49-3, 3-phosphoglyceroyl phosphate, C3H8O10P2, glycerate 1,3-biphosphate, phosphono 2-hydroxy-3-phosphonooxypropanoate, propanoic acid, 2-hydroxy-3-(phosphonooxy)-, 1-anhydride with phosphoric acid		Other
1.1.1.37	(S)-malate:NAD oxidoreductase, 1.1.1.37, L-malate dehydrogenase, L-malate-NAD+ oxidoreductase, malate (NAD) dehydrogenase, malic acid dehydrogenase, malic dehydrogenase, MDH, NAD-dependent malate dehydrogenase, NAD-dependent malic dehydrogenase, NAD-L-malate dehydrogenase, NAD-linked malate dehydrogenase, NAD-malate dehydrogenase, NAD-malic dehydrogenase, NAD-specific malate dehydrogenase		Other
1.1.1.41	1.1.1.41, beta-ketoglutaric-isocitric carboxylase, isocitrate dehydrogenase (NAD), isocitrate:NAD oxidoreductase (decarboxylating), isocitric acid dehydrogenase, isocitric dehydrogenase, NAD dependent isocitrate dehydrogenase, NAD isocitrate dehydrogenase, NAD isocitric dehydrogenase, NAD-linked isocitrate dehydrogenase, NAD-specific isocitrate dehydrogenase		Other
1.2.1.12	1.2.1.12, 3-phosphoglyceraldehyde dehydrogenase, D-glyceraldehyde-3-phosphate:NAD oxidoreductase (phosphorylating), dehydrogenase, glyceraldehyde phosphate, glyceraldehyde phosphate dehydrogenase (NAD), glyceraldehyde-3-P-dehydrogenase, glyceraldehyde-3-phosphate dehydrogenase (NAD), glyceraldehyde-3-phosphate dehydrogenase (phosphorylating), NAD-dependent glyceraldehyde phosphate dehydrogenase, …		Other
1.3.5.1	1.3.5.1, complex II, fumarate reductase complex, menaquinol:fumarate oxidoreductase, succinate dehydrogenase (ubiquinone), succinate dehydrogenase complex, succinate:ubiquinone oxidoreductase, succinic dehydrogenase		Other
2-ketoglutarate dehydrogenase complex 2-oxoglutarate dehydrogenase E1 component-like, mitochondrialProbable 2-oxoglutarate dehydrogenase E1 component DHKTD1, mitochondrial	α-ketoglutarate dehydrogenase		Other
2-oxoglutarate	15303-07-8, 17091-15-5, 2-ketoglutarate, 2-ketoglutaric acid, 2-oxoglutarate, 2-oxopentanedioic acid, 22202-68-2, 27175-99-1, 305-72-6, 328-50-7, 34410-46-3, 39649-91-7, 58485-42-0, 86248-59-1, 997-43-3, alpha-ketoglutarate, alpha-ketoglutaric acid, alpha-ketoglutaric acid, calcium salt (2:1), alpha-ketoglutaric acid, diammonium salt, alpha-ketoglutaric acid, dipotassium salt, alpha-ketoglutaric …		Other
2-phospho-D-glycerate	(2R)-3-hydroxy-2-phosphonooxypropanoic acid, 2-phospho-(R)-glycerate, 2-phospho-D-glyceric acid, 3443-57-0, C3H7O7P, D-glycerate 2-phosphate		Other
2.3.3.1	(R)-citric synthase, 2.3.3.1, acetyl-CoA:oxaloacetate C-acetyltransferase [thioester-hydrolysing, (pro-S)-carboxymethyl forming], citrate (Si)-synthase, citrate condensing enzyme, citrate oxaloacetate-lyase [(pro-3S)-CH2COO-acetyl-CoA], citrate oxaloacetate-lyase, CoA-acetylating, citrate synthase, citrate synthetase, citric synthase, citric-condensing enzyme, citrogenase, condensing enzyme, oxal…		Other
2.7.1.11	2.7.1.11, 6-phosphofructose 1-kinase, ATP-dependent phosphofructokinase, ATP:D-fructose-6-phosphate 1-phosphotransferase, D-fructose-6-phosphate 1-phosphotransferase, fructose 6-phosphate kinase, fructose 6-phosphokinase, nucleotide triphosphate-dependent phosphofructokinase, PFK, phospho-1,6-fructokinase, phosphofructokinase (phosphorylating), phosphofructokinase I, phosphohexokinase		Other
2.7.2.3	2.7.2.3, 3-PGK, 3-phosphoglycerate kinase, 3-phosphoglycerate phosphokinase, 3-phosphoglyceric acid kinase, 3-phosphoglyceric acid phosphokinase, 3-phosphoglyceric kinase, ATP-3-phospho-D-glycerate-1-phosphotransferase, ATP:3-phospho-D-glycerate 1-phosphotransferase, ATP:D-3-phosphoglycerate 1-phosphotransferase, glycerate 3-phosphate kinase, glycerophosphate kinase, Phosphoglycerate Kinase, phos…		Other
2.7.3.2	2.7.3.2, adenosine triphosphate-creatine transphosphorylase, ATP:creatine N-phosphotransferase, ATP:creatine phosphotransferase, BB-CK, CK, CK-BB, CK-MB, CK-MM, CKMiMi, Cpk, Creatine Phosphokinase, creatine phosphotransferase, Creatinine kinase, Creatinine phosphokinase, MB-CK, Mi-CK, MiMi-CK, MM-CK, phosphocreatine kinase		Other
3-phospho-D-glycerate	(2R)-2-hydroxy-3-phosphonooxy-propanoic acid, C3H7O7P, D-glycerate 3-phosphate		Other
4.1.2.13	1,6-Diphosphofructose aldolase, 4.1.2.13, aldolase, D-fructose-1,6-bisphosphate D-glyceraldehyde-3-phosphate-lyase, diphosphofructose aldolase, fructoaldolase, fructose 1,6-diphosphate aldolase, fructose 1-monophosphate aldolase, fructose 1-phosphate aldolase, fructose diphosphate aldolase, fructose-1,6-bisphosphate triosephosphate-lyase, Io1J, ketose 1-phosphate aldolase, phosphofructoaldolase, …		Other
4.2.1.11	14-3-2-protein, 2-phospho-D-glycerate hydro-lyase, 2-phosphoglycerate dehydratase, 2-phosphoglycerate enolase, 2-phosphoglyceric dehydratase, 4.2.1.11, g-enolase, nervous-system specific enolase, phosphoenolpyruvate hydratase, phosphopyruvate hydratase		Other
4.2.1.2	(S)-malate hydro-lyase, 4.2.1.2, fumarase, L-malate hydro-lyase		Other
4.2.1.3	4.2.1.3, aconitate hydratase, cis-aconitase, citrate(isocitrate) hydro-lyase		Other
5.3.1.1	5.3.1.1, D-glyceraldehyde-3-phosphate ketol-isomerase, phosphotriose isomerase, triose phosphate mutase, triose phosphoisomerase		Other
5.3.1.9	5.3.1.9, D-glucose-6-phosphate ketol-isomerase, glucose phosphate isomerase, hexose phosphate, hexosephosphate isomerase, oxoisomerase, phosphoglucoisomerase, phosphoglucose isomerase, phosphohexoisomerase, phosphohexomutase, phosphohexose isomerase, phosphosaccharomutase		Other
5.4.2.1	5.4.2.1, bisphosphoglyceromutase, D-phosphoglycerate 2,3-phosphomutase, diphosphoglycerate mutase, diphosphoglycomutase, glycerate phosphomutase (diphosphoglycerate cofactor), GriP mutase, monophosphoglycerate mutase, monophosphoglyceromutase, MPGM, PGA mutase, PGAM, PGAM-d, PGAM-i, PGM, phosphoglycerate mutase, phosphoglycerate phosphomutase, phosphoglyceromutase		Other
6.2.1.5	6.2.1.5, succinate-CoA ligase (ADP-forming), succinate:CoA ligase (ADP-forming), Succinic Thiokinase, succinyl-CoA synthetase (ADP-forming)		Other
ADP	20398-34-9, 58-64-0, 9-beta-D-arabinofuranosyladenine 5'-diphosphate, adenosine 5'-(trihydrogen diphosphate), adenosine diphosphate, C10H15N5O10P2, [(2R,3S,4R,5R)-5-(6-aminopurin-9-yl)-3,4-dihydroxyoxolan-2-yl]methyl phosphono hydrogen phosphate		Other
ATP	56-65-5, 9-beta-D-arabinofuranosyladenine 5'-triphosphate, adenosine 5'-(tetrahydrogen triphosphate), adenosine 5'-triphosphate, adenosine triphosphate, ATP, ATP4-, C10H16N5O13P3, [[(2R,3S,4R,5R)-5-(6-aminopurin-9-yl)-3,4-dihydroxyoxolan-2-yl]methoxy-hydroxyphosphoryl] phosphono hydrogen phosphate		Other
ATP5A1	AI035633, AL022851, AL023067, alpha subunit of the F1F0 ATP SYNTHASE (COMPLEX V), Atp synthase (f0f1), subunit alpha, ATP synthase alpha, Atp synthase alpha chain, ATP SYNTHASE alpha subunit, ATP Synthase F1 alpha, ATP synthase mitochondrial f1complex, ATP synthase, H+ transporting, mitochondrial F1 complex, alpha subunit 1, ATP synthase, H+ transporting, mitochondrial F1 complex, alpha subunit 1…	ATP synthase, H+ transporting, mitochondrial F1 complex, alpha subunit 1, cardiac muscle	Cytoplasm
ATP5B	ATP Synthase Beta, ATP Synthase F1 Beta, ATP synthase, H+ transporting mitochondrial F1 complex, beta subunit, ATP synthase, H+ transporting, mitochondrial F1 complex, beta polypeptide, Atpd, ATPMB, ATPSB, Beta atp synthase, F1 ATPase beta, H+ ATP Synthase Beta, HEL-S-271, OXPHOS COMPLEX V, subunit B	ATP synthase, H+ transporting, mitochondrial F1 complex, beta polypeptide	Cytoplasm
ATP5C1	1700094F02Rik, ATP synthase, H+ transporting, mitochondrial F1 complex, gamma polypeptide 1, ATP5C, ATP5CL1, RP11-401E9.1, RP23-119N4.1	ATP synthase, H+ transporting, mitochondrial F1 complex, gamma polypeptide 1	Cytoplasm
ATP5D	0610008F14RIK, 1500000I11Rik, AA960090, AI876556, ATP Synthase F1 Delta, ATP synthase, H+ transporting, mitochondrial F1 complex, delta subunit, Atpase D, AU020773, C85518, F1F0 ATPase delta, LOC100910032	ATP synthase, H+ transporting, mitochondrial F1 complex, delta subunit	Cytoplasm
ATP5E	2410043G19Rik, ATP synthase, H+ transporting, mitochondrial F1 complex, epsilon subunit, ATPE, AV000645, MC5DN3, RP23-59M10.5	ATP synthase, H+ transporting, mitochondrial F1 complex, epsilon subunit	Cytoplasm
ATP5F1	ATP synthase, H+ transporting, mitochondrial F0 complex, subunit B1, ATP synthase, H+ transporting, mitochondrial Fo complex, subunit B1, C76477, PIG47, RP11-552M11.5	ATP synthase, H+ transporting, mitochondrial Fo complex, subunit B1	Cytoplasm
ATP5G1	ATP synthase, H+ transporting, mitochondrial F0 complex, subunit C1 (subunit 9), ATP synthase, H+ transporting, mitochondrial Fo complex, subunit C1 (subunit 9), ATP5A, ATP5G, ATP9C, RP23-235J5.12-003	ATP synthase, H+ transporting, mitochondrial Fo complex, subunit C1 (subunit 9)	Cytoplasm
ATP5G2	1810041M08Rik, Atp Synthase Lipid-Binding Protein P2 Precursor, ATP synthase, H+ transporting, mitochondrial F0 complex, subunit C2 (subunit 9), ATP synthase, H+ transporting, mitochondrial Fo complex, subunit C2 (subunit 9), ATP5A, LOC100504871, PSEC0033	ATP synthase, H+ transporting, mitochondrial Fo complex, subunit C2 (subunit 9)	Cytoplasm
ATP5G3	6030447M23, ATP synthase, H+ transporting, mitochondrial F0 complex, subunit C3 (subunit 9), ATP synthase, H+ transporting, mitochondrial Fo complex, subunit C3 (subunit 9), P3, RP23-146O7.1	ATP synthase, H+ transporting, mitochondrial Fo complex, subunit C3 (subunit 9)	Cytoplasm
ATP5J	ATP SYNTHASE, Atp synthase (f0f1), subunit f, ATP synthase, H+ transporting, mitochondrial F0 complex, subunit F, ATP synthase, H+ transporting, mitochondrial Fo complex, subunit F6, ATP5, ATP5A, ATPM, CF6, F6	ATP synthase, H+ transporting, mitochondrial Fo complex, subunit F6	Cytoplasm
ATPAF1	6330547J17Rik, AI593252, ATP synthase mitochondrial F1 complex assembly factor 1, ATP11, ATP11p, RP23-146I18.4	ATP synthase mitochondrial F1 complex assembly factor 1	Cytoplasm
ATPAF2	ATP synthase mitochondrial F1 complex assembly factor 2, ATP12, ATP12p, LP3663, MC5DN1, RP23-135F6.8	ATP synthase mitochondrial F1 complex assembly factor 2	Cytoplasm
cis-aconitate	(Z)-1-propene-1,2,3-tricarboxylic acid, (Z)-prop-1-ene-1,2,3-tricarboxylic acid, 1-propene-1,2,3-tricarboxylic acid, (1Z)-, 1-propene-1,2,3-tricarboxylic acid, (Z)-, 1-propene-1,2,3-tricarboxylic acid, (Z)- (8CI)(9CI), 585-84-2, C6H6O6, cis-1-propene-1,2,3-tricarboxylic acid, cis-aconic acid, cis-aconitate, cis-oxaloacetic acid		Other
citrate	1,2,3-propanetricarboxylic acid, 2-hydroxy-, 12262-73-6, 126-44-3, 2-hydroxypropane-1,2,3-tricarboxylic acid, 245654-34-6, 43136-35-2, 5949-29-1, 6018-92-4, 623158-96-3, 77-92-9, 856568-15-5, 878903-72-1, 890704-54-8, 896506-46-0, 906507-37-7, ammounium citrate, C6H8O7, citrate, citric acid monohydrate, sodium citrate, uralyt U		Other
coenzyme A disulfide	31664-36-5, C42H70N14O32P6S2, CoA-disulfide, [[(2R,3S,4R,5R)-5-(6-aminopurin-9-yl)-4-hydroxy-3-phosphonooxyoxolan-2-yl]methoxy-hydroxyphosphoryl] [(3R)-4-[[3-[2-[2-[3-[[(2R)-4-[[[(2R,3S,4R,5R)-5-(6-aminopurin-9-yl)-4-hydroxy-3-phosphonooxyoxolan-2-yl]methoxy-hydroxyphosphoryl]oxy-hydroxyphosphoryl]oxy-2-hydroxy-3,3-dimethylbutanoyl]amino]propanoylamino]ethyldisulfanyl]ethylamino]-3-oxopropyl]amin…		Other
Complex II		Complex II	Other
Complex III		Complex III	Other
Complex V		Complex V	Other
creatine	(alpha-methylguanido)acetic acid, 2-[carbamimidoyl(methyl)amino]acetic acid, 57-00-1, C4H9N3O2, creatine monohydrate, glycine, N-(aminoiminomethyl)-N-methyl-, N-methyl-N-guanylglycine, pyrolysate		Other
creatine-phosphate	2-[methyl-(N'-phosphonocarbamimidoyl)amino]acetic acid, 33166-68-6, 67-07-2, 922-32-7, C4H10N3O5P, creatine phosphate, disodium creatine phosphate, glycine, N-(imino(phosphonoamino)methyl)-N-methyl-, phosphocreatine sodium		Other
CYTB	CYTB, cytochrome b, MITOCHONDRIAL CYTOCHROME B, MT-CYB (YP 003024038), mt-Cytb, Similar to cytochrome b	cytochrome b	Cytoplasm
D-fructose-6-phosphate	19074-67-0, 643-13-0, 6814-87-5, C6H13O9P, D-fructose 6-phosphate, D-Fructose, 6-(dihydrogen phosphate), F6P, fructose-6-phosphate, sodium salt, [(2R,3S,4S)-3,4,5-trihydroxy-5-(hydroxymethyl)oxolan-2-yl]methyl dihydrogen phosphate		Other
D-glucose	(3R,4S,5S,6R)-6-(hydroxymethyl)oxane-2,3,4,5-tetrol, 50-99-7, biliary glucose, C6H12O6, D-glucose, dextrose, glucose, sugar		Other
D-glyceraldehyde-3-phosphate	591-57-1, C3H7O6P, D-glyceraldehyde 3-phosphate, [(2R)-2-hydroxy-3-oxopropyl] dihydrogen phosphate		Other
D-threo-isocitrate	(1R,2S)-1-hydroxypropane-1,2,3-tricarboxylate, (1R,2S)-1-hydroxypropane-1,2,3-tricarboxylic acid, 6061-97-8, C6H8O7, D-threo-isocitrate		Other
dihydroxyacetonephosphate	(3-hydroxy-2-oxopropyl) dihydrogen phosphate, 1-hydroxy-3-(phosphonooxy)acetone, 2-propanone, 1-hydroxy-3-(phosphonooxy)-, 57-04-5, C3H7O6P, DHAP, dihydroxyacetone 3-phosphate, glycerone-phosphate		Other
fructose-1,6-bisphosphate	488-69-7, C6H14O12P2, D-Fructofuranose, 1,6-bis(dihydrogen phosphate), D-fructose, 1,6-bis(dihydrogen phosphate), fructose-1,6-bisphosphate, fructose-1,6-P2, [(2R,3S,4S)-3,4,5-trihydroxy-5-(phosphonooxymethyl)oxolan-2-yl]methyl dihydrogen phosphate		Other
fumarate	(E)-but-2-enedioic acid, 110-17-8, 2-butenedioic acid (2E)-, C4H4O4, fumarate		Other
hexokinase	2.7.1.1, ATP-dependent hexokinase, ATP:D-hexose 6-phosphotransferase, glucose ATP phosphotransferase, hexokinase (phosphorylating), hexokinase D, hexokinase type IV, hexokinase type IV glucokinase, HK		Other
MT-ATP6	ATP synthase a chain, ATP synthase F0 subunit 6, ATP SYNTHETASE U6, ATP6, ATPase 6, ATPase subunit 6, Atpase Synthase F0 Subunit 6, MITATPASE, MT-ATP6 (YP 003024031)	ATP synthase F0 subunit 6	Cytoplasm
ND4	MT-ND4 (YP 003024035), NADH dehydrogenase subunit 4, NADH dehydrogenase, subunit 4 (complex I), Nadh ubiquinone oxidoreductase chain 4, ND4	NADH dehydrogenase, subunit 4 (complex I)	Cytoplasm
ND4L	MT-ND4L (YP 003024034), NADH dehydrogenase subunit 4L, NADH dehydrogenase, subunit 4L (complex I), ND4L	NADH dehydrogenase, subunit 4L (complex I)	Cytoplasm
ND5	0610010I05RIK, MT-ND5 (YP 003024036), NADH dehydrogenase subunit 5, NADH dehydrogenase, subunit 5 (complex I), Nadh5, ND5	NADH dehydrogenase, subunit 5 (complex I)	Cytoplasm
NDUFA1	2010012C24Rik, AV006275, B14.7, CI-B14.7, Complex I-B14.7, EG239760, Gm4943, NADH dehydrogenase (ubiquinone) 1 alpha subcomplex 11, NADH dehydrogenase (ubiquinone) 1 alpha subcomplex, 11, 14.7kDa, predicted pseudogene 4943, ZINC FINGER	NADH dehydrogenase (ubiquinone) 1 alpha subcomplex, 11, 14.7kDa	Cytoplasm
NDUFA10	2900053E13Rik, CI-42k, CI-42KD, Complex I-42KD, NADH dehydrogenase (ubiquinone) 1 alpha subcomplex 10, NADH dehydrogenase (ubiquinone) 1 alpha subcomplex, 10, 42kDa, Nadh dehydrogenase [ubiquinone] 1 alpha subcomplex subunit 10	NADH dehydrogenase (ubiquinone) 1 alpha subcomplex, 10, 42kDa	Cytoplasm
NDUFA12	2410011G03RIK, AW112974, B17.2, DAP13, NADH dehydrogenase (ubiquinone) 1 alpha subcomplex, 12, NADH-ubiquinone oxidoreductase b17.2, RGD1311462	NADH dehydrogenase (ubiquinone) 1 alpha subcomplex, 12	Cytoplasm
NDUFA13	2700054G14Rik, AU022060, B16.6, CDA016, CGI-39, GRIM-19, NADH dehydrogenase (ubiquinone) 1 alpha subcomplex, 13, RGD1565358	NADH dehydrogenase (ubiquinone) 1 alpha subcomplex, 13	Cytoplasm
NDUFA2	AV000592, B8, C1-B8, CD14, CI-B8, Complex I-B8, NADH dehydrogenase (ubiquinone) 1 alpha subcomplex, 2, NADH dehydrogenase (ubiquinone) 1 alpha subcomplex, 2, 8kDa, Nadh dehydrogenase(ubiquinone) 1 alpha subcomplex 7, Nadh dehydrogenase(ubiquinone) 1 subcomplex 2	NADH dehydrogenase (ubiquinone) 1 alpha subcomplex, 2, 8kDa	Cytoplasm
NDUFA3	1010001M12Rik, 1700022J01Rik, B9, CI-B9, LOC683547, NADH dehydrogenase (ubiquinone) 1 alpha subcomplex, 3, NADH dehydrogenase (ubiquinone) 1 alpha subcomplex, 3, 9kDa	NADH dehydrogenase (ubiquinone) 1 alpha subcomplex, 3, 9kDa	Cytoplasm
NDUFA4	CI-9k, CI-MLRQ, Complex I-MLRQ, LOC679503, LOC681024, MLRQ, Nadh dehydrogenase (ubiquinone) 1 alpha subcomplex 4, NADH dehydrogenase (ubiquinone) 1 alpha subcomplex, 4, NADH dehydrogenase (ubiquinone) 1 alpha subcomplex, 4, 9kDa	NADH dehydrogenase (ubiquinone) 1 alpha subcomplex, 4, 9kDa	Cytoplasm
NDUFA4L2	BC064011, LOC56901, NADH dehydrogenase (ubiquinone) 1 alpha subcomplex, 4-like 2, NUOMS	NADH dehydrogenase (ubiquinone) 1 alpha subcomplex, 4-like 2	Other
NDUFA5	2900002J19Rik, B13, CI-13kB, CI-13KD-B, Complex i 13 kda subunit, NADH dehydrogenase (ubiquinone) 1 alpha subcomplex 5, NADH dehydrogenase (ubiquinone) 1 alpha subcomplex, 5, NADHUO, NUFM, UQOR13	NADH dehydrogenase (ubiquinone) 1 alpha subcomplex, 5	Cytoplasm
NDUFA6	2700038D15Rik, B14, B230217P19Rik, CI-B14, LYRM6, NADH dehydrogenase (ubiquinone) 1 alpha subcomplex, 6 (B14), NADH dehydrogenase (ubiquinone) 1 alpha subcomplex, 6, 14kDa, NADH DEHYDROGENASE 1 alpha, NADHB14	NADH dehydrogenase (ubiquinone) 1 alpha subcomplex, 6, 14kDa	Cytoplasm
NDUFA7	14.5kDa, 2400007M02Rik, B14.5a, CI-B14.5a, NADH dehydrogenase (ubiquinone) 1 alpha subcomplex, 7 (B14.5a), NADH dehydrogenase (ubiquinone) 1 alpha subcomplex, 7, 14.5kDa, NADH dehydrogenase (ubiquinone) 1 alpha subcomplex, 7-like, Ndufa7l, RGD1560451	NADH dehydrogenase (ubiquinone) 1 alpha subcomplex, 7, 14.5kDa	Cytoplasm
NDUFA8	0610033L03Rik, Aa2-258, AW261656, CI-19KD, CI-PGIV, Complex I-19KD, Complex I-PGIV, NADH dehydrogenase (ubiquinone) 1 alpha subcomplex, 8, NADH dehydrogenase (ubiquinone) 1 alpha subcomplex, 8, 19kDa, PGIV, RP23-169L4.1	NADH dehydrogenase (ubiquinone) 1 alpha subcomplex, 8, 19kDa	Cytoplasm
NDUFA9	1010001N11Rik, 39 Kda, ci, CC6, CI-39k, Complex I-39KD, NADH dehydrogenase (ubiquinone) 1 alpha subcomplex, 9, NADH dehydrogenase (ubiquinone) 1 alpha subcomplex, 9, 39kDa, NADH UBIQUINONE OXYDOREDUCTASE, Nadh-ubiquinone oxidoreductase 39-kda subunit, ND39, NDUFS2L, SDR22E1	NADH dehydrogenase (ubiquinone) 1 alpha subcomplex, 9, 39kDa	Cytoplasm
NDUFAB1	2210401F17Rik, 2310039H15Rik, 2610003B19Rik, 9130423F15Rik, ACP, CI-SDAP, FASN2A, NADH dehydrogenase (ubiquinone) 1, alpha/beta subcomplex, 1, NADH dehydrogenase (ubiquinone) 1, alpha/beta subcomplex, 1, 8kDa, SDAP	NADH dehydrogenase (ubiquinone) 1, alpha/beta subcomplex, 1, 8kDa	Cytoplasm
NDUFAF1	2410001M24Rik, CGI-65, CIA30, NADH dehydrogenase (ubiquinone) 1 alpha subcomplex, assembly factor 1, NADH dehydrogenase (ubiquinone) complex I, assembly factor 1	NADH dehydrogenase (ubiquinone) complex I, assembly factor 1	Cytoplasm
NDUFB1	CI-MNLL, CI-SGDH, MNLL, NADH dehydrogenase (ubiquinone) 1 beta subcomplex, 1, 7kDa	NADH dehydrogenase (ubiquinone) 1 beta subcomplex, 1, 7kDa	Cytoplasm
NDUFB10	0610011B04Rik, Complex I-PDSW, LOC681867, NADH dehydrogenase (ubiquinone) 1 beta subcomplex, 10, NADH dehydrogenase (ubiquinone) 1 beta subcomplex, 10, 22kDa, PDSW	NADH dehydrogenase (ubiquinone) 1 beta subcomplex, 10, 22kDa	Cytoplasm
NDUFB11	CI-ESSS, CTD-2522E6.3, D5Bwg0566e, D5Bwg0577e, ESSS, NADH dehydrogenase (ubiquinone) 1 beta subcomplex, 11, NADH dehydrogenase (ubiquinone) 1 beta subcomplex, 11, 17.3kDa, Neuronal protein 15.6, Np15, NP15.6, NP17.3, P17.3, RGD1563698, RP23-333P16.5	NADH dehydrogenase (ubiquinone) 1 beta subcomplex, 11, 17.3kDa	Cytoplasm
NDUFB2	1810011O01Rik, AGGG, AI325567, CI-AGGG, LOC100503140, NADH dehydrogenase (ubiquinone) 1 beta subcomplex, 2, NADH dehydrogenase (ubiquinone) 1 beta subcomplex, 2, 8kDa	NADH dehydrogenase (ubiquinone) 1 beta subcomplex, 2, 8kDa	Cytoplasm
NDUFB3	2700033I16Rik, AI415450, B12, CI-B12, LOC100361144, LOC100362391, NADH dehydrogenase (ubiquinone) 1 beta subcomplex 3, NADH dehydrogenase (ubiquinone) 1 beta subcomplex 3-like, NADH dehydrogenase (ubiquinone) 1 beta subcomplex, 3, 12kDa, Ndufb3l	NADH dehydrogenase (ubiquinone) 1 beta subcomplex, 3, 12kDa	Cytoplasm
NDUFB4	0610006N12Rik, 1300010H20Rik, B15, CI-B15, Complex I-B15, Gm3244, Gm3873, LOC727762, NADH dehydrogenase (ubiquinone) 1 beta subcomplex 4, NADH dehydrogenase (ubiquinone) 1 beta subcomplex, 4, 15kDa, predicted gene 3873, predicted pseudogene 3244	NADH dehydrogenase (ubiquinone) 1 beta subcomplex, 4, 15kDa	Cytoplasm
NDUFB5	0610007D05Rik, AU015782, CISGDH, Complex I-SGDH, Nadh, NADH dehydrogenase (ubiquinone) 1 beta subcomplex, 5, NADH dehydrogenase (ubiquinone) 1 beta subcomplex, 5, 16kDa, SGDH	NADH dehydrogenase (ubiquinone) 1 beta subcomplex, 5, 16kDa	Cytoplasm
NDUFB6	17 Kda, ci, B17, CI, Gm137, NADH dehydrogenase (ubiquinone) 1 beta subcomplex, 6, NADH dehydrogenase (ubiquinone) 1 beta subcomplex, 6, 17kDa, NADH UBIQUINONE OXIDOREDUCTASE B17, RP11-205M20.6, RP23-9F23.5	NADH dehydrogenase (ubiquinone) 1 beta subcomplex, 6, 17kDa	Cytoplasm
NDUFB7	1110002H15Rik, B18, CI-B18, NADH dehydrogenase (ubiquinone) 1 beta subcomplex, 7, NADH DEHYDROGENASE (UBIQUINONE) 1 beta SUBCOMPLEX, 7, 18KDA	NADH dehydrogenase (ubiquinone) 1 beta subcomplex, 7, 18kDa	Cytoplasm
NDUFB8	2900010I05Rik, AI987932, ASHI, CI-ASHI, Complex-I Ubiquinone Oxidoreductase Subunit Ashi, NADH dehydrogenase (ubiquinone) 1 beta subcomplex 8, NADH dehydrogenase (ubiquinone) 1 beta subcomplex, 8, 19kDa, RP11-411B6.5	NADH dehydrogenase (ubiquinone) 1 beta subcomplex, 8, 19kDa	Cytoplasm
NDUFB9	1190008J14Rik, B22, CI-B22, Complex I-B22, LYRM3, NADH Dehydrogenase (Ubiquinone) 1 Beta B22 Subunit, NADH dehydrogenase (ubiquinone) 1 beta subcomplex, 9, NADH dehydrogenase (ubiquinone) 1 beta subcomplex, 9, 22kDa, Nadh Ubiquinone Oxidoreductase B22 Subunit, Nadh-Q Oxidoreductase B22, UQOR22	NADH dehydrogenase (ubiquinone) 1 beta subcomplex, 9, 22kDa	Cytoplasm
NDUFS1	5830412M15RIK, 9930026A05Rik, CI-75k, CI-75Kd, MITOCHONDRIAL COMPLEX I 75-KDA subunit, NADH dehydrogenase (ubiquinone) Fe-S protein 1, NADH dehydrogenase (ubiquinone) Fe-S protein 1, 75kDa (NADH-coenzyme Q reductase), NADH dehydrogenase precursor, 75kDa subunit, Nadh Ubiquinone Oxidoreductase 75 Kda Subunit, NADH-coenzyme Q reductase, NADH-ubiquinone oxidoreductase 75 kDa subunit, mitochondrial, …	NADH dehydrogenase (ubiquinone) Fe-S protein 1, 75kDa (NADH-coenzyme Q reductase)	Cytoplasm
NDUFS2	AL033311, CI-49, Complex I-49KD, NADH dehydrogenase (ubiquinone) Fe-S protein 2, NADH dehydrogenase (ubiquinone) Fe-S protein 2, 49kDa (NADH-coenzyme Q reductase), Nadh Ubiquinone Oxidoreductase 49 Kda Subunit, Nadh-coenzyme q reductase	NADH dehydrogenase (ubiquinone) Fe-S protein 2, 49kDa (NADH-coenzyme Q reductase)	Cytoplasm
NDUFS3	0610010M09Rik, 30 Kda, ci, CI-30, CI-30kD, NADH dehydrogenase (ubiquinone) Fe-S protein 3, NADH dehydrogenase (ubiquinone) Fe-S protein 3, 30kDa (NADH-coenzyme Q reductase), NADH Dehydrogenase 30kDa, NADH-UBIQUINONE REDUCTASE, RP23-147D3.3	NADH dehydrogenase (ubiquinone) Fe-S protein 3, 30kDa (NADH-coenzyme Q reductase)	Cytoplasm
NDUFS4	18 kda subunit of complex i, 6720411N02RIK, AQDQ, C1-18k, CI-18, CI-18 kDa, Complex I-18 kDa, NADH dehydrogenase (ubiquinone) Fe-S protein 4, NADH dehydrogenase (ubiquinone) Fe-S protein 4, 18kDa (NADH-coenzyme Q reductase)	NADH dehydrogenase (ubiquinone) Fe-S protein 4, 18kDa (NADH-coenzyme Q reductase)	Cytoplasm
NDUFS5	AA407369, AI256693, CI-15k, LOC100361505, LOC100363268, NADH dehydrogenase (ubiquinone) Fe-S protein 5, NADH dehydrogenase (ubiquinone) Fe-S protein 5, 15kDa (NADH-coenzyme Q reductase), Ndufs5b, rCG31129-like, RP11-781D11.3, RP23-247I20.4	NADH dehydrogenase (ubiquinone) Fe-S protein 5, 15kDa (NADH-coenzyme Q reductase)	Cytoplasm
NDUFS6	BC059730, CI-13kA, CI-13kD-A, EG623286, Gm6415, IP13, Ip13dis, LOC679739, NADH dehydrogenase (ubiquinone) Fe-S protein 6, NADH dehydrogenase (ubiquinone) Fe-S protein 6, 13kDa (NADH-coenzyme Q reductase), Nadh ubiquinone oxidoreductase 13 kda a subunit, Ndub13, predicted pseudogene 6415, RATIp13dis	NADH dehydrogenase (ubiquinone) Fe-S protein 6, 13kDa (NADH-coenzyme Q reductase)	Cytoplasm
NDUFS7	1010001M04Rik, CI-20, CI-20KD, MY017, NADH dehydrogenase (ubiquinone) Fe-S protein 7, NADH dehydrogenase (ubiquinone) Fe-S protein 7, 20kDa (NADH-coenzyme Q reductase), NADH-coenzyme Q reductase, PSST	NADH dehydrogenase (ubiquinone) Fe-S protein 7, 20kDa (NADH-coenzyme Q reductase)	Cytoplasm
NDUFS8	BC021616, CI-23k, CI-23kD, NADH dehydrogenase (ubiquinone) Fe-S protein 8, NADH dehydrogenase (ubiquinone) Fe-S protein 8, 23kDa (NADH-coenzyme Q reductase), TYKY	NADH dehydrogenase (ubiquinone) Fe-S protein 8, 23kDa (NADH-coenzyme Q reductase)	Cytoplasm
NDUFV1	CI-51K, CI-51kD, MITOCHONDRIAL COMPLEX 1-51KDA subunit, NADH dehydrogenase (ubiquinone) flavoprotein 1, NADH dehydrogenase (ubiquinone) flavoprotein 1, 51kDa, NADH DEHYDROGENASE 51KD, UQOR1	NADH dehydrogenase (ubiquinone) flavoprotein 1, 51kDa	Cytoplasm
NDUFV2	24KDA subunit-MITOCHONDRIAL COMPLEX 1, 2900010C23Rik, CI-24k, NADH Dehydrogenase (Ubiquinone) Flavoprotein 2, NADH dehydrogenase (ubiquinone) flavoprotein 2, 24kDa	NADH dehydrogenase (ubiquinone) flavoprotein 2, 24kDa	Cytoplasm
NDUFV3	1500032D16RIK, CI-10k, CI-9KD, Mipp65, MITOCHONDRIAL COMPLEX 1-10KDA subunit, NADH dehydrogenase (ubiquinone) flavoprotein 3, NADH dehydrogenase (ubiquinone) flavoprotein 3, 10kDa, Ndufv3l	NADH dehydrogenase (ubiquinone) flavoprotein 3, 10kDa	Cytoplasm
oxaloacetate	2-ketosuccinic acid, 2-oxobutanedioic acid, 328-42-7, butanedioic acid, oxo-, C4H4O5, OAA, oxaloacetate, oxaloacetic acid		Other
PDHA1	E1 alpha PDH, Pdh e1alpha, PDHA, PDHCE1A, PHE1A, pyruvate dehydrogenase (lipoamide) alpha 1, Pyruvate dehydrogenase e1 alpha, Pyruvate dehydrogenase e1 alpha1, RP11-723P2.1, RP23-36P16.4	pyruvate dehydrogenase (lipoamide) alpha 1	Cytoplasm
phosphoenolpyruvate	138-08-9, 2-(phosphonooxy)acrylate, 2-dihydroxyphosphinoyloxyacrylic acid, 2-phosphonooxyprop-2-enoic acid, 2-propenoic acid, 2-(phosphonooxy)-, 2-propenoic acid, 2-(phosphonooxy)-, ion(1-), 2-propenoic acid, 2-(phosphonooxy)-, monopotassium salt, 4265-07-0, 73-89-2, C3H5O6P, phosphopyruvic acid		Other
PKM	AA414905, AL024370, AL024424, CTHBP, HEL-S-30, M2-Pk, OIP3, Pk-2, PK3, PKM12, PKM2, Pyruvate kinase 3, Pyruvate kinase M, pyruvate kinase, muscle, TCB, THBP1	pyruvate kinase, muscle	Other
pyruvate	127-17-3, 1892-67-7, 2-oxopropanoate, 2-oxopropanoic acid, 57-60-3, C3H4O3, propanoic acid, 2-oxo-, propanoic acid, 2-oxo-, ion(1-), propanoic acid, 2-oxo-, sodium salt, pyruvate, pyruvic acid, sodium salt, sodium pyruvate		Other
succinate	1,2-ethanedicarboxylic acid, 1,4-butanedioic acid, 110-15-6, 56-14-4, amber acid, asuccin, butanedioate, butanedioic acid, C4H6O4, ethylenesuccinic acid, katasuccin, potassium succinate, succinate, wormwood acid		Other
succinyl-CoA	4-[2-[3-[[4-[[[(2R,3S,4R,5R)-5-(6-aminopurin-9-yl)-4-hydroxy-3-phosphonooxyoxolan-2-yl]methoxy-hydroxyphosphoryl]oxy-hydroxyphosphoryl]oxy-2-hydroxy-3,3-dimethylbutanoyl]amino]propanoylamino]ethylsulfanyl]-4-oxobutanoic acid, 604-98-8, C25H40N7O19P3S, coenzyme A, S-(hydrogen butanedioate), succinyl-CoA		Other
UQCRB	2210415M14Rik, LOC685596, MC3DN3, QCR7, QP-C, similar to ubiquinol-cytochrome c reductase binding protein, ubiquinol-cytochrome c reductase binding protein, UQBC, UQBP, UQCR6, Uqcrbl, UQPC	ubiquinol-cytochrome c reductase binding protein	Cytoplasm
UQCRC1	1110032G10Rik, COR1, D3S3191, QCR1, Ubiquinol cytochrome c reductase 1, Ubiquinol Cytochrome C Reductase Core 1, ubiquinol-cytochrome c reductase core protein 1, ubiquinol-cytochrome c reductase core protein I, UQCR1	ubiquinol-cytochrome c reductase core protein I	Cytoplasm
UQCRC2	1500004O06Rik, AURA11, BOS 22740, Core 2, CORE protein 2 of COMPLEX III, Cytochrome b-c1 complex subunit 2, MC3DN5, MGC94368, Mitochondrial Core Protein2, QCR2, ubiquinol cytochrome c reductase core protein 2, Ubiquinol Cytochrome C Reductase Core Protein 2 Precursor, ubiquinol-cytochrome c reductase core protein II, UQCR2	ubiquinol-cytochrome c reductase core protein II	Cytoplasm
UQCRFS1	4430402G14RIK, AI875505, Complex III FeS, Fes subunit of complex iii, LRRGT00195, RIP1, RIS1, RISP, UBIQUINOL CYTOCHROME C REDUCTASE, ubiquinol-cytochrome c reductase, Rieske iron-sulfur polypeptide 1, UQCR5	ubiquinol-cytochrome c reductase, Rieske iron-sulfur polypeptide 1	Cytoplasm
UQCRH	2210416J04Rik, 2310021J10Rik, 2610041P16Rik, QCR6, RP23-383D12.5, Ubiquinol cytochrome c reductase 11kd, UBIQUINOL-CYTOCHROME C REDUCTASE HINGE, ubiquinol-cytochrome c reductase hinge protein, UQCR8	ubiquinol-cytochrome c reductase hinge protein	Cytoplasm
VPS9D1	1300018I17Rik, 2410004N05Rik, 5DOS1, ATP-BL, C16orf7, RGD1565149, VPS9 domain containing 1, Vsp9d1	VPS9 domain containing 1	Other

## Sheet: Fig3b
Symbol	Synonym(s)	Entrez Gene Name	Location	Family
ACLY	A730098H14RIK, ACL, ATP CITRATE LYASE, ATPCL, AW538652, CITRATE LYASE, CLATP, RP23-392I3.9	ATP citrate lyase	Cytoplasm	enzyme
ALDOA	ALDA, Aldo-1, ALDOLASE, Aldolase 1, Aldolase 1a, aldolase A, fructose-bisphosphate, Alfa, GSD12, HEL-S-87p, RNALDOG5, RP24-191C1.1	aldolase A, fructose-bisphosphate	Cytoplasm	enzyme
ATP5A1	AI035633, AL022851, AL023067, alpha subunit of the F1F0 ATP SYNTHASE (COMPLEX V), Atp synthase (f0f1), subunit alpha, ATP synthase alpha, Atp synthase alpha chain, ATP SYNTHASE alpha subunit, ATP Synthase F1 alpha, ATP synthase mitochondrial f1complex, ATP synthase, H+ transporting, mitochondrial F1 complex, alpha subunit 1, ATP synthase, H+ transporting, mitochondrial F1 complex, alpha subunit 1…	ATP synthase, H+ transporting, mitochondrial F1 complex, alpha subunit 1, cardiac muscle	Cytoplasm	transporter
ATP5B	ATP Synthase Beta, ATP Synthase F1 Beta, ATP synthase, H+ transporting mitochondrial F1 complex, beta subunit, ATP synthase, H+ transporting, mitochondrial F1 complex, beta polypeptide, Atpd, ATPMB, ATPSB, Beta atp synthase, F1 ATPase beta, H+ ATP Synthase Beta, HEL-S-271, OXPHOS COMPLEX V, subunit B	ATP synthase, H+ transporting, mitochondrial F1 complex, beta polypeptide	Cytoplasm	transporter
ATP5C1	1700094F02Rik, ATP synthase, H+ transporting, mitochondrial F1 complex, gamma polypeptide 1, ATP5C, ATP5CL1, RP11-401E9.1, RP23-119N4.1	ATP synthase, H+ transporting, mitochondrial F1 complex, gamma polypeptide 1	Cytoplasm	transporter
ATP5I	2610008D24Rik, ATP synthase, H+ transporting, mitochondrial F1F0 complex, subunit E, ATP synthase, H+ transporting, mitochondrial Fo complex, subunit E, ATP5K, Lfm1	ATP synthase, H+ transporting, mitochondrial Fo complex, subunit E	Cytoplasm	transporter
ATP5J2	1110019H14Rik, ATP synthase, H+ transporting, mitochondrial F0 complex, subunit F2, ATP synthase, H+ transporting, mitochondrial Fo complex, subunit F2, ATP5JL, LOC684567	ATP synthase, H+ transporting, mitochondrial Fo complex, subunit F2	Cytoplasm	transporter
ATP5L	4933437C06RIK, Atp synthase (f0f1), subunit g, ATP synthase, H+ transporting, mitochondrial F0 complex, subunit G, ATP synthase, H+ transporting, mitochondrial Fo complex, subunit G, ATP5JG, F1F0-ATP Synthase G Subunit, RGD:1303259	ATP synthase, H+ transporting, mitochondrial Fo complex, subunit G	Cytoplasm	transporter
ATP5O	Atp Synthase, H+ Transporting, Mitochondrial F1 Complex, O Subunit, Atp synthase-mitochondrial f1, ATPO, BOS 507, D12Wsu28e, OSCP	ATP synthase, H+ transporting, mitochondrial F1 complex, O subunit	Cytoplasm	transporter
degradation of ATP			Other	function
ENTPD2	Ca2+/Mg2+ ecto-ATPase, CD39L1, Ectonucleoside triphosphate diphosphohydrolase, ectonucleoside triphosphate diphosphohydrolase 2, NTPDase-2, RP11-229P13.11-001, RP23-47P18.5	ectonucleoside triphosphate diphosphohydrolase 2	Cytoplasm	enzyme
HSP90AA1	AL024080, AL024147, BOS 20461, EL52, Heat shock protein 1, alpha, heat shock protein 90, alpha (cytosolic), class A member 1, heat shock protein 90kDa alpha (cytosolic), class A member 1, hsp4, HSP86, Hsp86-1, Hsp89, Hsp89-alpha-delta-N, HSP89A, Hsp90, HSP90-alpha, HSP90A, HSP90N, HSPC1, HSPCA, HSPCAL1, HSPCAL4, HSPN, LAP2, RP23-60K23.1	heat shock protein 90kDa alpha (cytosolic), class A member 1	Cytoplasm	enzyme
HSPA8	2410008N15Rik, BOS 14437, DnaK-type chaperone hsp72/uncoating ATPase, heat shock 70kDa protein 8, HEAT SHOCK COGNATE 71-KDA, HEAT SHOCK protein 8, HEL-33, HEL-S-72p, HS7C, HSC54, HSC70, HSC71, Hsc73, Hsp 8, HSP70, HSP71, HSP73, HSPA10, IDBP1, LAP1, LOC624853, NIP71	heat shock 70kDa protein 8	Cytoplasm	enzyme
MAPT	AI413597, ALZ50, AW045860, BOS 19251, DDPAC, FTDP-17, MAPTL, microtubule-associated protein tau, MSTD, Mtapt, MTBT1, MTBT2, PPND, pTau, rCG 32645, RNPTAU, RP23-136D4.1, TAU, Tau 3r, Tau-1, TAU-FACTOR, TAU4R	microtubule-associated protein tau	Plasma Membrane	kinase
OLA1	2510025G09Rik, 2810405J23Rik, 2810409H07Rik, DOC45, GBP45, GTBP9, GTPBP9, Obg-like ATPase 1, PTD004, RGD1307982, RP23-275P21.1	Obg-like ATPase 1	Cytoplasm	other
PKM	AA414905, AL024370, AL024424, CTHBP, HEL-S-30, M2-Pk, OIP3, Pk-2, PK3, PKM12, PKM2, Pyruvate kinase 3, Pyruvate kinase M, pyruvate kinase, muscle, TCB, THBP1	pyruvate kinase, muscle	Cytoplasm	kinase
synthesis of ATP			Other	function
VCP	3110001E05, ALS14, CDC48, HEL-220, HEL-S-70, IBMPFD, IBMPFD1, p97, p97/VCP, RP23-124L1.5, Ter atpase, TERA, Transitional Endoplasmic Reticulum Atpase, valosin-containing protein, XSG7	valosin containing protein	Cytoplasm	enzyme

## Sheet: Fig3c
Symbol	Synonym(s)	Entrez Gene Name	Location	Family
ACO1	Acon1, aconitase 1, aconitase 1, soluble, ACONS, AI256519, HEL60, IREB1, IREBP, IREBP1, IRP1, RATIREB, RP11-334P12.1, RP23-9F23.1	aconitase 1, soluble	Cytoplasm	enzyme
ALDOA	ALDA, Aldo-1, ALDOLASE, Aldolase 1, Aldolase 1a, aldolase A, fructose-bisphosphate, Alfa, GSD12, HEL-S-87p, RNALDOG5, RP24-191C1.1	aldolase A, fructose-bisphosphate	Cytoplasm	enzyme
ALDOC	AI847350, ALDC, ALDCAA, ALDO3, Aldolase 3, Aldolase C, aldolase C, fructose-bisphosphate, AU040929, F16dip7, Fructose bisphosphate aldolase c, RATALDCAA, SCRG2, Zebrin2	aldolase C, fructose-bisphosphate	Cytoplasm	enzyme
ATP5B	ATP Synthase Beta, ATP Synthase F1 Beta, ATP synthase, H+ transporting mitochondrial F1 complex, beta subunit, ATP synthase, H+ transporting, mitochondrial F1 complex, beta polypeptide, Atpd, ATPMB, ATPSB, Beta atp synthase, F1 ATPase beta, H+ ATP Synthase Beta, HEL-S-271, OXPHOS COMPLEX V, subunit B	ATP synthase, H+ transporting, mitochondrial F1 complex, beta polypeptide	Cytoplasm	transporter
ATP5J2	1110019H14Rik, ATP synthase, H+ transporting, mitochondrial F0 complex, subunit F2, ATP synthase, H+ transporting, mitochondrial Fo complex, subunit F2, ATP5JL, LOC684567	ATP synthase, H+ transporting, mitochondrial Fo complex, subunit F2	Cytoplasm	transporter
ATP5O	Atp Synthase, H+ Transporting, Mitochondrial F1 Complex, O Subunit, Atp synthase-mitochondrial f1, ATPO, BOS 507, D12Wsu28e, OSCP	ATP synthase, H+ transporting, mitochondrial F1 complex, O subunit	Cytoplasm	transporter
COX5A	AA959768, CcOX, COX, COX-VA, Cytochrome c oxidase subunit va, cytochrome c oxidase, subunit Va, Mitochondrial Cytochrome C Oxidase Va, VA	cytochrome c oxidase subunit Va	Cytoplasm	enzyme
CS	2610511A05Rik, 9030605P22Rik, ahl4, BB234005, Cis, citrate synthase	citrate synthase	Cytoplasm	enzyme
CSAD	Csadc, CSD, cysteine sulfinic acid decarboxylase, PCAP	cysteine sulfinic acid decarboxylase	Cytoplasm	enzyme
DLAT	6332404G05Rik, DIHYDROLIPOAMIDE S-ACETYLTRANSFERASE, dihydrolipoamide S-acetyltransferase (E2 component of pyruvate dehydrogenase complex), DLTA, E2, E2P, PDC-E2, PDH-E2	dihydrolipoamide S-acetyltransferase	Cytoplasm	enzyme
ESRRA	ERR1, ERRa, ERRalpha, Errra, ESRL1, estrogen related receptor, alpha, estrogen-related receptor alpha, Estrra, NR3B1	estrogen-related receptor alpha	Nucleus	ligand-dependent nuclear receptor
GOT1	AI789014, Aspat, ASTQTL1, cAspAT, CAT, cCAT, Cytosolic Aspartate Aminotransferase, Gaspat, GIG18, Glutamate oxaloacetate transaminase 1, soluble, GLUTAMIC OXALOACETIC TRANSAMINASE 1, glutamic-oxaloacetic transaminase 1, soluble	glutamic-oxaloacetic transaminase 1, soluble	Cytoplasm	enzyme
IDH3A	1110003P10Rik, 1500012E04Rik, AA407078, AI316514, isocitrate dehydrogenase 3 (NAD+) alpha, Isocitrate/isopropylmalate Dehydrogenase	isocitrate dehydrogenase 3 (NAD+) alpha	Cytoplasm	enzyme
MDH2	M-MDH, Malate Dehydrogenase, Malate dehydrogenase 1 mitochondrial, Malate dehydrogenase 2 mitochondrial, malate dehydrogenase 2, NAD (mitochondrial), MDH, MGC:3559, MOR1	malate dehydrogenase 2, NAD (mitochondrial)	Cytoplasm	enzyme
MTCH2	2310034D24Rik, 4930539J07Rik, HSPC032, MIMP, mitochondrial carrier 2, mitochondrial carrier homolog 2 (C. elegans), Mitochondrial carrier homologue 2, RP23-147D3.1, SLC25A50	mitochondrial carrier 2	Cytoplasm	other
NDUFV2	24KDA subunit-MITOCHONDRIAL COMPLEX 1, 2900010C23Rik, CI-24k, NADH Dehydrogenase (Ubiquinone) Flavoprotein 2, NADH dehydrogenase (ubiquinone) flavoprotein 2, 24kDa	NADH dehydrogenase (ubiquinone) flavoprotein 2, 24kDa	Cytoplasm	enzyme
PPARGC1A	A830037N07RIK, ENSMUSG00000079510, Gm11133, LEM6, peroxisome proliferative activated receptor, gamma, coactivator 1 alpha, peroxisome proliferator-activated receptor gamma, coactivator 1 alpha, Peroxisome Proliferator-Activating Receptor Gamma Coactivator 1 Alpha, PGC-1, PGC-1(alpha), Pgc-1alpha, Pgc-1alpha-a, PGC-1v, PGC-1α, PGC1A, Pgco1, PPARGC-1 alpha, PPARGC1	peroxisome proliferator-activated receptor gamma, coactivator 1 alpha	Nucleus	transcription regulator
PRDX5	ACR1, AOEB166, AOPP, B166, Peroxiredoxin 5, PLP, PMP20, PRDX6, PRX5, PRXV, SBBI10, THIOREDOXIN PEROXIDASE 5	peroxiredoxin 5	Cytoplasm	enzyme
SOD2	BOS 9998, IMAGE:4711494, IPOB, MANGANESE DEPENDENT SOD, Manganese Superoxide Dismutase, Manganese Superoxide Dismutase 2, MGC5618, MITOCHONDRIAL SOD, Mn superoxide dismutase, MNSOD, mtSOD, MVCD6, RP1-56L9.2, superoxide dismutase 2, mitochondrial	superoxide dismutase 2, mitochondrial	Cytoplasm	enzyme

## Sheet: Fig3d
Symbol	Synonym(s)	Entrez Gene Name	Location	Family
ARHGDIA	5330430M07Rik, Bles01, Gdi-1, GDIA, GDIA1, HEL-S-47e, NPHS8, Rho GDP dissociation inhibitor (GDI) alpha, Rho-Gdi Alpha, RhoDGI, RHOGDI, RHOGDI-1, RP23-84C12.3	Rho GDP dissociation inhibitor (GDI) alpha	Cytoplasm	other
ATP5A1	AI035633, AL022851, AL023067, alpha subunit of the F1F0 ATP SYNTHASE (COMPLEX V), Atp synthase (f0f1), subunit alpha, ATP synthase alpha, Atp synthase alpha chain, ATP SYNTHASE alpha subunit, ATP Synthase F1 alpha, ATP synthase mitochondrial f1complex, ATP synthase, H+ transporting, mitochondrial F1 complex, alpha subunit 1, ATP synthase, H+ transporting, mitochondrial F1 complex, alpha subunit 1…	ATP synthase, H+ transporting, mitochondrial F1 complex, alpha subunit 1, cardiac muscle	Cytoplasm	transporter
ATP5B	ATP Synthase Beta, ATP Synthase F1 Beta, ATP synthase, H+ transporting mitochondrial F1 complex, beta subunit, ATP synthase, H+ transporting, mitochondrial F1 complex, beta polypeptide, Atpd, ATPMB, ATPSB, Beta atp synthase, F1 ATPase beta, H+ ATP Synthase Beta, HEL-S-271, OXPHOS COMPLEX V, subunit B	ATP synthase, H+ transporting, mitochondrial F1 complex, beta polypeptide	Cytoplasm	transporter
ATP5J2	1110019H14Rik, ATP synthase, H+ transporting, mitochondrial F0 complex, subunit F2, ATP synthase, H+ transporting, mitochondrial Fo complex, subunit F2, ATP5JL, LOC684567	ATP synthase, H+ transporting, mitochondrial Fo complex, subunit F2	Cytoplasm	transporter
ATP5L	4933437C06RIK, Atp synthase (f0f1), subunit g, ATP synthase, H+ transporting, mitochondrial F0 complex, subunit G, ATP synthase, H+ transporting, mitochondrial Fo complex, subunit G, ATP5JG, F1F0-ATP Synthase G Subunit, RGD:1303259	ATP synthase, H+ transporting, mitochondrial Fo complex, subunit G	Cytoplasm	transporter
ATP5O	Atp Synthase, H+ Transporting, Mitochondrial F1 Complex, O Subunit, Atp synthase-mitochondrial f1, ATPO, BOS 507, D12Wsu28e, OSCP	ATP synthase, H+ transporting, mitochondrial F1 complex, O subunit	Cytoplasm	transporter
CS	2610511A05Rik, 9030605P22Rik, ahl4, BB234005, Cis, citrate synthase	citrate synthase	Cytoplasm	enzyme
CSTB	AA960480, Cathepsin B, CST6, Cyb, CYSTATIN B, cystatin B (stefin B), Cystatin-beta, EPM1, EPM1A, PME, stefin B, STFB, ULD	cystatin B (stefin B)	Cytoplasm	peptidase
ETFB	0610009I16Rik, 2810441H06Rik, electron transferring flavoprotein, beta polypeptide, electron-transfer-flavoprotein, beta polypeptide, FP585, MADD	electron-transfer-flavoprotein, beta polypeptide	Cytoplasm	transporter
GAPDH	1,3-Bgd, BOS 5957, CDABP0047, G3PD, G3PDH, GAPD, glyceraldehyde-3-phosphate dehydrogenase, Gm20899, LOC14433, LOC685186, NUCLEAR URACIL DNA GLYCOSYLASE, predicted gene, 20899, RGD1565368, similar to glyceraldehyde-3-phosphate dehydrogenase	glyceraldehyde-3-phosphate dehydrogenase	Cytoplasm	enzyme
IDH1	AI314845, AI788952, BOS 2009, E030024J03Rik, HEL-S-26, Id-1, IDCD, IDH, IDP, IDPC, ISOCITRATE DEHYDROGENASE, isocitrate dehydrogenase 1 (NADP+), soluble, PICD	isocitrate dehydrogenase 1 (NADP+), soluble	Cytoplasm	enzyme
IDH3A	1110003P10Rik, 1500012E04Rik, AA407078, AI316514, isocitrate dehydrogenase 3 (NAD+) alpha, Isocitrate/isopropylmalate Dehydrogenase	isocitrate dehydrogenase 3 (NAD+) alpha	Cytoplasm	enzyme
INSR	4932439J01Rik, alpha subunit INSULIN receptor, CD220, D630014A15RIK, HHF5, insulin receptor, INSULIN receptor B, Insulin receptor beta, INSULIN receptor KINASE, INSULIN RPTK, IR, IR alpha, IR-B, IRK	insulin receptor	Plasma Membrane	kinase
MDH2	M-MDH, Malate Dehydrogenase, Malate dehydrogenase 1 mitochondrial, Malate dehydrogenase 2 mitochondrial, malate dehydrogenase 2, NAD (mitochondrial), MDH, MGC:3559, MOR1	malate dehydrogenase 2, NAD (mitochondrial)	Cytoplasm	enzyme
NDUFA9	1010001N11Rik, 39 Kda, ci, CC6, CI-39k, Complex I-39KD, NADH dehydrogenase (ubiquinone) 1 alpha subcomplex, 9, NADH dehydrogenase (ubiquinone) 1 alpha subcomplex, 9, 39kDa, NADH UBIQUINONE OXYDOREDUCTASE, Nadh-ubiquinone oxidoreductase 39-kda subunit, ND39, NDUFS2L, SDR22E1	NADH dehydrogenase (ubiquinone) 1 alpha subcomplex, 9, 39kDa	Cytoplasm	enzyme
NDUFV2	24KDA subunit-MITOCHONDRIAL COMPLEX 1, 2900010C23Rik, CI-24k, NADH Dehydrogenase (Ubiquinone) Flavoprotein 2, NADH dehydrogenase (ubiquinone) flavoprotein 2, 24kDa	NADH dehydrogenase (ubiquinone) flavoprotein 2, 24kDa	Cytoplasm	enzyme
UQCRC1	1110032G10Rik, COR1, D3S3191, QCR1, Ubiquinol cytochrome c reductase 1, Ubiquinol Cytochrome C Reductase Core 1, ubiquinol-cytochrome c reductase core protein 1, ubiquinol-cytochrome c reductase core protein I, UQCR1	ubiquinol-cytochrome c reductase core protein I	Cytoplasm	enzyme
UQCRC2	1500004O06Rik, AURA11, BOS 22740, Core 2, CORE protein 2 of COMPLEX III, Cytochrome b-c1 complex subunit 2, MC3DN5, MGC94368, Mitochondrial Core Protein2, QCR2, ubiquinol cytochrome c reductase core protein 2, Ubiquinol Cytochrome C Reductase Core Protein 2 Precursor, ubiquinol-cytochrome c reductase core protein II, UQCR2	ubiquinol-cytochrome c reductase core protein II	Cytoplasm	enzyme

[truncated: 6 more sheets: Fig3e, Fig4c, Fig4d, Fig4e, Fig4f, Fig5a]
