# Supplementary material for: Environmental enrichment alters protein expression as well as the proteomic response to cocaine in rat nucleus accumbens
Source: Front Behav Neurosci. 2014 Jul 21;8:246. doi: 10.3389/fnbeh.2014.00246 (PMC4104784; doi:10.3389/fnbeh.2014.00246)
Supplement: Supplementary file 1 [file DataSheet1.ZIP › Datasheet 1.XLSX]

## Sheet: quant-all
Accession	Name	Gene Symbol	EC log2 fold	EC est fold	EC p value	Coc log2 fold	Coc est fold	Coc p value	interaction log2 effect size	interaction effect size	interaction p value	fraction
Q3UHJ0	AAK1_MOUSE	AAK1	-0.441739	-1.35824	0.107102	-0.311892	-1.24133	0.226175	0.700049	1.62456	0.0814108	cytosolic
Q3UHJ0	AAK1_MOUSE	AAK1	0.404266	1.32342	0.549675	-0.292175	-1.22449	0.678679	-0.357105	-1.28085	0.741039	nuclear
P0C1X8	AAK1_RAT	Aak1	0.215739	1.1613	0.989926	0.681635	1.60396	0.989926	0.195113	1.14481	0.989926	membrane
P50475	SYAC_RAT	AARS	-0.308898	-1.23876	0.10418	-0.15021	-1.10973	0.395865	0.442087	1.35857	0.101728	cytosolic
P50554	GABT_RAT	ABAT	0.77245	1.70817	0.191763	-0.135056	-1.09814	0.884605	-0.740607	-1.67088	0.414995	nuclear
P50554	GABT_RAT	ABAT	0.0917964	1.0657	0.389279	0.0636307	1.04509	0.556921	-0.0790666	-1.05633	0.610247	cytosolic
P50554	GABT_RAT	ABAT	0.669707	1.59075	0.989926	0.500178	1.41439	0.989926	-0.0757517	-1.05391	0.995982	membrane
P06795	MDR1B_MOUSE	Abcb1b	-2.35096	-5.10162	0.0906022	-0.217926	-1.16306	0.871791	2.24669	4.74594	0.217437	cytosolic
Q5RKI8	ABCB8_RAT	ABCB8	-0.874684	-1.83361	0.0632085	-0.794711	-1.73473	0.0779038	1.51154	2.85115	0.0418192	cytosolic
Q5RKI8	ABCB8_RAT	ABCB8	-0.0793055	-1.05651	0.99114	-0.78196	-1.71947	0.989926	0.700709	1.6253	0.989926	membrane
Q99LR1	ABD12_MOUSE	ABHD12	-1.33674	-2.52579	0.0345728	-0.613233	-1.52968	0.191052	1.58966	3.00978	0.050687	cytosolic
Q9QZM5	ABI1_RAT	ABI1	-0.136416	-1.09917	0.372511	-0.108436	-1.07806	0.48476	0.303788	1.23438	0.171472	cytosolic
Q9QZM5	ABI1_RAT	ABI1	0.674126	1.59563	0.654547	0.613662	1.53014	0.698408	-0.0738203	-1.0525	0.985451	nuclear
Q9QZM5	ABI1_RAT	ABI1	1.1572	2.23024	0.989926	1.31991	2.49651	0.989926	-1.55715	-2.94271	0.989926	membrane
P62484	ABI2_MOUSE	Abi2	0.1353	1.09832	0.455059	-0.0534219	-1.03772	0.779427	-0.0550592	-1.0389	0.840191	cytosolic
Q8K4G5	ABLM1_MOUSE	ABLIM1	-0.291495	-1.22391	0.297269	-0.0920181	-1.06586	0.810641	0.279657	1.21391	0.531934	nuclear
Q6KC51	ABLM2_RAT	ABLIM2	-0.596301	-1.51183	0.0806876	-0.0889	-1.06356	0.855694	0.376919	1.29857	0.459345	nuclear
Q5SSL4	ABR_MOUSE	ABR	-0.22701	-1.17041	0.194132	-0.124537	-1.09016	0.475196	0.239731	1.18077	0.324271	cytosolic
Q5SSL4	ABR_MOUSE	ABR	-0.0152591	-1.01063	0.987727	0.0332721	1.02333	0.969569	-0.0799982	-1.05702	0.939092	nuclear
Q8JZN5	ACAD9_MOUSE	ACAD9	-0.275505	-1.21042	0.227172	-0.0273347	-1.01913	0.91035	0.226855	1.17028	0.484953	cytosolic
P15650	ACADL_RAT	ACADL	-0.10898	-1.07847	0.496075	-0.196149	-1.14564	0.219347	0.233228	1.17546	0.296638	cytosolic
P08503	ACADM_RAT	ACADM	-1.28479	-2.43647	0.0514345	-0.756108	-1.68893	0.168705	1.88926	3.70444	0.0476014	cytosolic
P17764	THIL_RAT	ACAT1	0.18981	1.14061	0.206342	0.150396	1.10987	0.313038	-0.349726	-1.27432	0.116996	cytosolic
P17764	THIL_RAT	ACAT1	0.619606	1.53646	0.166106	0.261721	1.19891	0.636644	-0.834041	-1.78267	0.185181	nuclear
P17764	THIL_RAT	ACAT1	0.91387	1.88409	0.989926	1.08557	2.12222	0.989926	-1.22482	-2.33726	0.989926	membrane
Q5XI22	THIC_RAT	ACAT2	0.282554	1.21635	0.318058	0.254307	1.19276	0.369286	-0.69332	-1.617	0.106248	cytosolic
P37136	ACES_RAT	Ache	0.0543535	1.03839	0.760774	0.136916	1.09955	0.417397	-0.297183	-1.22874	0.217409	cytosolic
Q9JIX8	ACINU_MOUSE	ACIN1	-0.679669	-1.60177	0.868052	0.228991	1.17201	0.96923	0.6568	1.57658	0.92484	nuclear
Q91V92	ACLY_MOUSE	ACLY	0.203343	1.15136	0.0421629	0.0766709	1.05458	0.319135	-0.204653	-1.15241	0.0873506	cytosolic
P16638	ACLY_RAT	ACLY	1.46273	2.7563	0.989926	0.390276	1.31064	0.989926	-1.22874	-2.34363	0.989926	membrane
Q63270	ACOC_RAT	ACO1	0.271155	1.20677	0.0316561	0.101857	1.07315	0.247964	-0.199181	-1.14805	0.127445	cytosolic
Q9ER34	ACON_RAT	ACO2	0.157185	1.11511	0.0862663	0.0764768	1.05444	0.36028	-0.186171	-1.13774	0.132906	cytosolic
Q9ER34	ACON_RAT	ACO2	0.84755	1.79944	0.0791066	0.0422217	1.0297	0.964361	-0.840837	-1.79109	0.183577	nuclear
Q9ER34	ACON_RAT	ACO2	0.526499	1.44043	0.989926	0.578911	1.49372	0.989926	-0.177455	-1.13089	0.989926	membrane
O55171	ACOT2_RAT	ACOT2	-0.046962	-1.03309	0.871011	0.0952891	1.06828	0.74056	0.300508	1.23158	0.436148	cytosolic
Q91V12	BACH_MOUSE	ACOT7	0.25203	1.19088	0.0418192	0.0370639	1.02602	0.709844	-0.253045	-1.19172	0.085614	cytosolic
Q91V12	BACH_MOUSE	ACOT7	1.24669	2.37297	0.0568863	0.175626	1.12945	0.843209	-1.26239	-2.39893	0.130983	nuclear
P20611	PPAL_RAT	ACP2	1.09337	2.13372	0.603184	-0.37264	-1.29472	0.866528	-0.622946	-1.54002	0.841822	cytosolic
Q924N5	ACBG1_RAT	ACSBG1	0.298946	1.23025	0.171188	0.0704187	1.05002	0.755872	-0.184817	-1.13667	0.545836	cytosolic
Q499N5	ACSF2_RAT	ACSF2	-0.993793	-1.99141	0.0550678	-0.535354	-1.4493	0.219347	1.28817	2.44219	0.0664529	cytosolic
P41216	ACSL1_MOUSE	ACSL1	0.140271	1.10211	0.4987	0.0795739	1.05671	0.710732	-0.253588	-1.19217	0.380513	cytosolic
Q9CZW4	ACSL3_MOUSE	ACSL3	0.249011	1.18839	0.447339	-0.129355	-1.0938	0.704582	-0.206077	-1.15355	0.667178	cytosolic
O35547	ACSL4_RAT	ACSL4	0.0320137	1.02244	0.938381	-0.339865	-1.26564	0.361599	0.274757	1.20979	0.610952	cytosolic
P33124	ACSL6_RAT	ACSL6	0.0312039	1.02186	0.87146	0.0722839	1.05138	0.704556	-0.0894757	-1.06398	0.742671	cytosolic
P68134	ACTS_MOUSE	ACTA1	-0.474696	-1.38963	0.989926	0.988032	1.98348	0.989926	0.176553	1.13018	0.999695	membrane
P62737	ACTA_MOUSE	ACTA2	0.238491	1.17976	0.929968	0.957924	1.94251	0.575461	-0.174591	-1.12864	0.96923	nuclear
P60711	ACTB_RAT	ACTB	-0.100119	-1.07186	0.989926	-0.292276	-1.22457	0.989926	0.573958	1.4886	0.989926	membrane
Q8BFZ3	ACTBL_MOUSE	ACTBL2	-0.127414	-1.09233	0.943337	0.343271	1.26863	0.791176	-0.131352	-1.09532	0.958313	nuclear
P68033	ACTC_MOUSE	ACTC1	0.14016	1.10203	0.29838	0.0108298	1.00753	0.941523	-0.182729	-1.13503	0.336887	cytosolic
P68033	ACTC_MOUSE	ACTC1	0.278589	1.21301	0.709317	0.237089	1.17861	0.763356	-0.272761	-1.20812	0.815713	nuclear
P68033	ACTC_MOUSE	ACTC1	1.52333	2.87455	0.989926	0.937927	1.91577	0.989926	-0.295686	-1.22747	0.99114	membrane
P63259	ACTG_RAT	ACTG1	0.0976661	1.07004	0.330663	0.0460377	1.03243	0.660198	-0.255134	-1.19345	0.0984008	cytosolic
P63259	ACTG_RAT	ACTG1	-0.0603948	-1.04275	0.805291	-0.0366985	-1.02576	0.896577	0.0345049	1.02421	0.942173	nuclear
P63259	ACTG_RAT	ACTG1	0.335604	1.26191	0.989926	0.317096	1.24582	0.989926	0.388442	1.30898	0.989926	membrane
Q7TPR4	ACTN1_MOUSE	ACTN1	-0.161842	-1.11871	0.269829	-0.10995	-1.07919	0.457422	0.112037	1.08075	0.598857	cytosolic
Q9Z1P2	ACTN1_RAT	ACTN1	-0.161435	-1.1184	0.583666	0.220279	1.16496	0.401516	-0.0111336	-1.00775	0.989614	nuclear
Q9Z1P2	ACTN1_RAT	ACTN1	-0.501966	-1.41614	0.989926	0.00945497	1.00658	0.999695	0.929341	1.90441	0.989926	membrane
Q9JI91	ACTN2_MOUSE	ACTN2	-0.213291	-1.15933	0.438052	0.118705	1.08576	0.717769	0.080114	1.0571	0.88569	nuclear
Q9JI91	ACTN2_MOUSE	ACTN2	1.78599	3.44855	0.989926	0.670966	1.59214	0.989926	-1.31102	-2.48116	0.989926	membrane
Q9QXQ0	ACTN4_RAT	ACTN4	-0.0319236	-1.02237	0.955662	0.180106	1.13297	0.608274	0.227091	1.17047	0.647248	nuclear
Q9QXQ0	ACTN4_RAT	ACTN4	0.858952	1.81372	0.989926	1.45047	2.73297	0.989926	-1.10379	-2.14919	0.989926	membrane
P61164	ACTZ_MOUSE	ACTR1A	0.0638639	1.04526	0.605953	0.0458797	1.03231	0.719078	-0.126872	-1.09192	0.46187	cytosolic
P61164	ACTZ_MOUSE	ACTR1A	-0.116428	-1.08405	0.861422	-0.192871	-1.14304	0.741039	0.25577	1.19397	0.759269	nuclear
P61164	ACTZ_MOUSE	ACTR1A	0.177341	1.1308	0.989926	-0.427303	-1.34472	0.989926	0.301528	1.23245	0.989926	membrane
Q8R5C5	ACTY_MOUSE	ACTR1B	-0.147652	-1.10777	0.556602	-0.11997	-1.08671	0.636812	0.237349	1.17882	0.503856	cytosolic
P61161	ARP2_MOUSE	ACTR2	0.244639	1.1848	0.0203189	0.167646	1.12322	0.0425688	-0.283994	-1.21756	0.0305314	cytosolic
P61161	ARP2_MOUSE	ACTR2	0.451417	1.36738	0.0808568	0.11341	1.08178	0.730487	-0.428386	-1.34573	0.220377	nuclear
P61161	ARP2_MOUSE	ACTR2	-0.805592	-1.74786	0.989926	0.0935899	1.06702	0.994306	1.00535	2.00743	0.989926	membrane
Q99JY9	ARP3_MOUSE	ACTR3	0.0948156	1.06793	0.0854948	0.0242157	1.01693	0.638611	-0.081322	-1.05799	0.253434	cytosolic
Q99JY9	ARP3_MOUSE	ACTR3	0.188758	1.13978	0.536825	0.0972559	1.06974	0.791176	-0.13652	-1.09925	0.792358	nuclear
Q5XIK1	ACTT1_RAT	ACTRT1	1.75191	3.36803	0.0324543	1.03752	2.0527	0.0992171	-1.75544	-3.37629	0.0652249	cytosolic
Q9JK15	ADAP2_RAT	ADAP2	0.0688671	1.04889	0.894151	-0.531348	-1.44528	0.268733	0.317894	1.24651	0.650824	cytosolic
P55266	DSRAD_RAT	ADAR	-0.40739	-1.32628	0.362596	-0.184209	-1.13619	0.744418	0.51114	1.42518	0.438052	nuclear
Q04400	ADCY5_RAT	ADCY5	0.0644354	1.04568	0.957884	-0.12827	-1.09298	0.903665	-0.631779	-1.54947	0.550594	nuclear
Q04400	ADCY5_RAT	ADCY5	0.0475971	1.03354	0.83916	0.135365	1.09837	0.5421	-0.164121	-1.12048	0.603422	cytosolic
Q04400	ADCY5_RAT	ADCY5	-0.902099	-1.86878	0.989926	0.0916511	1.06559	0.999695	1.51408	2.85617	0.989926	membrane
Q63028	ADDA_RAT	ADD1	-0.404512	-1.32364	0.0989287	0.00909571	1.00632	0.988309	0.358654	1.28223	0.310544	nuclear
Q9QYC0	ADDA_MOUSE	ADD1	0.0620552	1.04395	0.586853	0.0502856	1.03547	0.665225	0.0579985	1.04102	0.727995	cytosolic
Q63028	ADDA_RAT	ADD1	0.648612	1.56766	0.989926	0.188138	1.13929	0.989926	0.425281	1.34283	0.989926	membrane
Q9QYB8	ADDB_MOUSE	ADD2	-0.198859	-1.14779	0.375626	0.110257	1.07942	0.672989	0.0860225	1.06144	0.847593	nuclear
Q05764	ADDB_RAT	ADD2	0.619702	1.53656	0.989926	0.616939	1.53362	0.989926	-0.201327	-1.14976	0.989926	membrane
Q62847	ADDG_RAT	ADD3	0.124861	1.0904	0.493555	0.0300087	1.02102	0.874738	-0.44764	-1.36381	0.102827	cytosolic
Q62847	ADDG_RAT	ADD3	-0.46209	-1.37754	0.0899102	-0.0863056	-1.06165	0.819666	0.389028	1.30951	0.318114	nuclear
Q62847	ADDG_RAT	ADD3	-1.1957	-2.29056	0.989926	-0.715874	-1.64248	0.989926	2.57456	5.95688	0.989926	membrane
P12711	ADHX_RAT	ADH5	-0.280555	-1.21466	0.543781	-0.245176	-1.18524	0.599077	0.160041	1.11732	0.815896	cytosolic
Q64640	ADK_RAT	ADK	-2.50894	-5.69201	0.0312884	-0.546009	-1.46004	0.505037	2.75688	6.75934	0.0511398	cytosolic
P54822	PUR8_MOUSE	ADSL	0.334888	1.26128	0.138059	0.360518	1.28389	0.116428	-0.620561	-1.53747	0.0722904	cytosolic
P46664	PURA2_MOUSE	ADSS	-0.724948	-1.65284	0.524891	0.107822	1.0776	0.929054	1.18475	2.27324	0.458943	cytosolic
Q8JZQ2	AFG32_MOUSE	AFG3L2	0.565292	1.47969	0.321968	0.262074	1.1992	0.659077	-0.112265	-1.08092	0.89729	cytosolic
Q8JZQ2	AFG32_MOUSE	AFG3L2	-0.339976	-1.26574	0.989926	-1.08751	-2.12507	0.989926	0.667325	1.58813	0.989926	membrane
Q8BXK8	AGAP1_MOUSE	AGAP1	-0.231689	-1.17421	0.572123	-0.0271624	-1.01901	0.971599	0.187384	1.1387	0.784282	nuclear
Q8CGU4	AGAP2_RAT	AGAP2	-0.184939	-1.13677	0.619789	0.087404	1.06246	0.847476	-0.0389376	-1.02736	0.966859	nuclear
Q3UHD9	AGAP2_MOUSE	AGAP2	-0.324769	-1.25246	0.989926	-0.620058	-1.53694	0.989926	1.24469	2.36968	0.989926	membrane
Q9ESW4	AGK_MOUSE	AGK	0.28063	1.21472	0.0873659	0.244744	1.18488	0.123272	-0.616714	-1.53338	0.034166	cytosolic
O35083	PLCA_MOUSE	AGPAT1	-0.145474	-1.10609	0.385946	-0.028382	-1.01987	0.873248	0.16085	1.11795	0.504671	cytosolic
P25304	AGRIN_RAT	AGRN	-0.453406	-1.36927	0.600042	-0.0594384	-1.04206	0.969874	0.222542	1.16679	0.888558	nuclear
P10760	SAHH_RAT	AHCY	-0.0221154	-1.01545	0.856986	-0.0325864	-1.02284	0.783839	0.108146	1.07784	0.503856	cytosolic
Q80SW1	SAHH2_MOUSE	AHCYL1	0.132758	1.09639	0.534948	0.0397974	1.02797	0.861618	-0.154715	-1.1132	0.611815	cytosolic
Q80SW1	SAHH2_MOUSE	AHCYL1	-1.13927	-2.20269	0.989926	-0.00544528	-1.00378	0.999695	0.269128	1.20508	0.99114	membrane
Q68FL4	SAHH3_MOUSE	AHCYL2	-0.00540799	-1.00376	0.965716	-0.296887	-1.22849	0.0418192	0.220725	1.16532	0.175054	cytosolic
Q8BK64	AHSA1_MOUSE	AHSA1	-0.118097	-1.0853	0.123272	0.0389571	1.02737	0.600987	0.161144	1.11817	0.133644	cytosolic
P24090	FETUA_RAT	AHSG	-0.313909	-1.24307	0.436945	-0.0524977	-1.03706	0.903028	-0.415871	-1.3341	0.469318	cytosolic
Q9JM53	AIFM1_RAT	AIFM1	0.127476	1.09238	0.540954	-0.0849371	-1.06064	0.690972	-0.00596554	-1.00414	0.98609	cytosolic
Q9JM53	AIFM1_RAT	AIFM1	1.30826	2.47643	0.989926	0.836538	1.78576	0.989926	-1.23759	-2.35804	0.989926	membrane
Q3TY86	AIFM3_MOUSE	AIFM3	0.449584	1.36565	0.989926	0.0548357	1.03874	0.999695	0.341054	1.26668	0.989926	membrane
P39069	KAD1_RAT	Ak1	0.131961	1.09578	0.372511	-0.108587	-1.07817	0.467532	0.112272	1.08093	0.60167	cytosolic
P39069	KAD1_RAT	Ak1	0.633175	1.55097	0.71891	0.166398	1.12225	0.946925	-0.842993	-1.79377	0.741039	nuclear
P39069	KAD1_RAT	Ak1	0.41564	1.33389	0.989926	0.149837	1.10944	0.989926	-0.139021	-1.10116	0.989926	membrane
Q920P5	KAD5_MOUSE	AK5	-0.211719	-1.15807	0.289342	-0.156996	-1.11496	0.467294	0.12742	1.09234	0.72422	nuclear
Q5QD51	AKA12_RAT	AKAP12	0.243279	1.18368	0.446557	0.0852584	1.06088	0.800786	0.0280212	1.01961	0.953823	cytosolic
P24587	AKAP5_RAT	AKAP5	0.0730183	1.05192	0.503856	-0.0130391	-1.00908	0.910035	-0.137786	-1.10022	0.36696	cytosolic
P24587	AKAP5_RAT	AKAP5	0.316526	1.24533	0.372382	0.0883337	1.06314	0.863991	-0.152532	-1.11152	0.822927	nuclear
P51635	AK1A1_RAT	AKR1A1	0.257574	1.19547	0.0203189	0.0204973	1.01431	0.765035	-0.131737	-1.09561	0.162148	cytosolic
P07943	ALDR_RAT	AKR1B1	0.188796	1.13981	0.0501183	-0.00977744	-1.0068	0.905779	-0.197316	-1.14656	0.0959113	cytosolic
P07943	ALDR_RAT	AKR1B1	1.30934	2.47828	0.0872168	0.263247	1.20018	0.797454	-1.60974	-3.05197	0.125242	nuclear
P07943	ALDR_RAT	AKR1B1	0.744594	1.6755	0.989926	0.401339	1.32073	0.989926	-0.138256	-1.10057	0.99114	membrane
P02770	ALBU_RAT	ALB	0.370322	1.29264	0.161413	0.281022	1.21506	0.27184	-0.521552	-1.4355	0.162873	cytosolic
P02770	ALBU_RAT	ALB	0.902521	1.86933	0.174677	0.310788	1.24038	0.72422	-1.24879	-2.37642	0.185181	nuclear
P02770	ALBU_RAT	ALB	0.935352	1.91236	0.989926	1.55492	2.93818	0.989926	-1.20711	-2.30875	0.989926	membrane
O35112	CD166_RAT	ALCAM	0.282921	1.21666	0.737679	0.175722	1.12953	0.852051	-0.327322	-1.25468	0.79252	nuclear
O35112	CD166_RAT	ALCAM	0.0883193	1.06313	0.249574	0.0788649	1.05619	0.302974	0.0016672	1.00116	0.988851	cytosolic
Q9Z110	P5CS_MOUSE	ALDH18A1	-0.107189	-1.07713	0.469338	0.0585798	1.04144	0.704204	0.157395	1.11527	0.452398	cytosolic
P51647	AL1A1_RAT	ALDH1A1	0.414152	1.33252	0.356078	0.390645	1.31098	0.383238	-0.292046	-1.22438	0.656905	cytosolic
Q66HF8	AL1B1_RAT	ALDH1B1	0.240151	1.18112	0.0643387	0.134508	1.09772	0.231438	-0.27753	-1.21212	0.102827	cytosolic
Q9CZS1	AL1B1_MOUSE	ALDH1B1	1.15056	2.22	0.0820439	0.194795	1.14456	0.83675	-1.23367	-2.35164	0.166108	nuclear
Q8R0Y6	AL1L1_MOUSE	ALDH1L1	-0.272397	-1.20781	0.565569	0.123674	1.08951	0.802442	0.275618	1.21051	0.688444	cytosolic
P11884	ALDH2_RAT	ALDH2	0.103988	1.07474	0.337384	0.0544629	1.03847	0.626774	-0.0781152	-1.05564	0.621588	cytosolic
P30839	AL3A2_RAT	ALDH3A2	-0.0216332	-1.01511	0.938539	-0.0832052	-1.05937	0.758033	0.0313122	1.02194	0.93797	cytosolic
P0C2X9	AL4A1_RAT	ALDH4A1	-0.144216	-1.10513	0.68103	0.13061	1.09476	0.710732	0.424346	1.34196	0.371615	cytosolic
P51650	SSDH_RAT	ALDH5A1	0.813212	1.75712	0.268655	0.127419	1.09234	0.924594	-1.01432	-2.01995	0.344577	nuclear
P51650	SSDH_RAT	ALDH5A1	0.178239	1.1315	0.095426	0.0777772	1.05539	0.431834	-0.0519147	-1.03664	0.724538	cytosolic
P51650	SSDH_RAT	ALDH5A1	0.135179	1.09823	0.989926	0.329641	1.2567	0.989926	0.0614167	1.04349	0.997463	membrane
Q02253	MMSA_RAT	ALDH6A1	0.000892285	1.00062	0.99334	-0.182911	-1.13517	0.100547	0.153489	1.11226	0.292214	cytosolic
Q02253	MMSA_RAT	ALDH6A1	-0.172819	-1.12726	0.99114	-0.361956	-1.28517	0.989926	0.831553	1.7796	0.989926	membrane
Q64057	AL7A1_RAT	ALDH7A1	1.54122	2.91041	0.0609772	1.34853	2.54653	0.0804798	-1.73571	-3.33044	0.10133	cytosolic
Q9JLJ3	AL9A1_RAT	ALDH9A1	-0.349292	-1.27394	0.791098	-0.811465	-1.75499	0.520836	1.79456	3.46909	0.307025	cytosolic
P05065	ALDOA_RAT	ALDOA	0.675436	1.59708	0.0465902	0.112159	1.08084	0.79252	-0.563731	-1.47809	0.188516	nuclear
P05065	ALDOA_RAT	ALDOA	0.170744	1.12564	0.194216	0.0756309	1.05382	0.567891	-0.187691	-1.13894	0.308535	cytosolic
P05065	ALDOA_RAT	ALDOA	0.476967	1.39181	0.989926	0.416405	1.3346	0.989926	-0.277258	-1.21189	0.989926	membrane
P09117	ALDOC_RAT	ALDOC	1.13986	2.20359	0.0465902	0.0301521	1.02112	0.974845	-0.896753	-1.86187	0.21581	nuclear
P09117	ALDOC_RAT	ALDOC	0.14325	1.10439	0.256793	-0.0219695	-1.01534	0.869969	-0.175047	-1.129	0.324176	cytosolic
P09117	ALDOC_RAT	ALDOC	0.0561669	1.0397	0.99114	0.153026	1.1119	0.989926	0.470061	1.38517	0.989926	membrane
Q9DBE8	ALG2_MOUSE	ALG2	-0.0479719	-1.03381	0.806224	-0.0965106	-1.06918	0.608413	0.261536	1.19875	0.315213	cytosolic
O08583	THOC4_MOUSE	ALYREF	-0.38929	-1.30975	0.298858	-0.0115596	-1.00804	0.989614	0.56399	1.47835	0.284507	nuclear
O08838	AMPH_RAT	AMPH	0.0206928	1.01445	0.896301	-0.217801	-1.16296	0.155326	0.283583	1.21721	0.182093	cytosolic
O08838	AMPH_RAT	AMPH	0.900375	1.86655	0.368817	-0.205369	-1.15298	0.894705	-1.09638	-2.13817	0.462859	nuclear
Q8C8R3	ANK2_MOUSE	Ank2	0.213947	1.15986	0.29702	0.147667	1.10778	0.47603	-0.310543	-1.24017	0.28434	cytosolic
Q8C8R3	ANK2_MOUSE	Ank2	-0.327086	-1.25448	0.130983	-0.00584914	-1.00406	0.989872	0.242099	1.18271	0.481133	nuclear
Q8C8R3	ANK2_MOUSE	Ank2	0.0527281	1.03722	0.997217	-0.023963	-1.01675	0.999695	0.913074	1.88305	0.989926	membrane
G5E8K5	ANK3_MOUSE	ANK3	-0.314995	-1.24401	0.492759	-0.0479339	-1.03378	0.950917	0.140486	1.10228	0.877758	nuclear
G5E8K5	ANK3_MOUSE	ANK3	-0.2402	-1.18116	0.989926	0.852475	1.8056	0.989926	0.738411	1.66834	0.989926	membrane
Q3TPE9	ANKY2_MOUSE	ANKMY2	-0.0229291	-1.01602	0.896301	0.0486762	1.03432	0.779427	0.116377	1.08401	0.625137	cytosolic
A2ARS0	ANR63_MOUSE	ANKRD63	0.0795279	1.05667	0.811135	0.129256	1.09373	0.690882	-0.26727	-1.20353	0.550771	cytosolic
A2ARS0	ANR63_MOUSE	ANKRD63	0.92276	1.89574	0.989926	0.155367	1.1137	0.99114	-0.576621	-1.49135	0.989926	membrane
A2ARS0	ANR63_MOUSE	ANKRD63	-0.185458	-1.13718	0.67876	0.131089	1.09512	0.793927	0.00413136	1.00287	0.995286	nuclear
P0C6S7	ANS1B_RAT	Anks1b	-0.407722	-1.32659	0.092267	-0.0979682	-1.07027	0.759269	0.342178	1.26767	0.324895	nuclear
Q8BIZ1	ANS1B_MOUSE	ANKS1B	0.966566	1.95418	0.989926	1.65167	3.14198	0.989926	-0.781723	-1.71918	0.989926	membrane
P49911	AN32A_RAT	ANP32A	-1.027	-2.03778	0.0609797	-0.690633	-1.61399	0.151304	1.49466	2.81798	0.0557589	cytosolic
Q07936	ANXA2_RAT	ANXA2	2.41354	5.32779	0.166163	2.29213	4.89778	0.182271	-3.63089	-12.3881	0.145555	cytosolic
P14669	ANXA3_RAT	ANXA3	-0.697481	-1.62167	0.221703	-0.337577	-1.26363	0.556602	0.935778	1.91292	0.244024	cytosolic
P14668	ANXA5_RAT	ANXA5	0.0915178	1.06549	0.61603	0.00559457	1.00389	0.979489	0.0735366	1.05229	0.783839	cytosolic
P48037	ANXA6_RAT	ANXA6	0.590786	1.50607	0.0550308	0.185947	1.13756	0.470273	-0.294195	-1.2262	0.416911	cytosolic
O35643	AP1B1_MOUSE	AP1B1	0.0123565	1.0086	0.875265	0.0765317	1.05448	0.304914	-0.0532254	-1.03758	0.623193	cytosolic
P52303	AP1B1_RAT	AP1B1	0.463184	1.37858	0.989926	0.588688	1.50388	0.989926	-0.965429	-1.95264	0.989926	membrane
P52303	AP1B1_RAT	AP1B1	0.0186398	1.013	0.974042	-0.0281648	-1.01971	0.957884	-0.00363558	-1.00252	0.994948	nuclear
P22892	AP1G1_MOUSE	AP1G1	0.510161	1.42421	0.068644	0.322994	1.25092	0.192795	-0.345941	-1.27098	0.317721	cytosolic
P35585	AP1M1_MOUSE	AP1M1	0.17607	1.1298	0.0938908	0.258247	1.19602	0.0411003	-0.105836	-1.07612	0.441355	cytosolic
P17426	AP2A1_MOUSE	AP2A1	0.269651	1.20552	0.11976	0.134776	1.09792	0.41179	-0.280983	-1.21502	0.227068	cytosolic
P17426	AP2A1_MOUSE	AP2A1	-0.0476139	-1.03355	0.937609	0.113454	1.08182	0.796163	0.0082274	1.00572	0.991644	nuclear
P17426	AP2A1_MOUSE	AP2A1	0.134967	1.09807	0.989926	-0.255484	-1.19374	0.989926	0.0600797	1.04252	0.997463	membrane
P18484	AP2A2_RAT	AP2A2	0.071855	1.05107	0.546225	0.151822	1.11097	0.200155	-0.107067	-1.07704	0.525461	cytosolic
P18484	AP2A2_RAT	AP2A2	-0.154662	-1.11316	0.563357	0.0442367	1.03114	0.906521	0.0787569	1.05611	0.874728	nuclear
P17427	AP2A2_MOUSE	AP2A2	0.533333	1.44727	0.989926	-0.154295	-1.11288	0.989926	-0.0413227	-1.02906	0.999695	membrane
Q9DBG3	AP2B1_MOUSE	AP2B1	0.154035	1.11268	0.222344	0.264146	1.20092	0.0665858	-0.317086	-1.24581	0.0983068	cytosolic
Q9DBG3	AP2B1_MOUSE	AP2B1	0.00125604	1.00087	0.996571	0.208954	1.15585	0.645117	-0.164669	-1.12091	0.824649	nuclear
Q9DBG3	AP2B1_MOUSE	AP2B1	0.288271	1.22118	0.989926	-0.380091	-1.30142	0.989926	0.436511	1.35333	0.989926	membrane
P84092	AP2M1_RAT	AP2M1	0.529972	1.4439	0.0518714	0.646903	1.5658	0.0335374	-0.77896	-1.71589	0.0482774	cytosolic
P84092	AP2M1_RAT	AP2M1	-0.0644366	-1.04568	0.914823	0.103094	1.07407	0.842423	0.0657854	1.04665	0.945121	nuclear
P84092	AP2M1_RAT	AP2M1	0.0437904	1.03082	0.999695	-0.899154	-1.86497	0.989926	0.755598	1.68833	0.989926	membrane
P62743	AP2S1_MOUSE	AP2S1	0.15015	1.10969	0.522149	0.315208	1.24419	0.179911	-0.203108	-1.15118	0.540913	cytosolic
P62743	AP2S1_MOUSE	AP2S1	-0.21052	-1.15711	0.50852	0.0644622	1.0457	0.883751	-0.105674	-1.076	0.861422	nuclear
P62743	AP2S1_MOUSE	AP2S1	0.392711	1.31286	0.989926	0.358515	1.28211	0.989926	-0.554905	-1.46907	0.989926	membrane
Q9JME5	AP3B2_MOUSE	AP3B2	1.72185	3.29859	0.0804798	1.66637	3.17415	0.0864376	-2.13392	-4.38909	0.110721	cytosolic
Q9JME5	AP3B2_MOUSE	AP3B2	0.0986551	1.07077	0.924875	0.0513598	1.03624	0.966644	-0.37056	-1.29285	0.72422	nuclear
O54774	AP3D1_MOUSE	AP3D1	1.16529	2.24279	0.0804798	1.18512	2.27382	0.0773947	-1.52494	-2.87774	0.0968713	cytosolic
O54774	AP3D1_MOUSE	AP3D1	0.259696	1.19723	0.608274	-0.0422402	-1.02971	0.957884	-0.242896	-1.18337	0.76113	nuclear
O54774	AP3D1_MOUSE	AP3D1	-0.854741	-1.80843	0.989926	-0.906668	-1.87471	0.989926	1.16591	2.24374	0.989926	membrane
Q8R2R9	AP3M2_MOUSE	AP3M2	1.38288	2.60789	0.135523	0.696768	1.62087	0.431871	-1.72585	-3.30776	0.177201	cytosolic
P53678	AP3M2_RAT	AP3M2	-1.00137	-2.0019	0.989926	-1.2601	-2.39513	0.989926	1.13959	2.20318	0.989926	membrane
Q8K4Z3	NNRE_MOUSE	APOA1BP	-0.99284	-1.9901	0.0345728	-0.124146	-1.08986	0.73212	1.2032	2.3025	0.0483854	cytosolic
P02650	APOE_RAT	APOE	0.0813366	1.058	0.665085	-0.209208	-1.15605	0.24824	0.148489	1.10841	0.567891	cytosolic
Q9DCZ4	APOO_MOUSE	APOO	1.19565	2.29047	0.0760427	1.52999	2.88785	0.0452711	-1.60699	-3.04615	0.085037	cytosolic
Q78IK4	APOOL_MOUSE	APOOL	0.457387	1.37305	0.989926	-0.202426	-1.15063	0.989926	0.0106052	1.00738	0.999695	membrane
Q8K3H0	DP13A_MOUSE	APPL1	-0.463123	-1.37852	0.753726	1.85479	3.61699	0.187151	0.0871272	1.06225	0.968571	cytosolic
P36972	APT_RAT	APRT	0.17537	1.12925	0.141494	0.0235898	1.01649	0.846737	-0.0843658	-1.06022	0.610043	cytosolic
Q5XJY5	COPD_MOUSE	ARCN1	0.407473	1.32636	0.292214	0.330366	1.25733	0.392402	-0.244113	-1.18436	0.668963	cytosolic
P61205	ARF3_MOUSE	ARF3	0.687399	1.61038	0.404309	0.249209	1.18856	0.819666	-0.635411	-1.55338	0.636562	nuclear
P61205	ARF3_MOUSE	ARF3	0.038873	1.02731	0.613553	0.0209826	1.01465	0.792884	-0.0362774	-1.02546	0.748276	cytosolic
P61205	ARF3_MOUSE	ARF3	0.301113	1.23209	0.989926	-0.593982	-1.50941	0.989926	0.993056	1.9904	0.989926	membrane
P61751	ARF4_RAT	ARF4	-2.21167	-4.63211	0.0126253	-1.38512	-2.61194	0.0216436	2.59945	6.06054	0.0164628	cytosolic
P84084	ARF5_MOUSE	ARF5	0.052994	1.03742	0.755872	-0.104563	-1.07517	0.52196	0.0191277	1.01335	0.938539	cytosolic
Q62848	ARFG1_RAT	ARFGAP1	-0.307329	-1.23741	0.145367	-0.286567	-1.21973	0.168287	0.623771	1.5409	0.0625818	cytosolic
Q5FWK3	RHG01_MOUSE	ARHGAP1	3.44	10.8528	0.00686438	4.11598	17.3393	0.00527351	-3.76776	-13.621	0.013604	cytosolic
Q6DFV3	RHG21_MOUSE	ARHGAP21	-0.389086	-1.30956	0.691217	0.304096	1.23464	0.780953	0.369892	1.29226	0.815304	nuclear
Q5SSM3	RHG44_MOUSE	ARHGAP44	-1.31655	-2.4907	0.0164628	-0.834478	-1.78321	0.0324543	1.89715	3.72477	0.0164628	cytosolic
Q5XI73	GDIR1_RAT	ARHGDIA	1.7652	3.39921	0.0465902	0.267853	1.20401	0.806272	-0.819306	-1.76456	0.511827	nuclear
Q5XI73	GDIR1_RAT	ARHGDIA	0.147659	1.10777	0.23874	-0.0701767	-1.04985	0.580516	-0.068021	-1.04828	0.714035	cytosolic
Q5XI73	GDIR1_RAT	ARHGDIA	1.4947	2.81806	0.989926	1.47586	2.7815	0.989926	-2.44799	-5.45657	0.989926	membrane
Q5FVC2	ARHG2_RAT	ARHGEF2	-0.0112979	-1.00786	0.984674	0.0933401	1.06684	0.79252	0.0260655	1.01823	0.972927	nuclear
Q5FVC2	ARHG2_RAT	ARHGEF2	-0.205343	-1.15296	0.989926	-0.167766	-1.12332	0.989926	0.423524	1.3412	0.989926	membrane
P61211	ARL1_MOUSE	ARL1	-0.754498	-1.68704	0.0452711	-0.518743	-1.43271	0.102827	1.13517	2.19645	0.0401211	cytosolic
P37996	ARL3_RAT	ARL3	0.0424157	1.02984	0.794942	-0.150316	-1.10981	0.325824	-0.0653168	-1.04631	0.778261	cytosolic
Q9JKW0	AR6P1_MOUSE	ARL6IP1	-1.78765	-3.45252	0.0257792	-1.07468	-2.10625	0.0701766	2.2733	4.83426	0.0316561	cytosolic
Q9CQW2	ARL8B_MOUSE	ARL8B	0.302655	1.23341	0.0926003	0.247169	1.18688	0.150852	-0.433205	-1.35023	0.0895504	cytosolic
Q9D7A8	ARMC1_MOUSE	ARMC1	0.740231	1.67044	0.989926	0.436428	1.35325	0.989926	-0.789416	-1.72838	0.989926	membrane
Q9R0Q6	ARC1A_MOUSE	ARPC1A	0.894897	1.85948	0.0304558	0.782931	1.72062	0.0356445	-1.07388	-2.10508	0.0393645	cytosolic
P85970	ARPC2_RAT	ARPC2	0.056451	1.0399	0.883751	0.182641	1.13496	0.514952	-0.195846	-1.1454	0.645371	nuclear
P85970	ARPC2_RAT	ARPC2	0.0618594	1.04381	0.666414	0.0652086	1.04624	0.646298	-0.0800776	-1.05707	0.694373	cytosolic
Q9JM76	ARPC3_MOUSE	ARPC3	-0.4668	-1.38204	0.021113	-0.225082	-1.16884	0.101728	0.469121	1.38427	0.0429028	cytosolic
Q9JM76	ARPC3_MOUSE	ARPC3	0.301489	1.23242	0.486864	0.15544	1.11376	0.769147	-0.405116	-1.3242	0.521309	nuclear
Q9JM76	ARPC3_MOUSE	ARPC3	0.252741	1.19147	0.989926	0.27598	1.21082	0.989926	0.108767	1.07831	0.99114	membrane
P59999	ARPC4_MOUSE	ARPC4	0.208838	1.15576	0.10418	0.268434	1.2045	0.0591079	-0.317101	-1.24582	0.0873506	cytosolic
P59999	ARPC4_MOUSE	ARPC4	0.199972	1.14868	0.601738	0.176511	1.13015	0.645371	-0.274145	-1.20928	0.613983	nuclear
Q4KLF8	ARPC5_RAT	ARPC5	0.636176	1.5542	0.473305	0.254349	1.1928	0.824649	-1.1596	-2.23395	0.321151	nuclear
A1L108	ARP5L_RAT	Arpc5l	0.510242	1.42429	0.0180912	0.297294	1.22884	0.0462712	-0.492992	-1.40736	0.0331877	cytosolic
A1L108	ARP5L_RAT	Arpc5l	-0.219056	-1.16397	0.645223	-0.341152	-1.26677	0.414436	0.131911	1.09574	0.878211	nuclear
A1L108	ARP5L_RAT	Arpc5l	0.412926	1.33138	0.989926	-0.207524	-1.1547	0.989926	0.565427	1.47983	0.989926	membrane
Q6P7S1	ASAH1_RAT	ASAH1	0.181778	1.13428	0.55543	0.117662	1.08498	0.711498	-0.0655043	-1.04645	0.886427	cytosolic
P20673	ARLY_RAT	ASL	0.088109	1.06298	0.704125	0.180585	1.13334	0.414208	0.0985465	1.07069	0.765952	cytosolic
Q61024	ASNS_MOUSE	ASNS	-0.196246	-1.14571	0.480047	-0.331102	-1.25797	0.230824	0.544899	1.45892	0.171472	cytosolic
Q8VI04	ASGL1_RAT	ASRGL1	0.229648	1.17255	0.0643387	-0.0535821	-1.03784	0.626774	-0.249595	-1.18887	0.119885	cytosolic
P09034	ASSY_RAT	ASS1	0.0435499	1.03065	0.894701	0.123449	1.08934	0.700447	0.0173632	1.01211	0.972708	cytosolic
Q3KRE0	ATAD3_RAT	ATAD3A/ATAD3B	-0.288324	-1.22122	0.46936	-0.190116	-1.14086	0.660614	0.540754	1.45473	0.302734	nuclear
Q925I1	ATAD3_MOUSE	ATAD3A/ATAD3B	-0.222665	-1.16689	0.989926	0.203538	1.15152	0.989926	0.0670802	1.04759	0.999695	membrane
Q8K341	ATAT_MOUSE	ATAT1	-0.804283	-1.74628	0.0356445	-0.620602	-1.53752	0.0619647	1.25165	2.38114	0.0309546	cytosolic
O35567	PUR9_RAT	ATIC	0.149335	1.10906	0.137005	-0.0937804	-1.06716	0.325943	0.0827271	1.05902	0.548777	cytosolic
Q6PST4	ATLA1_RAT	ATL1	-0.0238988	-1.0167	0.827586	0.0369144	1.02592	0.734758	0.150278	1.10978	0.302665	cytosolic
P06685	AT1A1_RAT	ATP1A1	0.228796	1.17186	0.151771	0.157063	1.11501	0.307025	-0.329818	-1.25686	0.145367	cytosolic
Q8VDN2	AT1A1_MOUSE	ATP1A1	0.832084	1.78026	0.180481	0.0417825	1.02938	0.974523	-0.541874	-1.45586	0.617471	nuclear
Q8VDN2	AT1A1_MOUSE	ATP1A1	-0.320552	-1.24881	0.989926	-0.349673	-1.27427	0.989926	0.15535	1.11369	0.989926	membrane
Q6PIE5	AT1A2_MOUSE	ATP1A2	0.73926	1.66932	0.0791066	-0.233603	-1.17577	0.635387	-0.442709	-1.35915	0.480387	nuclear
Q6PIE5	AT1A2_MOUSE	ATP1A2	0.124956	1.09047	0.360158	0.0244357	1.01708	0.867735	-0.0794641	-1.05663	0.693722	cytosolic
Q6PIE5	AT1A2_MOUSE	ATP1A2	-0.713988	-1.64033	0.989926	-0.566377	-1.4808	0.989926	1.20214	2.3008	0.989926	membrane
Q6PIC6	AT1A3_MOUSE	ATP1A3	0.850104	1.80263	0.10459	-0.0885373	-1.06329	0.92696	-0.589275	-1.50449	0.468947	nuclear
Q6PIC6	AT1A3_MOUSE	ATP1A3	0.0401605	1.02823	0.837593	-0.0389009	-1.02733	0.843019	-0.0313446	-1.02196	0.910035	cytosolic
Q6PIC6	AT1A3_MOUSE	ATP1A3	0.0751025	1.05344	0.991957	-0.341169	-1.26678	0.989926	0.361639	1.28489	0.989926	membrane
P07340	AT1B1_RAT	ATP1B1	0.946572	1.92729	0.124096	-0.0132712	-1.00924	0.99117	-0.831031	-1.77896	0.359155	nuclear
P07340	AT1B1_RAT	ATP1B1	0.205104	1.15277	0.396934	-0.0444604	-1.0313	0.865397	-0.133894	-1.09725	0.709892	cytosolic
P07340	AT1B1_RAT	ATP1B1	-0.215661	-1.16124	0.989926	-1.39635	-2.63236	0.989926	1.21112	2.31518	0.989926	membrane
P13638	AT1B2_RAT	ATP1B2	-0.462549	-1.37797	0.12989	-0.139815	-1.10176	0.639566	0.531219	1.44515	0.201191	cytosolic
P13638	AT1B2_RAT	ATP1B2	1.10875	2.15659	0.166108	-0.270779	-1.20646	0.815713	-1.08942	-2.12789	0.367337	nuclear
P14231	AT1B2_MOUSE	ATP1B2	-1.23866	-2.3598	0.989926	-2.09074	-4.25968	0.989926	2.53017	5.77638	0.989926	membrane
Q63377	AT1B3_RAT	ATP1B3	0.195609	1.14521	0.221244	0.202743	1.15088	0.205878	-0.20551	-1.15309	0.359511	cytosolic
Q63377	AT1B3_RAT	ATP1B3	0.729612	1.65819	0.130983	-0.0303451	-1.02126	0.974845	-0.550951	-1.46505	0.46936	nuclear
P11507	AT2A2_RAT	ATP2A2	0.0418638	1.02944	0.486943	0.0198736	1.01387	0.753615	-0.0921024	-1.06592	0.273527	cytosolic
P11507	AT2A2_RAT	ATP2A2	-0.00428549	-1.00297	0.995286	-0.383333	-1.30435	0.624372	0.142964	1.10417	0.934218	nuclear
P11505	AT2B1_RAT	ATP2B1	0.111876	1.08063	0.613413	0.0143228	1.00998	0.951686	-0.300016	-1.23116	0.323902	cytosolic
P11505	AT2B1_RAT	ATP2B1	0.489245	1.40371	0.540933	-0.649859	-1.56902	0.367337	-0.348524	-1.27326	0.793927	nuclear
Q9R0K7	AT2B2_MOUSE	ATP2B2	0.176692	1.13029	0.251941	0.0188752	1.01317	0.908656	-0.240138	-1.18111	0.269249	cytosolic
Q9R0K7	AT2B2_MOUSE	ATP2B2	0.790636	1.72984	0.345681	0.251971	1.19083	0.827675	-0.836122	-1.78524	0.522419	nuclear
Q64568	AT2B3_RAT	ATP2B3	0.723259	1.65091	0.0709402	0.747345	1.6787	0.0656353	-1.00751	-2.01044	0.0727555	cytosolic
Q64542	AT2B4_RAT	ATP2B4	0.153665	1.11239	0.655885	0.035169	1.02468	0.920024	0.0663709	1.04708	0.89542	cytosolic
P15999	ATPA_RAT	ATP5A1	0.748421	1.67995	0.0445686	0.0702864	1.04993	0.881433	-0.873258	-1.8318	0.060132	nuclear
P15999	ATPA_RAT	ATP5A1	0.180707	1.13344	0.0814108	0.0455773	1.0321	0.635268	-0.0985904	-1.07073	0.460336	cytosolic
P15999	ATPA_RAT	ATP5A1	0.0169914	1.01185	0.999695	0.219311	1.16418	0.989926	0.108431	1.07806	0.989926	membrane
P10719	ATPB_RAT	ATP5B	0.930073	1.90537	0.0465902	0.0104646	1.00728	0.989872	-0.988009	-1.98345	0.0888984	nuclear
P10719	ATPB_RAT	ATP5B	0.161045	1.1181	0.021113	0.0377006	1.02648	0.392503	-0.0718462	-1.05106	0.251941	cytosolic
P10719	ATPB_RAT	ATP5B	0.205272	1.1529	0.989926	0.384052	1.305	0.989926	-0.247339	-1.18702	0.989926	membrane
P35435	ATPG_RAT	ATP5C1	0.384208	1.30514	0.0282221	0.19196	1.14231	0.117317	-0.49791	-1.41217	0.0319256	cytosolic
P35435	ATPG_RAT	ATP5C1	0.563168	1.47751	0.165931	-0.139097	-1.10122	0.809401	-0.597026	-1.5126	0.318114	nuclear
P35435	ATPG_RAT	ATP5C1	0.327225	1.2546	0.989926	0.433057	1.35009	0.989926	-0.778526	-1.71538	0.989926	membrane
P35434	ATPD_RAT	ATP5D	0.483182	1.39782	0.0557589	0.358588	1.28217	0.111858	-0.61399	-1.53049	0.0709809	cytosolic
P35434	ATPD_RAT	ATP5D	0.628096	1.54552	0.131762	-0.0999229	-1.07172	0.880617	-0.588867	-1.50406	0.344577	nuclear
P35434	ATPD_RAT	ATP5D	0.642765	1.56132	0.989926	0.848237	1.8003	0.989926	-0.784071	-1.72198	0.989926	membrane
P19511	AT5F1_RAT	ATP5F1	0.162671	1.11936	0.304998	0.179474	1.13247	0.257392	-0.312704	-1.24203	0.173023	cytosolic
P19511	AT5F1_RAT	ATP5F1	0.755272	1.68795	0.127966	-0.0732122	-1.05206	0.938309	-0.737533	-1.66732	0.31143	nuclear
P19511	AT5F1_RAT	ATP5F1	0.733425	1.66258	0.989926	0.442608	1.35906	0.989926	-0.93249	-1.90857	0.989926	membrane
P31399	ATP5H_RAT	Atp5h	0.20867	1.15562	0.0653656	0.0145632	1.01015	0.890063	-0.220415	-1.16507	0.12993	cytosolic
P31399	ATP5H_RAT	Atp5h	0.567828	1.48229	0.140105	-0.148624	-1.10851	0.786286	-0.613851	-1.53034	0.268655	nuclear
P31399	ATP5H_RAT	Atp5h	0.232229	1.17465	0.989926	0.876839	1.83635	0.989926	-0.660176	-1.58028	0.989926	membrane
P29419	ATP5I_RAT	ATP5I	1.61806	3.06962	0.0173841	0.00989883	1.00688	0.99117	-1.44957	-2.73126	0.0465902	nuclear
Q06185	ATP5I_MOUSE	ATP5I	0.0249291	1.01743	0.941455	0.0972838	1.06976	0.76639	-0.233914	-1.17602	0.601706	cytosolic
P29419	ATP5I_RAT	ATP5I	0.208964	1.15586	0.989926	1.00098	2.00136	0.989926	-0.563051	-1.47739	0.989926	membrane
P21571	ATP5J_RAT	ATP5J	0.895084	1.85972	0.125242	0.0603202	1.0427	0.957884	-1.03387	-2.04751	0.206196	nuclear
P21571	ATP5J_RAT	ATP5J	0.0454075	1.03197	0.999695	0.574627	1.48929	0.989926	-1.09067	-2.12972	0.989926	membrane
D3ZAF6	ATPK_RAT	ATP5J2	0.332457	1.25916	0.0319256	0.232771	1.17509	0.06519	-0.306382	-1.2366	0.0766383	cytosolic
D3ZAF6	ATPK_RAT	ATP5J2	0.899021	1.8648	0.0654654	0.0334671	1.02347	0.972881	-1.10282	-2.14775	0.0888984	nuclear
Q6PDU7	ATP5L_RAT	ATP5L	0.599107	1.51478	0.0319256	0.526224	1.44015	0.0411003	-0.935474	-1.91252	0.0277409	cytosolic
Q6PDU7	ATP5L_RAT	ATP5L	1.60864	3.04964	0.0992879	-0.184682	-1.13657	0.909095	-1.26866	-2.40938	0.376822	nuclear
Q6PDU7	ATP5L_RAT	ATP5L	0.299088	1.23037	0.989926	-0.0927782	-1.06642	0.99114	0.255693	1.19391	0.989926	membrane
Q06647	ATPO_RAT	ATP5O	0.393899	1.31394	0.0217319	0.204908	1.15261	0.0873659	-0.438044	-1.35477	0.0356445	cytosolic
Q06647	ATPO_RAT	ATP5O	0.953278	1.93627	0.0233884	0.204171	1.15202	0.604614	-1.16421	-2.2411	0.0445686	nuclear
Q06647	ATPO_RAT	ATP5O	-0.141833	-1.10331	0.989926	-0.177783	-1.13114	0.989926	0.825896	1.77264	0.989926	membrane
Q5XIM4	ATP5S_RAT	ATP5S	0.274919	1.20993	0.255806	0.180636	1.13338	0.458943	-0.136796	-1.09946	0.703231	cytosolic
P25286	VPP1_RAT	ATP6V0A1	-0.0832983	-1.05944	0.809401	-0.00130395	-1.0009	0.995542	0.140839	1.10255	0.763978	nuclear
P25286	VPP1_RAT	ATP6V0A1	-0.285294	-1.21866	0.62741	-0.40588	-1.3249	0.482957	0.149572	1.10924	0.864156	cytosolic
P25286	VPP1_RAT	ATP6V0A1	-0.101275	-1.07272	0.989926	-0.531412	-1.44534	0.989926	0.689728	1.61298	0.989926	membrane
P63081	VATL_RAT	ATP6V0C	0.220901	1.16546	0.547689	0.392963	1.31309	0.277217	-0.486173	-1.40072	0.340236	cytosolic
P63081	VATL_RAT	ATP6V0C	-0.563345	-1.47769	0.536661	-0.0397479	-1.02793	0.978655	0.317529	1.24619	0.847476	nuclear
P63081	VATL_RAT	ATP6V0C	0.1438	1.10481	0.99114	-0.848302	-1.80038	0.989926	1.16217	2.23794	0.989926	membrane
P51863	VA0D1_MOUSE	ATP6V0D1	-0.0253539	-1.01773	0.945599	-0.00606998	-1.00422	0.98716	-0.119165	-1.08611	0.81584	cytosolic
P51863	VA0D1_MOUSE	ATP6V0D1	-0.150677	-1.11009	0.368817	-0.0267975	-1.01875	0.92865	0.0517417	1.03652	0.883777	nuclear
P51863	VA0D1_MOUSE	ATP6V0D1	-0.648618	-1.56767	0.989926	-1.21553	-2.32226	0.989926	1.46704	2.76454	0.989926	membrane
P50516	VATA_MOUSE	ATP6V1A	0.0531938	1.03756	0.846947	-0.0287927	-1.02016	0.934218	-0.152452	-1.11146	0.635387	nuclear
P50516	VATA_MOUSE	ATP6V1A	0.0724754	1.05152	0.504496	-0.0899951	-1.06437	0.399759	0.0294058	1.02059	0.858149	cytosolic
P50516	VATA_MOUSE	ATP6V1A	0.566782	1.48122	0.989926	0.314342	1.24344	0.989926	-0.0984209	-1.0706	0.99114	membrane
P62815	VATB2_RAT	ATP6V1B2	0.169352	1.12455	0.430457	0.0143762	1.01001	0.972927	-0.334923	-1.26131	0.227563	nuclear
P62815	VATB2_RAT	ATP6V1B2	0.0462118	1.03255	0.678159	-0.0766881	-1.05459	0.475509	0.0469747	1.0331	0.768656	cytosolic
P62815	VATB2_RAT	ATP6V1B2	0.0855875	1.06112	0.989926	0.136175	1.09899	0.989926	0.105662	1.07599	0.989926	membrane
Q9Z1G3	VATC1_MOUSE	ATP6V1C1	0.738264	1.66817	0.0871363	0.168484	1.12388	0.766804	-0.708877	-1.63453	0.226352	nuclear
Q9Z1G3	VATC1_MOUSE	ATP6V1C1	-0.17622	-1.12992	0.228807	-0.079973	-1.057	0.592668	0.240062	1.18104	0.245384	cytosolic
Q5FVI6	VATC1_RAT	ATP6V1C1	-0.00648362	-1.0045	0.999695	0.00930505	1.00647	0.999695	-0.0278553	-1.0195	0.992657	membrane
P57746	VATD_MOUSE	ATP6V1D	0.142638	1.10392	0.371945	0.0589616	1.04172	0.72647	-0.226427	-1.16993	0.316091	cytosolic
P57746	VATD_MOUSE	ATP6V1D	0.366503	1.28922	0.446077	0.278299	1.21276	0.601738	-0.209964	-1.15666	0.810535	nuclear
P57746	VATD_MOUSE	ATP6V1D	0.485035	1.39962	0.989926	0.531497	1.44543	0.989926	-0.523086	-1.43703	0.989926	membrane
P50518	VATE1_MOUSE	ATP6V1E1	0.101804	1.07311	0.793927	0.0618919	1.04383	0.890946	-0.196907	-1.14624	0.695084	nuclear
P50518	VATE1_MOUSE	ATP6V1E1	0.0204427	1.01427	0.890063	-0.152659	-1.11162	0.267474	0.0517372	1.03651	0.802442	cytosolic
P50518	VATE1_MOUSE	ATP6V1E1	0.341886	1.26741	0.989926	0.318406	1.24695	0.989926	-0.287803	-1.22078	0.989926	membrane
Q9D1K2	VATF_MOUSE	ATP6V1F	-0.553704	-1.46785	0.021113	-0.4488	-1.3649	0.0323336	0.927962	1.90259	0.0180912	cytosolic
Q9D1K2	VATF_MOUSE	ATP6V1F	-0.8404	-1.79055	0.8635	-1.12218	-2.17676	0.800678	0.697365	1.62154	0.936203	nuclear
Q9D1K2	VATF_MOUSE	ATP6V1F	-0.272786	-1.20814	0.989926	-0.0200284	-1.01398	0.999695	0.228119	1.17131	0.989926	membrane
Q9WTT4	VATG2_MOUSE	ATP6V1G2	0.655385	1.57504	0.989926	1.92431	3.79554	0.989926	-0.745674	-1.67676	0.989926	membrane
Q8BVE3	VATH_MOUSE	ATP6V1H	0.184058	1.13607	0.571973	-0.00758685	-1.00527	0.989872	-0.170152	-1.12518	0.741039	nuclear
Q8BVE3	VATH_MOUSE	ATP6V1H	0.0349449	1.02452	0.609187	0.0946656	1.06782	0.16716	-0.0165599	-1.01154	0.869149	cytosolic
Q8BVE3	VATH_MOUSE	ATP6V1H	0.67499	1.59659	0.989926	0.569916	1.48444	0.989926	-0.147206	-1.10742	0.992657	membrane
P70704	AT8A1_MOUSE	ATP8A1	0.142415	1.10375	0.345812	0.0858543	1.06132	0.577189	-0.0475222	-1.03349	0.836139	cytosolic
P70704	AT8A1_MOUSE	ATP8A1	-0.658266	-1.57818	0.989926	-0.643386	-1.56199	0.989926	1.0337	2.04727	0.989926	membrane
Q9ER24	ATX10_RAT	ATXN10	-0.0224364	-1.01567	0.916356	0.164165	1.12052	0.414201	0.0824782	1.05884	0.783839	cytosolic
Q9JLZ3	AUHM_MOUSE	AUH	0.296496	1.22816	0.671381	0.476064	1.39094	0.449615	-0.398223	-1.31788	0.695881	nuclear
Q80U56	AVL9_MOUSE	AVL9	-0.720909	-1.64822	0.0203189	-0.23372	-1.17586	0.212568	0.832837	1.78118	0.0305314	cytosolic
Q5QJC9	BAG5_RAT	BAG5	-0.0703463	-1.04997	0.955316	-0.611138	-1.52746	0.35606	0.468621	1.38379	0.661641	nuclear
Q9Z1R2	BAG6_MOUSE	BAG6	0.605735	1.52175	0.0864376	0.293823	1.22588	0.36224	-0.738616	-1.66857	0.125066	cytosolic
Q8CGM1	BAI2_MOUSE	BAI2	-0.873977	-1.83271	0.149434	0.0976442	1.07002	0.933011	0.299369	1.23061	0.806103	nuclear
Q6GMN2	BAIP2_RAT	BAIAP2	0.0108559	1.00755	0.965312	0.0876395	1.06263	0.704612	-0.169059	-1.12433	0.598036	cytosolic
Q6GMN2	BAIP2_RAT	BAIAP2	-0.11291	-1.08141	0.645371	0.182725	1.13503	0.391179	-0.0655097	-1.04645	0.883751	nuclear
Q6GMN2	BAIP2_RAT	BAIAP2	1.49201	2.81281	0.989926	1.53181	2.89149	0.989926	-1.04775	-2.0673	0.989926	membrane
Q9R1T1	BAF_RAT	BANF1	0.240501	1.1814	0.959372	0.0357322	1.02508	0.992819	0.270884	1.20655	0.972881	nuclear
Q05175	BASP1_RAT	BASP1	0.372598	1.29468	0.79252	-0.593817	-1.50923	0.636644	1.39636	2.63237	0.357183	nuclear
Q05175	BASP1_RAT	BASP1	-0.596872	-1.51243	0.107542	-0.577976	-1.49275	0.116499	0.418424	1.33647	0.392402	cytosolic
Q05175	BASP1_RAT	BASP1	5.43155	43.1578	0.989926	4.74188	26.7577	0.989926	-6.23663	-75.4074	0.989926	membrane
P55068	PGCB_RAT	BCAN	1.10527	2.15139	0.0654654	0.789074	1.72797	0.146258	-0.682435	-1.60485	0.414436	nuclear
P55068	PGCB_RAT	BCAN	0.244101	1.18435	0.394813	0.163469	1.11998	0.575608	-0.162642	-1.11934	0.70332	cytosolic
P55068	PGCB_RAT	BCAN	-0.663099	-1.58348	0.989926	-1.21401	-2.31981	0.989926	0.872671	1.83105	0.989926	membrane
Q3ZB98	BCAS1_RAT	BCAS1	0.386351	1.30708	0.483783	0.0105791	1.00736	0.99117	-0.514177	-1.42818	0.523264	nuclear
Q3ZB98	BCAS1_RAT	BCAS1	0.167706	1.12327	0.468106	-0.14307	-1.10425	0.539866	0.0244546	1.0171	0.945599	cytosolic
Q8CCN5	BCAS3_MOUSE	BCAS3	0.758779	1.69206	0.0638232	0.4826	1.39726	0.179508	-1.02315	-2.03234	0.0707085	cytosolic
P54690	BCAT1_RAT	BCAT1	-0.249689	-1.18895	0.227068	-0.0571221	-1.04039	0.793334	0.413863	1.33225	0.166836	cytosolic
P11960	ODBA_RAT	BCKDHA	-0.0114282	-1.00795	0.981731	-0.337311	-1.2634	0.433077	0.475899	1.39078	0.43424	cytosolic
Q99PV8	BC11B_MOUSE	BCL11B	-0.555048	-1.46922	0.320937	0.193115	1.14323	0.795314	0.289813	1.22248	0.78805	nuclear
Q9CZP5	BCS1_MOUSE	BCS1L	0.0990191	1.07104	0.56106	0.109893	1.07915	0.520693	-0.141293	-1.10289	0.556921	cytosolic
P29147	BDH_RAT	BDH1	0.342799	1.26821	0.0501183	0.18406	1.13608	0.194216	-0.411565	-1.33013	0.0692755	cytosolic
O08539	BIN1_MOUSE	BIN1	0.538503	1.45246	0.400101	-0.170756	-1.12565	0.847593	-0.785733	-1.72397	0.378281	nuclear
O08539	BIN1_MOUSE	BIN1	0.152749	1.11169	0.074733	-0.0577512	-1.04084	0.451357	-0.0109276	-1.0076	0.924303	cytosolic
O08539	BIN1_MOUSE	BIN1	-0.388192	-1.30875	0.989926	0.347825	1.27264	0.989926	0.401039	1.32046	0.989926	membrane
P46844	BIEA_RAT	BLVRA	-0.234803	-1.17675	0.520112	0.0458367	1.03228	0.904256	0.342871	1.26828	0.504603	cytosolic
Q923D2	BLVRB_MOUSE	BLVRB	0.629294	1.54681	0.157718	0.670176	1.59127	0.137005	-0.716571	-1.64327	0.241292	cytosolic
Q9Z1N4	BPNT1_RAT	BPNT1	0.130764	1.09487	0.733528	0.610885	1.5272	0.11414	-0.389196	-1.30966	0.451505	cytosolic
Q9Z0S1	BPNT1_MOUSE	BPNT1	1.53638	2.90066	0.989926	0.726016	1.65406	0.989926	-1.968	-3.91225	0.989926	membrane
Q69Z98	BRSK2_MOUSE	BRSK2	-0.209983	-1.15667	0.735773	-0.24623	-1.1861	0.689109	0.0155075	1.01081	0.98688	cytosolic
P26453	BASI_RAT	BSG	0.108852	1.07837	0.598053	-0.047755	-1.03366	0.82514	-0.0560045	-1.03958	0.856948	cytosolic
O88778	BSN_RAT	BSN	-0.366626	-1.28933	0.127611	-0.0588943	-1.04167	0.877758	0.347133	1.27203	0.32685	nuclear
O88778	BSN_RAT	BSN	0.784838	1.7229	0.989926	0.526459	1.44039	0.989926	-0.399477	-1.31903	0.989926	membrane
Q9DB72	BTBDH_MOUSE	BTBD17	-0.526227	-1.44016	0.989926	-0.488122	-1.40262	0.989926	1.06178	2.08751	0.989926	membrane
Q64152	BTF3_MOUSE	BTF3	-0.266364	-1.20277	0.306358	0.154314	1.11289	0.557948	0.409767	1.32847	0.266078	cytosolic
Q9CQH7	BT3L4_MOUSE	BTF3L4	0.105672	1.076	0.801733	0.475692	1.39059	0.230824	-0.28003	-1.21422	0.626428	cytosolic
Q9WTT7	BZW2_RAT	BZW2	0.396715	1.31651	0.465812	-0.259042	-1.19668	0.639357	-0.492443	-1.40683	0.524891	cytosolic
Q566Q8	CK068_RAT	C11orf68	3.79866	13.9159	0.0550308	3.6146	12.2491	0.0619647	-5.3295	-40.2106	0.0557123	cytosolic
O35127	C10_MOUSE	C12orf57	-0.408881	-1.32766	0.375626	-0.0101806	-1.00708	0.990891	0.134643	1.09782	0.892168	nuclear
Q9CQE8	CN166_MOUSE	C14orf166	-0.088898	-1.06356	0.673925	0.00652408	1.00453	0.979119	0.00486812	1.00338	0.988038	cytosolic
Q5XI83	CP062_RAT	C16orf62	-0.909617	-1.87855	0.0180912	-0.288897	-1.22171	0.179508	1.10599	2.15247	0.021113	cytosolic
Q9CYI0	NJMU_MOUSE	C17orf75	-0.486159	-1.40071	0.572598	-0.442571	-1.35902	0.616824	0.524557	1.43849	0.675708	nuclear
Q9CPT4	CS010_MOUSE	C19orf10	0.619541	1.53639	0.127045	0.153902	1.11257	0.704204	-0.755098	-1.68775	0.176263	cytosolic
O35796	C1QBP_RAT	C1QBP	-2.68573	-6.43408	0.013604	-1.78159	-3.43806	0.0215647	2.8919	7.42248	0.0202771	cytosolic
O35796	C1QBP_RAT	C1QBP	-1.15207	-2.22233	0.750838	-0.382398	-1.30351	0.94232	0.807387	1.75004	0.896577	nuclear
Q4KM45	CT027_RAT	C20orf27	0.210857	1.15738	0.147405	0.0738952	1.05255	0.605953	-0.0969689	-1.06952	0.633133	cytosolic
P56571	ES1_RAT	C21orf33	0.303129	1.23382	0.185586	-0.0201288	-1.01405	0.935866	-0.344228	-1.26947	0.280288	cytosolic
P56571	ES1_RAT	C21orf33	-0.194662	-1.14446	0.989926	0.49459	1.40892	0.989926	-0.31872	-1.24722	0.989926	membrane
Q6AYT3	RTCB_RAT	C22orf28	0.00476386	1.00331	0.98688	-0.0658102	-1.04667	0.811973	0.225842	1.16946	0.543832	cytosolic
Q6AYT3	RTCB_RAT	C22orf28	0.0540692	1.03819	0.960633	0.0780709	1.05561	0.94307	-0.348687	-1.2734	0.741039	nuclear
Q6AYT3	RTCB_RAT	C22orf28	0.206596	1.15396	0.989926	0.720838	1.64814	0.989926	0.0420507	1.02958	0.997463	membrane
Q80X80	C2C2L_MOUSE	C2CD2L	2.18661	4.55235	0.167346	1.14314	2.20861	0.462431	-2.77888	-6.86317	0.207332	cytosolic
Q80X80	C2C2L_MOUSE	C2CD2L	0.304896	1.23533	0.908075	0.255803	1.194	0.931232	-0.753864	-1.6863	0.809401	nuclear
P01026	CO3_RAT	C3	0.769755	1.70498	0.0643387	0.161627	1.11855	0.665225	-0.695346	-1.61927	0.179637	cytosolic
Q6AYT5	CF211_RAT	C6orf211	-0.0278939	-1.01952	0.916356	0.0941799	1.06746	0.720302	0.0872007	1.06231	0.818353	cytosolic
A2AJA9	CI172_MOUSE	C9orf172	-0.496686	-1.41097	0.159793	-0.023285	-1.01627	0.974845	0.161616	1.11854	0.822477	nuclear
P27139	CAH2_RAT	CA2	0.435274	1.35217	0.064164	0.237115	1.17863	0.242963	-0.604568	-1.52052	0.0664529	cytosolic
P27139	CAH2_RAT	CA2	0.430492	1.34769	0.718163	-0.081767	-1.05831	0.96701	-0.590063	-1.50531	0.730487	nuclear
P27139	CAH2_RAT	CA2	-0.296949	-1.22854	0.99036	-0.755035	-1.68767	0.989926	1.86301	3.63767	0.989926	membrane
Q06138	CAB39_MOUSE	CAB39	-0.852005	-1.80501	0.0203189	-0.359841	-1.28328	0.12631	0.99594	1.99438	0.0305314	cytosolic
Q07652	CAC1E_RAT	CACNA1E	-0.360667	-1.28402	0.151943	-0.0162383	-1.01132	0.974845	0.11512	1.08307	0.821549	nuclear
Q07652	CAC1E_RAT	CACNA1E	-0.555843	-1.47003	0.989926	0.223681	1.16771	0.989926	0.597999	1.51362	0.989926	membrane
O08532	CA2D1_MOUSE	CACNA2D1	-0.108676	-1.07824	0.841901	-0.237945	-1.17931	0.583666	0.275754	1.21063	0.654547	nuclear
P54290	CA2D1_RAT	CACNA2D1	-0.14735	-1.10753	0.989926	0.231242	1.17385	0.989926	0.260049	1.19752	0.989926	membrane
Q6PHS9	CA2D2_MOUSE	CACNA2D2	0.0194186	1.01355	0.992819	-1.12022	-2.1738	0.453258	0.295304	1.22714	0.936203	nuclear
Q8CFG5	CA2D3_RAT	CACNA2D3	-0.204259	-1.15209	0.659699	-0.366365	-1.2891	0.367337	0.401578	1.32095	0.523264	nuclear
Q8CFG5	CA2D3_RAT	CACNA2D3	-0.41839	-1.33643	0.989926	-0.0860603	-1.06147	0.997463	0.170675	1.12559	0.991957	membrane
P54285	CACB3_MOUSE	CACNB3	-0.296795	-1.22841	0.617729	-0.109219	-1.07864	0.88569	-0.0188574	-1.01316	0.989872	nuclear
Q8R0S4	CACB4_MOUSE	CACNB4	-0.435661	-1.35253	0.0711024	-0.152651	-1.11161	0.572598	0.179625	1.13259	0.645371	nuclear
Q8R0S4	CACB4_MOUSE	CACNB4	1.29405	2.45215	0.989926	0.958819	1.94372	0.989926	-0.581885	-1.4968	0.989926	membrane
Q8VHX0	CCG3_RAT	CACNG3	-0.35548	-1.27941	0.649329	0.279487	1.21376	0.744418	0.283877	1.21746	0.830788	nuclear
Q9JJV4	CCG4_MOUSE	CACNG4	-0.0584175	-1.04132	0.95623	0.497146	1.41142	0.381685	-0.0530156	-1.03743	0.974097	nuclear
Q6AYK6	CYBP_RAT	CACYBP	0.221963	1.16632	0.38276	-0.135017	-1.09811	0.604934	0.0707024	1.05023	0.856986	cytosolic
Q8R5M8	CADM1_MOUSE	CADM1	-0.0432775	-1.03045	0.745441	-0.0203609	-1.01421	0.878671	-0.0100626	-1.007	0.958853	cytosolic
Q1WIM2	CADM2_RAT	CADM2	0.313559	1.24277	0.063984	0.129733	1.09409	0.372168	-0.614587	-1.53112	0.0327876	cytosolic
Q1WIM3	CADM3_RAT	CADM3	1.44631	2.7251	0.0575248	1.26004	2.39503	0.0779038	-1.76034	-3.38778	0.08036	cytosolic
Q1WIM3	CADM3_RAT	CADM3	1.31077	2.48074	0.241071	-0.029724	-1.02082	0.989872	-0.906564	-1.87458	0.644493	nuclear
Q1WIM3	CADM3_RAT	CADM3	0.131421	1.09537	0.995982	-0.383695	-1.30468	0.989926	0.885298	1.84715	0.989926	membrane
Q80TJ1	CAPS1_MOUSE	CADPS	0.250845	1.1899	0.0429028	0.0666963	1.04732	0.494389	-0.314145	-1.24327	0.0550678	cytosolic
P12658	CALB1_MOUSE	CALB1	0.14993	1.10952	0.778261	-0.21285	-1.15898	0.683395	0.0788459	1.05617	0.916356	cytosolic
P47728	CALB2_RAT	CALB2	-0.00964471	-1.00671	0.955551	-0.0148702	-1.01036	0.932148	0.192259	1.14255	0.393911	cytosolic
P62204	CALM_MOUSE	Calm1	-0.0925622	-1.06626	0.445292	-0.161466	-1.11842	0.186613	0.187625	1.13889	0.27078	cytosolic
P62204	CALM_MOUSE	Calm1	1.02007	2.02802	0.840198	0.381552	1.30274	0.954233	0.283175	1.21687	0.974845	nuclear
P18418	CALR_RAT	CALR	0.171027	1.12586	0.419554	-0.113443	-1.08181	0.601736	0.050122	1.03535	0.874279	cytosolic
Q63450	KCC1A_RAT	CAMK1	0.307985	1.23798	0.34975	-0.00892089	-1.0062	0.981708	-0.0830321	-1.05924	0.867887	cytosolic
Q8BW96	KCC1D_MOUSE	CAMK1D	0.0565263	1.03996	0.706237	-0.105202	-1.07565	0.466383	0.0362895	1.02547	0.867735	cytosolic
P11275	KCC2A_RAT	CAMK2A	-0.0409243	-1.02877	0.934886	0.0963795	1.06909	0.842758	-0.125349	-1.09077	0.856986	cytosolic
P11275	KCC2A_RAT	CAMK2A	-0.358578	-1.28216	0.460901	0.057803	1.04088	0.945949	0.159078	1.11657	0.868052	nuclear
P11275	KCC2A_RAT	CAMK2A	0.0757498	1.05391	0.994117	-0.61419	-1.5307	0.989926	0.211118	1.15758	0.989926	membrane
P28652	KCC2B_MOUSE	Camk2b	-0.27906	-1.2134	0.142768	0.0294056	1.02059	0.937593	0.184665	1.13655	0.571569	nuclear
P28652	KCC2B_MOUSE	Camk2b	-0.461968	-1.37742	0.215066	-0.179668	-1.13262	0.635268	0.19855	1.14754	0.718639	cytosolic
P28652	KCC2B_MOUSE	Camk2b	-0.226663	-1.17013	0.989926	-0.601132	-1.51691	0.989926	0.760722	1.69434	0.989926	membrane
P15791	KCC2D_RAT	CAMK2D	-0.197981	-1.14709	0.744418	0.0268257	1.01877	0.974845	0.156156	1.11431	0.877758	nuclear
P15791	KCC2D_RAT	CAMK2D	0.273524	1.20876	0.989926	0.195069	1.14478	0.989926	-0.257849	-1.19569	0.989926	membrane
P11730	KCC2G_RAT	CAMK2G	-0.00337839	-1.00234	0.994948	0.336252	1.26247	0.41938	-0.125091	-1.09058	0.883777	nuclear
P13234	KCC4_RAT	CAMK4	0.360799	1.28414	0.418348	0.0324768	1.02277	0.946862	-0.452266	-1.36819	0.476547	cytosolic
Q63092	CAMKV_RAT	CAMKV	-0.041497	-1.02918	0.411279	0.0499499	1.03523	0.319135	-0.0611487	-1.0433	0.389006	cytosolic
Q3UHL1	CAMKV_MOUSE	CAMKV	0.473393	1.38837	0.373505	0.434418	1.35137	0.430457	-0.397685	-1.31739	0.646988	nuclear
P97536	CAND1_RAT	CAND1	0.105346	1.07575	0.305496	0.101972	1.07324	0.319135	-0.129277	-1.09375	0.372511	cytosolic
Q6ZQ38	CAND1_MOUSE	CAND1	0.514509	1.42851	0.674728	0.246955	1.1867	0.875475	-0.696087	-1.62011	0.695881	nuclear
P35565	CALX_RAT	CANX	0.6324	1.55014	0.254509	-0.304848	-1.23529	0.647525	-0.93844	-1.91646	0.22487	nuclear
P35565	CALX_RAT	CANX	0.134434	1.09766	0.315322	-0.0418851	-1.02946	0.767609	0.0389456	1.02736	0.847423	cytosolic
P40124	CAP1_MOUSE	CAP1	-0.146243	-1.10668	0.0528134	-0.0256612	-1.01795	0.690882	0.175809	1.1296	0.0740915	cytosolic
P40124	CAP1_MOUSE	CAP1	0.886681	1.84892	0.109875	0.116221	1.08389	0.896577	-0.946131	-1.9267	0.222848	nuclear
P52481	CAP2_RAT	Cap2	0.293444	1.22556	0.0779038	0.327201	1.25458	0.0619647	-0.456652	-1.37235	0.0632085	cytosolic
P52481	CAP2_RAT	Cap2	0.174277	1.1284	0.989926	1.07376	2.10491	0.989926	-0.277347	-1.21196	0.989926	membrane
Q07009	CAN2_RAT	CAPN2	0.18621	1.13777	0.16716	-0.0490917	-1.03461	0.722857	4.20873e-05	1.00003	0.999796	cytosolic
Q64537	CPNS1_RAT	CAPNS1	-0.797497	-1.73808	0.0641412	-0.395142	-1.31507	0.285416	1.06019	2.08521	0.0727555	cytosolic
Q60865	CAPR1_MOUSE	CAPRIN1	-0.0212119	-1.01481	0.985966	0.0096703	1.00673	0.991644	0.35149	1.27588	0.713079	nuclear
Q60865	CAPR1_MOUSE	CAPRIN1	0.380107	1.30144	0.989926	-0.346628	-1.27159	0.989926	-0.184113	-1.13612	0.99114	membrane
B2GUZ5	CAZA1_RAT	CAPZA1	0.568418	1.4829	0.0410735	0.364435	1.28738	0.107102	-0.641688	-1.56015	0.0643387	cytosolic
B2GUZ5	CAZA1_RAT	CAPZA1	0.111099	1.08005	0.852051	-0.0292771	-1.0205	0.972927	0.282266	1.2161	0.689783	nuclear
P47754	CAZA2_MOUSE	CAPZA2	0.305483	1.23583	0.0960932	0.0526935	1.0372	0.769513	-0.210865	-1.15738	0.378917	cytosolic
P47754	CAZA2_MOUSE	CAPZA2	-0.164908	-1.12109	0.581939	0.102947	1.07397	0.760079	0.0991314	1.07113	0.851125	nuclear
P47754	CAZA2_MOUSE	CAPZA2	-0.414552	-1.33288	0.989926	-0.714884	-1.64135	0.989926	1.93321	3.81904	0.989926	membrane
Q5XI32	CAPZB_RAT	CAPZB	-0.000553337	-1.00038	0.998245	0.209303	1.15613	0.641996	0.0828318	1.05909	0.931421	nuclear
Q5XI32	CAPZB_RAT	CAPZB	0.128764	1.09336	0.99114	-0.556573	-1.47077	0.989926	0.227846	1.17108	0.989926	membrane
Q8VHK2	CSKI1_RAT	CASKIN1	-0.451028	-1.36701	0.219986	0.0023445	1.00163	0.995286	0.30507	1.23548	0.636644	nuclear
P47727	CBR1_RAT	CBR1	0.235727	1.1775	0.180688	0.135953	1.09882	0.432961	-0.165903	-1.12187	0.503856	cytosolic
P47727	CBR1_RAT	CBR1	1.01262	2.01757	0.989926	0.305115	1.23552	0.989926	0.163295	1.11984	0.997217	membrane
Q8K354	CBR3_MOUSE	CBR3	0.0866477	1.0619	0.422951	-0.053451	-1.03774	0.629682	0.0650068	1.04609	0.684498	cytosolic
P23198	CBX3_MOUSE	Cbx3	0.205286	1.15292	0.735801	0.287073	1.22016	0.605421	-0.22822	-1.17139	0.80026	nuclear
Q5U2X6	CCD47_RAT	CCDC47	-2.34089	-5.06614	0.116428	-0.450152	-1.36618	0.761795	2.37011	5.16981	0.234634	cytosolic
Q8BGU5	CCNY_MOUSE	CCNY	0.29947	1.23069	0.596273	-0.112756	-1.08129	0.877758	0.0573057	1.04052	0.96923	nuclear
Q5XIM9	TCPB_RAT	CCT2	0.246894	1.18665	0.289925	-0.166697	-1.12249	0.524868	-0.221388	-1.16585	0.568035	nuclear
P80314	TCPB_MOUSE	CCT2	0.156343	1.11446	0.156007	0.0308001	1.02158	0.783839	-0.0197792	-1.0138	0.902073	cytosolic
Q5XIM9	TCPB_RAT	CCT2	0.016051	1.01119	0.999695	-0.0784136	-1.05586	0.989926	0.036049	1.0253	0.999695	membrane
Q6P502	TCPG_RAT	CCT3	0.195154	1.14485	0.0721753	0.0141004	1.00982	0.8912	-0.117673	-1.08498	0.385567	cytosolic
Q6P502	TCPG_RAT	CCT3	0.17042	1.12539	0.551321	-0.115196	-1.08312	0.714293	-0.0429374	-1.03021	0.946925	nuclear
Q6P502	TCPG_RAT	CCT3	-0.0154818	-1.01079	0.999695	0.00312623	1.00217	0.999695	0.180423	1.13322	0.989926	membrane
P80315	TCPD_MOUSE	CCT4	0.198652	1.14763	0.074498	0.103347	1.07426	0.295907	-0.124533	-1.09015	0.372511	cytosolic
P80315	TCPD_MOUSE	CCT4	0.326882	1.2543	0.414436	0.0604349	1.04278	0.931232	-0.23896	-1.18014	0.730487	nuclear
P80315	TCPD_MOUSE	CCT4	0.286477	1.21966	0.989926	-0.863415	-1.81934	0.989926	-0.0914128	-1.06541	0.999695	membrane
Q68FQ0	TCPE_RAT	CCT5	-0.584445	-1.49946	0.744418	-0.389268	-1.30973	0.846947	0.557602	1.47182	0.845014	nuclear
Q68FQ0	TCPE_RAT	CCT5	0.0871008	1.06223	0.317721	-0.0386946	-1.02718	0.670502	-0.00155163	-1.00108	0.989687	cytosolic
Q68FQ0	TCPE_RAT	CCT5	-0.0306758	-1.02149	0.999695	0.163285	1.11983	0.989926	-0.0983714	-1.07056	0.989926	membrane
P80317	TCPZ_MOUSE	CCT6A	-0.0322498	-1.02261	0.824097	-0.128334	-1.09303	0.33879	0.198116	1.1472	0.297928	cytosolic
P80317	TCPZ_MOUSE	CCT6A	0.00623158	1.00433	0.991644	-0.250431	-1.18956	0.523617	0.0799021	1.05695	0.930753	nuclear
P80317	TCPZ_MOUSE	CCT6A	0.183388	1.13555	0.989926	0.0610191	1.0432	0.99114	0.00272332	1.00189	0.999695	membrane
P80313	TCPH_MOUSE	CCT7	0.027891	1.01952	0.853721	-0.0767813	-1.05466	0.59033	0.0544171	1.03844	0.794472	cytosolic
P80313	TCPH_MOUSE	CCT7	-0.424551	-1.34215	0.989926	-0.103967	-1.07472	0.989926	0.373615	1.29559	0.989926	membrane
P42932	TCPQ_MOUSE	CCT8	0.183074	1.1353	0.209212	0.0395858	1.02782	0.795856	-0.141584	-1.10312	0.493555	cytosolic
P42932	TCPQ_MOUSE	CCT8	0.0397146	1.02791	0.943861	-0.0955899	-1.0685	0.818572	-0.0968175	-1.06941	0.881433	nuclear
P42932	TCPQ_MOUSE	CCT8	-0.359993	-1.28342	0.989926	-0.365296	-1.28815	0.989926	0.906098	1.87397	0.989926	membrane
P04218	OX2G_RAT	CD200	0.142952	1.10416	0.680725	0.505179	1.4193	0.144994	-0.43733	-1.3541	0.351546	cytosolic
P97829	CD47_RAT	CD47	0.337504	1.26357	0.0671672	0.274844	1.20986	0.109802	-0.422534	-1.34028	0.0888065	cytosolic
P97829	CD47_RAT	CD47	0.537692	1.45165	0.0465902	0.207006	1.15429	0.425956	-0.553794	-1.46794	0.10459	nuclear
P27274	CD59_RAT	CD59	-1.47573	-2.78124	0.989926	-1.53559	-2.89907	0.989926	2.17064	4.50223	0.989926	membrane
P35762	CD81_MOUSE	CD81	-0.167877	-1.1234	0.554282	-0.343103	-1.26848	0.221946	0.355355	1.2793	0.36822	cytosolic
O70352	CD82_RAT	CD82	0.286391	1.21959	0.466799	0.054199	1.03828	0.897065	-0.263261	-1.20019	0.642625	cytosolic
Q63692	CDC37_RAT	CDC37	-0.164775	-1.12099	0.224055	-0.297012	-1.2286	0.0616049	0.416639	1.33481	0.0619647	cytosolic
P60766	CDC42_MOUSE	CDC42	-0.0908713	-1.06501	0.517599	-0.13499	-1.09809	0.325498	0.079173	1.05641	0.69878	cytosolic
Q8CFN2	CDC42_RAT	CDC42	1.09147	2.13091	0.198925	0.762479	1.6964	0.404994	-0.553849	-1.468	0.729461	nuclear
Q7TT49	MRCKB_RAT	CDC42BPB	-0.51436	-1.42836	0.27812	-0.0349956	-1.02455	0.972881	0.284718	1.21817	0.744418	nuclear
Q9WTR5	CAD13_MOUSE	CDH13	0.0259565	1.01815	0.973318	-0.364617	-1.28754	0.344577	0.447016	1.36322	0.431261	nuclear
Q9WTR5	CAD13_MOUSE	CDH13	-1.14982	-2.21886	0.989926	-0.102877	-1.07391	0.99114	0.837276	1.78667	0.989926	membrane
Q9Z1Y3	CADH2_RAT	CDH2	-0.308273	-1.23822	0.294227	0.0863561	1.06169	0.840463	0.224694	1.16853	0.646988	nuclear
P70500	CDIPT_RAT	CDIPT	1.78621	3.44908	0.0784636	2.17913	4.52882	0.0518714	-2.71525	-6.56708	0.0665858	cytosolic
O35495	CDK14_MOUSE	CDK14	5.1118	34.5785	0.189204	5.2183	37.2277	0.182271	-6.94287	-123.03	0.157323	cytosolic
O35832	CKD18_RAT	CDK18	-0.380757	-1.30203	0.194216	-0.331158	-1.25802	0.254566	0.776542	1.71302	0.085037	cytosolic
Q03114	CDK5_RAT	CDK5	0.190511	1.14117	0.164748	0.0938474	1.06721	0.485298	-0.146854	-1.10715	0.435968	cytosolic
Q91XU8	CDS2_RAT	CDS2	0.425429	1.34297	0.187518	0.48343	1.39806	0.145555	-0.557458	-1.47167	0.220344	cytosolic
Q9Z0H4	CELF2_MOUSE	CELF2	0.431428	1.34857	0.766804	0.43183	1.34894	0.766804	-0.561101	-1.47539	0.791176	nuclear
Q91ZI0	CELR3_MOUSE	CELSR3	0.752428	1.68463	0.0721753	0.312562	1.24191	0.396934	-0.733258	-1.66239	0.171457	cytosolic
Q9CXS4	CENPV_MOUSE	CENPV	-0.444519	-1.36086	0.340248	-0.0265893	-1.0186	0.974845	0.427819	1.3452	0.570712	nuclear
Q6A065	CE170_MOUSE	CEP170	-0.21792	-1.16306	0.608274	-0.220619	-1.16523	0.604614	0.386588	1.3073	0.483783	nuclear
Q80U49	C170B_MOUSE	CEP170B	-0.392632	-1.31279	0.438052	-0.307005	-1.23714	0.581818	0.345791	1.27085	0.660614	nuclear
Q80U49	C170B_MOUSE	CEP170B	0.711099	1.63705	0.989926	0.941043	1.91992	0.989926	-1.25225	-2.38212	0.989926	membrane
P45592	COF1_RAT	CFL1	-0.00199241	-1.00138	0.986689	-0.198851	-1.14778	0.0784636	0.130871	1.09495	0.361599	cytosolic
P45592	COF1_RAT	CFL1	0.101686	1.07303	0.827675	0.104535	1.07515	0.819666	-0.268179	-1.20429	0.635387	nuclear
P45592	COF1_RAT	CFL1	0.574677	1.48934	0.989926	0.603411	1.5193	0.989926	0.157345	1.11523	0.994856	membrane
P45591	COF2_MOUSE	CFL2	-0.065234	-1.04625	0.724538	-0.206167	-1.15362	0.241797	0.314673	1.24373	0.209212	cytosolic
P45591	COF2_MOUSE	CFL2	0.0758893	1.05401	0.95746	0.274251	1.20937	0.786286	0.161467	1.11842	0.933011	nuclear
Q9CRB9	CHCH3_MOUSE	CHCHD3	-1.99482	-3.98567	0.989926	-2.69948	-6.49567	0.989926	3.44178	10.8662	0.989926	membrane
D4A7N1	CHCH6_RAT	CHCHD6	0.794494	1.73447	0.0806876	0.173752	1.12799	0.768782	-0.0800519	-1.05706	0.945949	nuclear
D4A7N1	CHCH6_RAT	CHCHD6	-0.846912	-1.79865	0.989926	-0.0927157	-1.06638	0.99114	0.551546	1.46566	0.989926	membrane
Q921W0	CHM1A_MOUSE	CHMP1A	-0.634179	-1.55205	0.989926	-0.775135	-1.71135	0.989926	1.59113	3.01284	0.989926	membrane
Q8R1T1	CHMP7_MOUSE	CHMP7	0.669187	1.59018	0.266916	1.00747	2.01038	0.11607	-1.08845	-2.12646	0.206236	cytosolic
P60824	CIRBP_MOUSE	CIRBP	-0.636398	-1.55444	0.0926641	-0.217594	-1.16279	0.635387	0.572869	1.48748	0.285909	nuclear
B0K020	CISD1_RAT	CISD1	0.452311	1.36823	0.0883273	0.733642	1.66283	0.0323336	-0.778794	-1.7157	0.0571676	cytosolic
B0K020	CISD1_RAT	CISD1	1.34377	2.53813	0.0465902	-0.316048	-1.24492	0.659699	-1.23613	-2.35565	0.140105	nuclear
B0K020	CISD1_RAT	CISD1	0.138023	1.1004	0.99114	-0.206504	-1.15389	0.989926	0.174144	1.12829	0.99114	membrane
P49025	CTRO_MOUSE	CIT	-0.19175	-1.14215	0.682527	-0.329019	-1.25616	0.420295	0.262369	1.19945	0.698408	nuclear
A2AGT5	CKAP5_MOUSE	CKAP5	0.357394	1.28111	0.690593	0.239849	1.18087	0.792884	-0.187067	-1.13845	0.88576	cytosolic
A2AGT5	CKAP5_MOUSE	CKAP5	-0.238748	-1.17997	0.81746	-0.133336	-1.09683	0.915633	0.175274	1.12918	0.926184	nuclear
P07335	KCRB_RAT	CKB	0.784541	1.72254	0.125242	0.149668	1.10931	0.845014	-0.785017	-1.72311	0.289342	nuclear
P07335	KCRB_RAT	CKB	0.0697112	1.04951	0.657903	-0.0297975	-1.02087	0.856986	-0.0674682	-1.04788	0.767456	cytosolic
P07335	KCRB_RAT	CKB	0.579068	1.49388	0.989926	0.485773	1.40034	0.989926	-0.327267	-1.25463	0.989926	membrane
P25809	KCRU_RAT	Ckmt1	0.385587	1.30639	0.404309	0.351328	1.27573	0.460901	-0.20193	-1.15024	0.81746	nuclear
P25809	KCRU_RAT	Ckmt1	-0.502788	-1.41695	0.0523432	-0.318488	-1.24702	0.147453	-0.0666153	-1.04726	0.835606	cytosolic
P25809	KCRU_RAT	Ckmt1	0.710677	1.63657	0.989926	0.460967	1.37646	0.989926	-0.315011	-1.24402	0.989926	membrane
P09605	KCRS_RAT	CKMT2	-0.717557	-1.64439	0.0510113	-0.484048	-1.39866	0.123272	0.483355	1.39799	0.25105	cytosolic
Q80TV8	CLAP1_MOUSE	CLASP1	-0.260066	-1.19753	0.390818	-0.270291	-1.20605	0.368817	0.424304	1.34192	0.310943	nuclear
Q99JD4	CLAP2_RAT	CLASP2	-3.83701	-14.2908	0.0836285	-0.735942	-1.66548	0.729742	4.2419	18.9208	0.152092	cytosolic
Q8BRT1	CLAP2_MOUSE	CLASP2	-0.104052	-1.07479	0.744418	0.134264	1.09753	0.64601	-0.0645007	-1.04572	0.910646	nuclear
Q8BRT1	CLAP2_MOUSE	CLASP2	0.386848	1.30753	0.989926	0.724706	1.65256	0.989926	-0.586118	-1.5012	0.989926	membrane
Q9Z0S6	CL10A_MOUSE	CLDN10	0.167188	1.12287	0.765952	0.655821	1.57551	0.219347	-0.458857	-1.37445	0.545836	cytosolic
Q60771	CLD11_MOUSE	CLDN11	-0.237356	-1.17883	0.945949	1.23594	2.35534	0.569472	-0.355994	-1.27987	0.943173	nuclear
O55156	CLIP2_RAT	CLIP2	0.311151	1.2407	0.653675	0.184994	1.13681	0.821928	-0.0961529	-1.06892	0.950174	nuclear
O88696	CLPP_MOUSE	CLPP	0.0656386	1.04655	0.556602	0.0643454	1.04561	0.565657	0.0835215	1.0596	0.60167	cytosolic
P08081	CLCA_RAT	CLTA	0.56286	1.47719	0.989926	0.102847	1.07389	0.989926	-0.344865	-1.27003	0.989926	membrane
Q6IRU5	CLCB_MOUSE	CLTB	0.137261	1.09981	0.714403	0.0564287	1.03989	0.881568	-0.105113	-1.07558	0.846737	cytosolic
Q6IRU5	CLCB_MOUSE	CLTB	0.659542	1.57958	0.989926	0.783259	1.72101	0.989926	-0.681647	-1.60397	0.989926	membrane
P11442	CLH1_RAT	CLTC	0.0891998	1.06378	0.770882	0.461446	1.37692	0.128247	-0.310811	-1.2404	0.449702	cytosolic
P11442	CLH1_RAT	CLTC	0.154214	1.11282	0.517225	-0.0599428	-1.04242	0.846947	-0.174588	-1.12864	0.632082	nuclear
P11442	CLH1_RAT	CLTC	0.167183	1.12286	0.989926	-0.595451	-1.51094	0.989926	0.62266	1.53971	0.989926	membrane
A6JUQ6	CLVS2_RAT	Clvs2	0.303692	1.2343	0.180688	0.194173	1.14407	0.38261	-0.395871	-1.31574	0.213227	cytosolic
Q5I0K3	CLYBL_RAT	CLYBL	0.7455	1.67655	0.295907	2.01847	4.05154	0.0356445	-1.38419	-2.61026	0.179508	cytosolic
Q99KK2	NEUA_MOUSE	CMAS	-0.632459	-1.5502	0.598109	-0.0947601	-1.06789	0.9614	0.371433	1.29364	0.861504	nuclear
Q4KM73	KCY_RAT	CMPK1	0.462221	1.37766	0.0442277	0.370447	1.29275	0.0697242	-0.605088	-1.52107	0.0518714	cytosolic
Q9D1A2	CNDP2_MOUSE	CNDP2	0.135211	1.09825	0.186613	-0.124206	-1.08991	0.221703	-0.0815872	-1.05818	0.574159	cytosolic
Q9Z1T4	CNKR2_RAT	CNKSR2	-1.93179	-3.81527	0.608274	0.737926	1.66778	0.880617	1.59593	3.02288	0.79252	nuclear
P13233	CN37_RAT	CNP	0.188235	1.13937	0.0842955	0.0224882	1.01571	0.832153	-0.165718	-1.12172	0.239516	cytosolic
P13233	CN37_RAT	CNP	0.431102	1.34826	0.179096	0.113346	1.08173	0.802186	-0.0583323	-1.04126	0.946277	nuclear
P13233	CN37_RAT	CNP	0.280732	1.21481	0.989926	-0.235033	-1.17693	0.989926	0.0677651	1.04809	0.992657	membrane
Q5M7A7	CNRP1_RAT	CNRIP1	0.380611	1.30189	0.618176	0.122935	1.08895	0.907121	-0.294657	-1.22659	0.815713	nuclear
Q5M7A7	CNRP1_RAT	CNRIP1	-0.163299	-1.11985	0.352772	-0.156542	-1.11461	0.372511	-0.0120043	-1.00836	0.965716	cytosolic
Q5M7A7	CNRP1_RAT	CNRIP1	0.590412	1.50568	0.989926	-0.091601	-1.06555	0.992657	-0.0304672	-1.02134	0.999695	membrane
Q63198	CNTN1_RAT	CNTN1	-0.029044	-1.02034	0.957884	-0.0577578	-1.04085	0.904282	0.174009	1.12819	0.746745	nuclear
Q63198	CNTN1_RAT	CNTN1	0.0982357	1.07046	0.514252	0.0689476	1.04895	0.653632	-0.0696051	-1.04943	0.75534	cytosolic
Q63198	CNTN1_RAT	CNTN1	-0.0497115	-1.03506	0.994856	-0.255495	-1.19375	0.989926	0.335364	1.2617	0.989926	membrane
P22063	CNTN2_RAT	CNTN2	-1.15685	-2.2297	0.989926	-0.510274	-1.42432	0.989926	2.34907	5.09497	0.989926	membrane
P97846	CNTP1_RAT	CNTNAP1	-0.0967156	-1.06934	0.807898	-0.103239	-1.07418	0.79252	0.1969	1.14623	0.694523	nuclear
P97846	CNTP1_RAT	CNTNAP1	1.44757	2.72748	0.989926	1.45211	2.73608	0.989926	-2.84201	-7.17018	0.989926	membrane
Q9CPW0	CNTP2_MOUSE	CNTNAP2	-0.351293	-1.2757	0.531961	-0.311693	-1.24116	0.579127	0.400414	1.31989	0.617117	cytosolic
P08122	CO4A2_MOUSE	COL4A2	-0.392995	-1.31312	0.593785	-0.0926856	-1.06635	0.937609	0.486408	1.40095	0.645117	nuclear
P22734	COMT_RAT	COMT	-0.331426	-1.25826	0.1431	-0.156632	-1.11468	0.473177	0.530829	1.44476	0.105523	cytosolic
Q8BIG7	CMTD1_MOUSE	COMTD1	-0.185823	-1.13747	0.277335	0.0118609	1.00826	0.949244	0.331934	1.2587	0.179508	cytosolic
P23514	COPB_RAT	COPB1	-0.45456	-1.37036	0.0203189	-0.179455	-1.13246	0.125947	0.671823	1.59308	0.0180912	cytosolic
Q9QZE5	COPG1_MOUSE	COPG1	1.31842	2.49394	0.0583852	1.30033	2.46285	0.0609797	-1.80899	-3.50397	0.0623917	cytosolic
Q9QXK3	COPG2_MOUSE	COPG2	1.19634	2.29158	0.744418	1.08052	2.1148	0.775974	-2.26855	-4.8184	0.645371	nuclear
P61202	CSN2_MOUSE	COPS2	-0.19636	-1.1458	0.123792	-0.0233522	-1.01632	0.85874	0.307223	1.23732	0.096677	cytosolic
O88544	CSN4_MOUSE	COPS4	-0.141477	-1.10303	0.60167	-0.0973998	-1.06984	0.72647	0.422177	1.33995	0.258171	cytosolic
O35864	CSN5_MOUSE	COPS5	0.261201	1.19848	0.137005	0.257876	1.19572	0.141992	-0.276204	-1.211	0.246409	cytosolic
Q9CZ04	CSN7A_MOUSE	COPS7A	0.16975	1.12486	0.634077	0.112835	1.08135	0.759467	-0.0257559	-1.01801	0.962336	cytosolic
Q8BV13	CSN7B_MOUSE	COPS7B	-1.23506	-2.35391	0.021113	-0.721826	-1.64927	0.06519	1.77077	3.41235	0.021113	cytosolic
Q68FT1	COQ9_RAT	COQ9	1.04454	2.0627	0.0331877	0.703235	1.62815	0.0770408	-1.39297	-2.6262	0.0374332	cytosolic
Q91ZN1	COR1A_RAT	CORO1A	0.0353979	1.02484	0.965852	0.0337599	1.02368	0.968172	-0.0428554	-1.03015	0.971599	nuclear
O89046	COR1B_RAT	CORO1B	0.214054	1.15994	0.847476	-0.258864	-1.19654	0.806272	-0.121877	-1.08815	0.951978	nuclear
Q9WUM3	COR1B_MOUSE	CORO1B	-1.40282	-2.64418	0.989926	0.119186	1.08612	0.997217	1.81522	3.51913	0.989926	membrane
Q9WUM4	COR1C_MOUSE	CORO1C	-0.186242	-1.1378	0.611663	0.0472472	1.03329	0.901851	0.191807	1.14219	0.719367	cytosolic
Q9WUM4	COR1C_MOUSE	CORO1C	-0.3859	-1.30667	0.268655	-0.0938684	-1.06723	0.855872	0.226035	1.16962	0.721369	nuclear
Q9WUM4	COR1C_MOUSE	CORO1C	0.236	1.17772	0.989926	0.35999	1.28342	0.989926	0.0105056	1.00731	0.999695	membrane
Q8C0P5	COR2A_MOUSE	CORO2A	-0.227193	-1.17056	0.577895	0.354516	1.27856	0.315561	-0.0758289	-1.05397	0.934218	nuclear
Q8BH44	COR2B_MOUSE	CORO2B	-0.282223	-1.21607	0.321151	0.137447	1.09996	0.691217	0.140782	1.1025	0.793225	nuclear
Q9CQI6	COTL1_MOUSE	COTL1	-0.0750756	-1.05342	0.367974	0.0197421	1.01378	0.82514	0.161182	1.1182	0.179508	cytosolic
P10888	COX41_RAT	COX4I1	0.371643	1.29383	0.279849	-0.11002	-1.07924	0.818572	-0.54344	-1.45744	0.257946	nuclear
P10888	COX41_RAT	COX4I1	-0.473132	-1.38812	0.158602	-0.288314	-1.22121	0.37347	0.377855	1.29941	0.41179	cytosolic
P10888	COX41_RAT	COX4I1	0.492684	1.40706	0.989926	-0.455659	-1.37141	0.989926	0.408776	1.32756	0.989926	membrane
P11240	COX5A_RAT	COX5A	0.833478	1.78198	0.0465902	0.081136	1.05785	0.892168	-0.887531	-1.85001	0.0988677	nuclear
P11240	COX5A_RAT	COX5A	-0.254651	-1.19305	0.43134	-0.0808979	-1.05768	0.815071	0.0612317	1.04336	0.899864	cytosolic
P11240	COX5A_RAT	COX5A	0.306897	1.23704	0.989926	0.407725	1.32659	0.989926	-0.671298	-1.59251	0.989926	membrane
P12075	COX5B_RAT	COX5B	-0.380182	-1.30151	0.253514	-0.250549	-1.18966	0.454437	0.318429	1.24697	0.503856	cytosolic
P12075	COX5B_RAT	COX5B	0.827575	1.7747	0.166108	-0.00637798	-1.00443	0.994948	-0.540291	-1.45427	0.604614	nuclear
P12075	COX5B_RAT	COX5B	0.467909	1.3831	0.989926	0.205423	1.15302	0.989926	-0.525768	-1.4397	0.989926	membrane
P10818	CX6A1_RAT	COX6A1	1.77249	3.41643	0.110318	2.95508	7.75473	0.0356445	-2.56512	-5.91802	0.104199	cytosolic
P10818	CX6A1_RAT	COX6A1	0.0122335	1.00852	0.995542	0.238542	1.1798	0.968172	-0.772362	-1.70806	0.903665	nuclear
P10818	CX6A1_RAT	COX6A1	0.591145	1.50644	0.989926	0.503885	1.41803	0.989926	-1.27718	-2.42365	0.989926	membrane
P56391	CX6B1_MOUSE	COX6B1	0.692361	1.61593	0.102698	0.0101398	1.00705	0.990808	-0.589507	-1.50473	0.344577	nuclear
P56391	CX6B1_MOUSE	COX6B1	0.502296	1.41647	0.989926	0.212561	1.15874	0.989926	-0.716847	-1.64359	0.989926	membrane
P11951	CX6C2_RAT	COX6C	0.852667	1.80584	0.0654654	0.0109943	1.00765	0.989872	-0.705092	-1.63025	0.239609	nuclear
P11951	CX6C2_RAT	COX6C	-0.961962	-1.94796	0.0569518	-0.36348	-1.28653	0.389551	0.670404	1.59152	0.263561	cytosolic
P11951	CX6C2_RAT	COX6C	0.20881	1.15573	0.989926	-0.23663	-1.17824	0.989926	-0.223793	-1.1678	0.989926	membrane
P11950	CX6C1_RAT	Cox6c-ps1	-0.777317	-1.71394	0.0873506	-0.528938	-1.44287	0.20805	1.02635	2.03686	0.10387	cytosolic
P35171	CX7A2_RAT	COX7A2	0.847921	1.79991	0.0988677	0.555971	1.47016	0.281212	-0.842569	-1.79324	0.238386	nuclear
P48771	CX7A2_MOUSE	COX7A2	-1.21511	-2.32158	0.989926	-0.548184	-1.46224	0.989926	1.48146	2.79231	0.989926	membrane
Q61387	COX7R_MOUSE	COX7A2L	0.526765	1.44069	0.989926	-0.542393	-1.45639	0.989926	-0.450595	-1.3666	0.989926	membrane
P15087	CBPE_RAT	Cpe	0.0353054	1.02477	0.979466	-0.602733	-1.51859	0.597787	-0.0832164	-1.05938	0.962122	cytosolic
P63040	CPLX1_MOUSE	CPLX1	0.166811	1.12257	0.588104	-0.234474	-1.17648	0.438036	0.134695	1.09786	0.765952	cytosolic
P84087	CPLX2_RAT	CPLX2	0.568237	1.48271	0.188516	-0.117845	-1.08511	0.85913	-0.780233	-1.71741	0.200251	nuclear
P59108	CPNE2_MOUSE	CPNE2	-0.00298484	-1.00207	0.988911	0.0235447	1.01645	0.913224	0.198405	1.14743	0.493272	cytosolic
Q8BLR2	CPNE4_MOUSE	CPNE4	0.534954	1.4489	0.0335374	0.312717	1.24204	0.109976	-0.781481	-1.71889	0.0323693	cytosolic
Q8JZW4	CPNE5_MOUSE	CPNE5	-0.0647891	-1.04593	0.55543	-0.124837	-1.09038	0.249345	0.218152	1.16324	0.165702	cytosolic
Q8JZW4	CPNE5_MOUSE	CPNE5	0.747745	1.67917	0.460901	0.265173	1.20178	0.846947	-0.690562	-1.61391	0.658264	nuclear
Q9Z140	CPNE6_MOUSE	CPNE6	-0.164821	-1.12103	0.636044	0.138363	1.10066	0.696609	0.450166	1.3662	0.346259	cytosolic
Q0VE82	CPNE7_MOUSE	CPNE7	-0.0542181	-1.0383	0.843019	-0.0186455	-1.01301	0.946862	0.375092	1.29692	0.296995	cytosolic
Q6NVF9	CPSF6_MOUSE	CPSF6	-0.359476	-1.28296	0.301259	0.110592	1.07967	0.818572	0.224553	1.16842	0.718163	nuclear
Q5XI29	CPSF7_RAT	CPSF7	-0.293191	-1.22535	0.81746	-0.0139213	-1.0097	0.992819	-0.168034	-1.12353	0.945121	nuclear
P36201	CRIP2_RAT	CRIP2	-0.0906433	-1.06484	0.931232	-0.457063	-1.37274	0.454781	0.476153	1.39103	0.618575	nuclear
P36201	CRIP2_RAT	CRIP2	2.30246	4.93299	0.989926	2.44696	5.45265	0.989926	-4.27284	-19.3309	0.989926	membrane
Q64010	CRK_MOUSE	CRK	-0.109667	-1.07898	0.55752	-0.181601	-1.13414	0.323167	0.370591	1.29288	0.16716	cytosolic
Q62950	DPYL1_RAT	CRMP1	0.189564	1.14042	0.0215647	0.0158865	1.01107	0.77573	-0.175378	-1.12926	0.0528134	cytosolic
P97427	DPYL1_MOUSE	CRMP1	0.749696	1.68144	0.0926641	0.0508798	1.0359	0.951432	-0.757108	-1.6901	0.218542	nuclear
Q62950	DPYL1_RAT	CRMP1	0.793175	1.73288	0.989926	0.697757	1.62198	0.989926	-0.873769	-1.83244	0.989926	membrane
Q8CJ40	CROCC_MOUSE	CROCC	0.74839	1.67992	0.924929	-0.260439	-1.19784	0.974845	0.806546	1.74902	0.943516	nuclear
P48199	CRP_RAT	CRP	0.099638	1.0715	0.812256	0.884538	1.84617	0.0576375	-0.532677	-1.44661	0.33522	cytosolic
Q8R555	CRAC1_MOUSE	CRTAC1	0.643075	1.56165	0.989926	0.681495	1.6038	0.989926	-1.28029	-2.42888	0.989926	membrane
P23928	CRYAB_RAT	CRYAB	0.620654	1.53757	0.0304558	-0.14267	-1.10395	0.463507	-0.125427	-1.09083	0.656905	cytosolic
Q9QYU4	CRYM_RAT	Crym	0.181168	1.1338	0.0680076	0.114389	1.08252	0.192596	-0.265371	-1.20194	0.0634007	cytosolic
Q9QYU4	CRYM_RAT	Crym	0.501078	1.41527	0.989926	0.536358	1.45031	0.989926	-0.553801	-1.46795	0.989926	membrane
Q8VHF5	CISY_RAT	CS	0.322208	1.25024	0.0305314	0.277504	1.2121	0.0395515	-0.453441	-1.3693	0.0305314	cytosolic
Q8VHF5	CISY_RAT	CS	0.899674	1.86564	0.0465902	0.162273	1.11905	0.757055	-0.9831	-1.97671	0.0854607	nuclear
Q8VHF5	CISY_RAT	CS	-0.0136438	-1.0095	0.999695	-0.0219068	-1.0153	0.999695	0.147202	1.10742	0.989926	membrane
Q64611	CSAD_RAT	CSAD	-5.30373	-39.4985	0.0203189	-4.4106	-21.2678	0.0305314	7.21085	148.144	0.021113	cytosolic
Q9ERK4	XPO2_MOUSE	CSE1L	0.156179	1.11433	0.323167	0.227597	1.17088	0.164748	-0.0819935	-1.05848	0.729742	cytosolic
Q60737	CSK21_MOUSE	CSNK2A1	0.743801	1.67458	0.318332	0.591418	1.50673	0.429653	-0.899708	-1.86569	0.393087	cytosolic
Q60737	CSK21_MOUSE	CSNK2A1	-0.173575	-1.12785	0.561314	-0.0376321	-1.02643	0.937609	0.0756926	1.05387	0.895834	nuclear
O54833	CSK22_MOUSE	CSNK2A2	-1.23394	-2.35209	0.645117	-0.982824	-1.97633	0.732847	1.36773	2.58064	0.739935	nuclear
O54833	CSK22_MOUSE	CSNK2A2	0.139791	1.10175	0.989926	-0.380782	-1.30205	0.989926	-0.0796865	-1.05679	0.994914	membrane
P47875	CSRP1_RAT	CSRP1	0.720096	1.64729	0.0654654	0.449078	1.36517	0.208496	-0.711804	-1.63785	0.158706	nuclear
P21460	CYTC_MOUSE	CST3	0.362992	1.28609	0.106515	-0.262344	-1.19943	0.216397	-0.151353	-1.11061	0.619832	cytosolic
P01041	CYTB_RAT	CSTB	0.444352	1.3607	0.0411003	0.240296	1.18123	0.161413	-0.503442	-1.41759	0.0643387	cytosolic
Q9Z2F5	CTBP1_RAT	CTBP1	0.0241689	1.01689	0.876866	-0.0411842	-1.02896	0.792884	0.158346	1.11601	0.450763	cytosolic
Q9Z2F5	CTBP1_RAT	CTBP1	-0.349553	-1.27417	0.310953	-0.149192	-1.10895	0.738416	0.298039	1.22947	0.604614	nuclear
Q9Z2F5	CTBP1_RAT	CTBP1	-0.311504	-1.241	0.989926	-0.125601	-1.09096	0.989926	0.392871	1.313	0.989926	membrane
Q61301	CTNA2_MOUSE	CTNNA2	-0.265666	-1.20219	0.266521	0.0922838	1.06606	0.779482	0.130059	1.09434	0.780943	nuclear
Q9WU82	CTNB1_RAT	CTNNB1	1.57987	2.98942	0.0836285	1.83585	3.56983	0.0612764	-2.27669	-4.84566	0.0804798	cytosolic
Q9WU82	CTNB1_RAT	CTNNB1	-0.402422	-1.32172	0.149434	-0.0165282	-1.01152	0.974845	0.0831209	1.05931	0.896577	nuclear
Q02248	CTNB1_MOUSE	CTNNB1	-0.378963	-1.30041	0.989926	0.24879	1.18821	0.989926	0.605206	1.5212	0.989926	membrane
Q4V8K2	CTBL1_RAT	CTNNBL1	-0.809922	-1.75312	0.588588	-0.992554	-1.9897	0.471263	1.05746	2.08127	0.623268	nuclear
P30999	CTND1_MOUSE	CTNND1	-0.73451	-1.66383	0.618176	-0.098765	-1.07086	0.971055	0.329393	1.25648	0.908075	nuclear
O35927	CTND2_MOUSE	CTNND2	0.842761	1.79348	0.145847	0.53202	1.44595	0.337127	-0.999551	-1.99938	0.20842	cytosolic
O35927	CTND2_MOUSE	CTNND2	-0.763945	-1.69813	0.118529	-0.210082	-1.15675	0.744571	0.596163	1.51169	0.422478	nuclear
O35927	CTND2_MOUSE	CTNND2	-1.04535	-2.06387	0.989926	-1.59879	-3.0289	0.989926	2.38386	5.21933	0.989926	membrane
P00787	CATB_RAT	CTSB	-1.97176	-3.92245	0.0779352	-1.38216	-2.60659	0.177501	2.58432	5.99731	0.0936737	cytosolic
P00787	CATB_RAT	CTSB	0.0632874	1.04484	0.984674	-0.33932	-1.26516	0.880617	-0.0459723	-1.03238	0.99117	nuclear
P24268	CATD_RAT	CTSD	1.31763	2.49256	0.0345728	1.1481	2.21622	0.0466239	-1.58678	-3.00378	0.0500701	cytosolic
Q60598	SRC8_MOUSE	CTTN	0.493913	1.40826	0.0331877	0.310082	1.23978	0.0900204	-0.47042	-1.38551	0.0768278	cytosolic
Q60598	SRC8_MOUSE	CTTN	0.0920736	1.0659	0.774426	0.153506	1.11227	0.583348	-0.271424	-1.207	0.455345	nuclear
B9EJA2	CTTB2_MOUSE	CTTNBP2	-0.224087	-1.16804	0.608274	0.13063	1.09477	0.793225	-0.189888	-1.14067	0.791176	nuclear
Q9JLV5	CUL3_MOUSE	CUL3	0.60153	1.51732	0.0358459	0.413096	1.33154	0.0816293	-0.66992	-1.59098	0.0612764	cytosolic
A2A432	CUL4B_MOUSE	CUL4B	-0.717525	-1.64436	0.625004	-2.30207	-4.93164	0.125947	2.48823	5.61091	0.221244	cytosolic
Q9D5V5	CUL5_MOUSE	CUL5	0.121689	1.08801	0.249953	0.0218306	1.01525	0.846737	-0.109402	-1.07878	0.467032	cytosolic
P04166	CYB5B_RAT	CYB5B	-0.123009	-1.089	0.457414	-0.229475	-1.17241	0.171989	0.0996638	1.07152	0.68103	cytosolic
Q9DB73	NB5R1_MOUSE	CYB5R1	1.57868	2.98697	0.0771857	1.52201	2.87191	0.0836285	-2.24302	-4.73386	0.0765345	cytosolic
Q9DCN2	NB5R3_MOUSE	CYB5R3	0.523057	1.437	0.0255257	0.518397	1.43236	0.0262589	-0.634713	-1.55263	0.0331877	cytosolic
Q9DCN2	NB5R3_MOUSE	CYB5R3	0.770181	1.70548	0.192548	-0.391262	-1.31154	0.584196	-0.581844	-1.49676	0.566119	nuclear
Q9DCN2	NB5R3_MOUSE	CYB5R3	-0.0423351	-1.02978	0.999695	-0.69183	-1.61533	0.989926	0.619052	1.53587	0.989926	membrane
Q9D0M3	CY1_MOUSE	CYC1	0.910834	1.88013	0.129675	0.373069	1.29511	0.611371	-0.822361	-1.7683	0.359155	nuclear
Q9D0M3	CY1_MOUSE	CYC1	-0.194413	-1.14426	0.707461	0.735476	1.66495	0.151771	0.0763172	1.05432	0.918233	cytosolic
Q9D0M3	CY1_MOUSE	CYC1	0.106952	1.07695	0.989926	-0.422773	-1.3405	0.989926	0.532981	1.44692	0.989926	membrane
P62898	CYC_RAT	Cycs	1.20368	2.30327	0.287768	0.155528	1.11383	0.942173	-1.29113	-2.4472	0.454781	nuclear
P62898	CYC_RAT	Cycs	0.0788297	1.05616	0.734496	0.0611659	1.04331	0.792884	-0.0174956	-1.0122	0.958866	cytosolic
Q7TMB8	CYFP1_MOUSE	CYFIP1	0.742287	1.67283	0.109986	0.626183	1.54348	0.163741	-1.0003	-2.00041	0.123934	cytosolic
Q7TMB8	CYFP1_MOUSE	CYFIP1	0.0201891	1.01409	0.978655	-0.0370526	-1.02602	0.965071	-0.0654867	-1.04644	0.951432	nuclear
Q7TMB8	CYFP1_MOUSE	CYFIP1	1.82715	3.54835	0.989926	1.06468	2.09171	0.989926	-2.4855	-5.6003	0.989926	membrane
Q5SQX6	CYFP2_MOUSE	CYFIP2	0.0866478	1.0619	0.845014	0.0304071	1.0213	0.957884	-0.155243	-1.11361	0.791176	nuclear
Q5SQX6	CYFP2_MOUSE	CYFIP2	0.00242511	1.00168	0.985766	0.100075	1.07183	0.38261	-0.0315087	-1.02208	0.858149	cytosolic
Q921A4	CYGB_RAT	CYGB	-3.00883	-8.04911	0.0180912	-1.84808	-3.60021	0.0418192	3.80033	13.932	0.0203189	cytosolic
Q80TQ2	CYLD_MOUSE	CYLD	-0.677144	-1.59897	0.310544	0.0137501	1.00958	0.99117	0.105517	1.07588	0.951441	nuclear
Q9WVK8	CP46A_MOUSE	CYP46A1	0.200193	1.14885	0.534064	0.0738004	1.05249	0.827212	-0.16492	-1.1211	0.726479	cytosolic
O08967	CYH3_MOUSE	CYTH3	-0.0275657	-1.01929	0.972927	0.364113	1.28709	0.370514	-0.171535	-1.12626	0.828883	nuclear
Q9JII5	DAZP1_MOUSE	DAZAP1	-0.051563	-1.03639	0.974523	0.140622	1.10238	0.914823	-0.0108633	-1.00756	0.994948	nuclear
Q07266	DREB_RAT	DBN1	-0.163625	-1.1201	0.64976	0.0686761	1.04875	0.883751	0.259576	1.19713	0.616786	nuclear
Q07266	DREB_RAT	DBN1	0.521814	1.43576	0.989926	1.04446	2.0626	0.989926	-0.933828	-1.91034	0.989926	membrane
Q9JHL4	DBNL_RAT	DBNL	-0.159546	-1.11694	0.0855466	-0.326806	-1.25423	0.0203189	0.424283	1.34191	0.0226466	cytosolic
Q62418	DBNL_MOUSE	DBNL	0.938984	1.91718	0.10459	0.199345	1.14818	0.806103	-0.386592	-1.3073	0.713892	nuclear
P53395	ODB2_MOUSE	DBT	0.407898	1.32675	0.27422	0.547319	1.46137	0.156942	-0.755944	-1.68874	0.165116	cytosolic
Q9JLM8	DCLK1_MOUSE	DCLK1	0.202299	1.15053	0.156942	-0.0308608	-1.02162	0.83541	-0.250031	-1.18923	0.205326	cytosolic
Q9JLM8	DCLK1_MOUSE	DCLK1	0.0835322	1.05961	0.846947	-0.00863858	-1.00601	0.989872	-0.215315	-1.16096	0.661749	nuclear
Q9JLM8	DCLK1_MOUSE	DCLK1	1.07633	2.10866	0.989926	0.683098	1.60558	0.989926	-0.762504	-1.69643	0.989926	membrane
Q6PGN3	DCLK2_MOUSE	DCLK2	-1.34053	-2.53244	0.2336	-1.08034	-2.11454	0.332104	1.39764	2.63469	0.376741	cytosolic
Q6PGN3	DCLK2_MOUSE	DCLK2	-0.362603	-1.28574	0.315835	-0.203723	-1.15167	0.636644	0.275073	1.21006	0.646988	nuclear
Q8K4F7	DCPS_RAT	DCPS	-0.156005	-1.1142	0.521611	-0.164515	-1.12079	0.496457	0.398825	1.31843	0.239633	cytosolic
P28023	DCTN1_RAT	DCTN1	0.135806	1.09871	0.44239	0.199343	1.14818	0.257222	-0.072313	-1.0514	0.783839	cytosolic
P28023	DCTN1_RAT	DCTN1	-0.189016	-1.13999	0.866331	-0.0108546	-1.00755	0.992819	0.397889	1.31758	0.786115	nuclear
P28023	DCTN1_RAT	DCTN1	-0.63692	-1.55501	0.989926	-0.852895	-1.80612	0.989926	1.00462	2.00642	0.989926	membrane
Q99KJ8	DCTN2_MOUSE	DCTN2	0.407423	1.32631	0.308772	0.10262	1.07372	0.862062	-0.292304	-1.22459	0.656151	nuclear
Q6AYH5	DCTN2_RAT	DCTN2	0.17825	1.13151	0.194216	-0.00258347	-1.00179	0.986689	-0.0457962	-1.03225	0.824608	cytosolic
Q6AYH5	DCTN2_RAT	DCTN2	0.0152428	1.01062	0.999695	-0.140442	-1.10224	0.989926	0.0970209	1.06956	0.991957	membrane
O08557	DDAH1_RAT	DDAH1	0.0509913	1.03598	0.340272	-0.108753	-1.0783	0.072662	0.0528483	1.03731	0.491148	cytosolic
Q6MG60	DDAH2_RAT	DDAH2	-0.00322598	-1.00224	0.994542	-0.420926	-1.33879	0.417561	0.183267	1.13545	0.815686	cytosolic
Q9ESW0	DDB1_RAT	DDB1	0.0108963	1.00758	0.953823	0.0402657	1.0283	0.828216	-0.0656834	-1.04658	0.802211	cytosolic
P14173	DDC_RAT	DDC	0.0978946	1.07021	0.433171	0.0666896	1.04731	0.602036	-0.0485544	-1.03423	0.795088	cytosolic
Q641Y0	OST48_RAT	DDOST	-0.18136	-1.13395	0.277335	-0.106809	-1.07684	0.529607	0.217004	1.16232	0.358587	cytosolic
P80254	DOPD_RAT	DDT	0.232093	1.17454	0.050687	0.0689154	1.04893	0.475509	-0.171923	-1.12656	0.208426	cytosolic
O35215	DOPD_MOUSE	DDT	0.239465	1.18055	0.782653	0.331375	1.25821	0.654896	-0.0244534	-1.01709	0.989872	nuclear
Q641Y8	DDX1_RAT	DDX1	-0.621518	-1.53849	0.0203189	-0.297857	-1.22932	0.0800607	0.894258	1.85865	0.0202771	cytosolic
Q641Y8	DDX1_RAT	DDX1	-0.158717	-1.11629	0.758069	-0.241753	-1.18243	0.604614	0.135582	1.09854	0.873304	nuclear
Q501J6	DDX17_MOUSE	DDX17	-0.10685	-1.07687	0.86718	0.221607	1.16603	0.65622	0.145484	1.1061	0.875475	nuclear
Q9Z1N5	DX39B_MOUSE	DDX39B	-0.22946	-1.1724	0.575461	-0.128405	-1.09308	0.791176	0.479343	1.39411	0.344577	nuclear
Q62167	DDX3X_MOUSE	DDX3X	-0.36581	-1.2886	0.21581	-0.0986978	-1.07081	0.816831	0.409973	1.32866	0.354039	nuclear
Q62167	DDX3X_MOUSE	DDX3X	0.398952	1.31855	0.989926	0.146274	1.10671	0.989926	-0.316598	-1.24539	0.989926	membrane
Q62095	DDX3Y_MOUSE	Ddx3y	-0.31965	-1.24803	0.477538	-0.452138	-1.36807	0.268655	0.454553	1.37036	0.472957	nuclear
Q62780	DDX46_RAT	DDX46	-0.2551	-1.19342	0.891507	-0.0592793	-1.04195	0.978655	0.605201	1.52119	0.79252	nuclear
Q61656	DDX5_MOUSE	DDX5	-0.296066	-1.22779	0.549675	0.23521	1.17708	0.645371	0.271978	1.20746	0.728805	nuclear
Q61656	DDX5_MOUSE	DDX5	-0.461711	-1.37717	0.989926	-0.117603	-1.08493	0.99114	1.06907	2.09809	0.989926	membrane
Q99MJ9	DDX50_MOUSE	DDX50	-0.419059	-1.33706	0.698828	-0.349737	-1.27433	0.763978	0.311371	1.24089	0.867748	nuclear
Q6AXS3	DEK_RAT	DEK	-0.320673	-1.24891	0.294227	0.0231036	1.01614	0.972067	0.138199	1.10053	0.818216	nuclear
P49621	DGKB_RAT	DGKB	-1.72215	-3.29928	0.0609772	-1.10898	-2.15692	0.165469	2.34848	5.09289	0.0643536	cytosolic
P49621	DGKB_RAT	DGKB	-0.363805	-1.28682	0.236479	-0.0594648	-1.04208	0.908075	0.0918061	1.0657	0.896577	nuclear
P49621	DGKB_RAT	DGKB	-0.0513941	-1.03627	0.997463	-0.649686	-1.56883	0.989926	0.956896	1.94113	0.989926	membrane
O08560	DGKZ_RAT	DGKZ	-0.226855	-1.17028	0.404309	0.170836	1.12571	0.572598	-0.122575	-1.08868	0.809401	nuclear
O08560	DGKZ_RAT	DGKZ	-0.8233	-1.76945	0.989926	-0.0210201	-1.01468	0.999695	-0.704921	-1.63006	0.989926	membrane
O35286	DHX15_MOUSE	DHX15	-0.409164	-1.32792	0.462859	0.0133947	1.00933	0.989872	0.110313	1.07946	0.936203	nuclear
Q6P5D3	DHX57_MOUSE	DHX57	-0.158933	-1.11646	0.819666	-0.401992	-1.32133	0.460053	0.349263	1.27391	0.685114	nuclear
O70133	DHX9_MOUSE	DHX9	-0.322424	-1.25043	0.166108	0.192975	1.14312	0.45681	0.196206	1.14568	0.63373	nuclear
Q91Z61	DIRA1_MOUSE	DIRAS1	-0.205217	-1.15286	0.126397	-0.249704	-1.18896	0.0789223	0.465428	1.38073	0.0442277	cytosolic
Q5PR73	DIRA2_MOUSE	DIRAS2	0.305053	1.23546	0.163917	0.116382	1.08401	0.592733	-0.371365	-1.29358	0.220344	cytosolic
Q9ESX5	DKC1_MOUSE	DKC1	-0.18032	-1.13314	0.880852	0.313199	1.24246	0.763356	0.163127	1.11971	0.937609	nuclear
P08461	ODP2_RAT	DLAT	0.27344	1.20869	0.021113	0.103077	1.07406	0.177779	-0.246504	-1.18633	0.0538968	cytosolic
P08461	ODP2_RAT	DLAT	0.772091	1.70774	0.127611	0.110643	1.07971	0.891507	-0.871138	-1.82911	0.222603	nuclear
P08461	ODP2_RAT	DLAT	1.07764	2.11058	0.989926	0.770477	1.70583	0.989926	-0.906361	-1.87431	0.989926	membrane
Q6P6R2	DLDH_RAT	DLD	0.301155	1.23213	0.0530329	0.298319	1.22971	0.0538968	-0.34849	-1.27323	0.0820699	cytosolic
Q6P6R2	DLDH_RAT	DLD	0.381788	1.30296	0.11397	0.13361	1.09704	0.646988	-0.248825	-1.18824	0.52687	nuclear
Q6P6R2	DLDH_RAT	DLD	0.211735	1.15808	0.989926	0.526897	1.44083	0.989926	-0.201923	-1.15023	0.989926	membrane
Q62696	DLG1_RAT	DLG1	-0.120496	-1.08711	0.810535	-0.1662	-1.1221	0.71891	0.104227	1.07492	0.898471	nuclear
Q811D0	DLG1_MOUSE	DLG1	-0.0585308	-1.0414	0.752865	-0.0733219	-1.05214	0.687335	0.0270682	1.01894	0.918206	cytosolic
Q63622	DLG2_RAT	DLG2	1.62452	3.08339	0.0327876	1.59984	3.0311	0.0331877	-2.16798	-4.49395	0.0356445	cytosolic
Q91XM9	DLG2_MOUSE	DLG2	-0.0128112	-1.00892	0.984674	0.146654	1.107	0.694663	0.0620648	1.04396	0.938309	nuclear
Q63622	DLG2_RAT	DLG2	-0.339642	-1.26544	0.989926	0.470182	1.38528	0.989926	0.980944	1.97376	0.989926	membrane
P70175	DLG3_MOUSE	DLG3	-0.126796	-1.09187	0.883751	0.130532	1.0947	0.880617	-0.163076	-1.11967	0.896577	nuclear
P31016	DLG4_RAT	DLG4	-0.378475	-1.29997	0.0466536	-0.042236	-1.02971	0.877255	0.242203	1.1828	0.344103	nuclear
P31016	DLG4_RAT	DLG4	0.0580703	1.04107	0.99114	0.219998	1.16473	0.989926	0.160663	1.1178	0.989926	membrane
Q9D415	DLGP1_MOUSE	DLGAP1	-0.337242	-1.26334	0.653675	-0.245963	-1.18588	0.775961	-0.0325295	-1.0228	0.988309	nuclear
P97837	DLGP2_RAT	DLGAP2	-0.747408	-1.67877	0.497988	-0.771509	-1.70705	0.480387	0.426544	1.34401	0.833973	nuclear
P97837	DLGP2_RAT	DLGAP2	0.066358	1.04707	0.999695	1.24072	2.36317	0.989926	0.0993768	1.07131	0.999695	membrane
Q6PFD5	DLGP3_MOUSE	DLGAP3	-0.171089	-1.12591	0.866284	-0.00837188	-1.00582	0.993748	0.259971	1.19745	0.852051	nuclear
P97839	DLGP4_RAT	DLGAP4	-0.340669	-1.26634	0.183577	-0.0383061	-1.02691	0.938309	0.121635	1.08797	0.815713	nuclear
Q9D2G2	ODO2_MOUSE	DLST	0.322723	1.25069	0.0305314	0.11331	1.08171	0.263428	-0.301079	-1.23207	0.0670161	cytosolic
Q01205	ODO2_RAT	DLST	0.483416	1.39805	0.131697	0.31334	1.24258	0.35606	-0.308099	-1.23808	0.572598	nuclear
Q01205	ODO2_RAT	DLST	-0.0535055	-1.03778	0.991957	0.305247	1.23563	0.989926	0.361247	1.28454	0.989926	membrane
Q08274	DMWD_MOUSE	DMWD	-0.0790845	-1.05635	0.957884	0.159324	1.11676	0.903041	-0.192815	-1.14299	0.924875	nuclear
Q8BPN8	DMXL2_MOUSE	DMXL2	0.101271	1.07272	0.425064	0.146699	1.10703	0.249159	-0.159715	-1.11707	0.372511	cytosolic
Q8BPN8	DMXL2_MOUSE	DMXL2	-0.224571	-1.16843	0.368294	-0.0620545	-1.04395	0.863991	0.251918	1.19079	0.507282	nuclear
Q8BPN8	DMXL2_MOUSE	DMXL2	-0.0364381	-1.02558	0.999695	-0.0517901	-1.03655	0.996602	-0.170238	-1.12524	0.989926	membrane
P63037	DNJA1_MOUSE	DNAJA1	-0.0631094	-1.04471	0.924616	-0.123878	-1.08966	0.807898	-0.0392392	-1.02757	0.972123	nuclear
Q9QYJ0	DNJA2_MOUSE	DNAJA2	-0.340663	-1.26634	0.20674	-0.0425437	-1.02993	0.934218	0.441105	1.35764	0.25503	nuclear
Q99M87	DNJA3_MOUSE	DNAJA3	-0.50578	-1.41989	0.236757	-0.242643	-1.18316	0.645117	0.289057	1.22184	0.712191	nuclear
Q498R3	DJC10_RAT	DNAJC10	0.452844	1.36874	0.673548	0.483078	1.39772	0.649329	-0.735548	-1.66503	0.632962	nuclear
Q5U458	DJC11_MOUSE	DNAJC11	0.134175	1.09747	0.909095	-0.148235	-1.10821	0.896577	-0.215647	-1.16122	0.891507	nuclear
Q5U458	DJC11_MOUSE	DNAJC11	0.493583	1.40794	0.989926	0.502269	1.41644	0.989926	0.3906	1.31094	0.99114	membrane
P60904	DNJC5_MOUSE	DNAJC5	-0.159247	-1.1167	0.581649	-0.160162	-1.11741	0.579127	0.154736	1.11322	0.714035	cytosolic
Q80TZ3	AUXI_MOUSE	DNAJC6	0.321175	1.24935	0.223926	0.210512	1.1571	0.422499	-0.392552	-1.31271	0.289669	cytosolic
P21575	DYN1_RAT	DNM1	0.248657	1.1881	0.021113	0.142225	1.10361	0.0653656	-0.285409	-1.21876	0.0323336	cytosolic
P21575	DYN1_RAT	DNM1	0.511666	1.4257	0.0663502	0.00536005	1.00372	0.99117	-0.618204	-1.53496	0.0946627	nuclear
P21575	DYN1_RAT	DNM1	0.637016	1.55511	0.989926	0.546087	1.46012	0.989926	-0.503236	-1.41739	0.989926	membrane
Q8K1M6	DNM1L_MOUSE	DNM1L	0.201709	1.15006	0.0721417	0.135726	1.09865	0.179508	-0.213813	-1.15975	0.144131	cytosolic
Q8K1M6	DNM1L_MOUSE	DNM1L	0.0953222	1.0683	0.969674	-0.0714204	-1.05075	0.974845	0.103374	1.07428	0.974845	nuclear
P39052	DYN2_RAT	DNM2	0.356518	1.28033	0.638416	0.815128	1.75945	0.269829	-0.894974	-1.85958	0.390425	cytosolic
Q8BZ98	DYN3_MOUSE	DNM3	0.652658	1.57206	0.340248	0.02614	1.01828	0.986586	-1.06766	-2.09603	0.250463	nuclear
Q8BZ98	DYN3_MOUSE	DNM3	0.0431831	1.03038	0.839243	0.129562	1.09396	0.521576	-0.11498	-1.08296	0.694902	cytosolic
Q08877	DYN3_RAT	DNM3	0.759284	1.69265	0.989926	0.428578	1.34591	0.989926	-0.193629	-1.14364	0.989926	membrane
Q9Z2W0	DNPEP_MOUSE	DNPEP	0.302714	1.23346	0.0410365	0.171501	1.12623	0.143538	-0.366151	-1.28891	0.0550403	cytosolic
Q8BZN6	DOC10_MOUSE	DOCK10	0.0905819	1.0648	0.938309	0.135227	1.09827	0.890946	-0.173333	-1.12766	0.906521	nuclear
Q8R1A4	DOCK7_MOUSE	DOCK7	-1.0394	-2.05537	0.758559	0.129506	1.09392	0.978655	-0.708771	-1.63441	0.90617	nuclear
Q6Q629	DPP10_RAT	DPP10	0.579376	1.4942	0.0356445	0.392723	1.31287	0.0826456	-0.55711	-1.47132	0.0820699	cytosolic
O55096	DPP3_RAT	DPP3	0.265635	1.20216	0.11866	0.00683004	1.00475	0.970302	-0.140298	-1.10213	0.543781	cytosolic
P46101	DPP6_RAT	DPP6	0.0769698	1.0548	0.747885	0.0767505	1.05464	0.748276	-0.134717	-1.09788	0.685465	cytosolic
Q9EPB1	DPP2_RAT	DPP7	0.46725	1.38247	0.0319256	0.0951096	1.06815	0.541101	-0.28888	-1.22169	0.18702	cytosolic
Q8K3E7	DPY30_RAT	DPY30	1.66707	3.17568	0.185586	1.81567	3.52023	0.157175	-2.46157	-5.50817	0.171188	cytosolic
Q99LT0	DPY30_MOUSE	DPY30	-1.69677	-3.24174	0.131762	-0.43569	-1.35256	0.786286	1.23663	2.35647	0.495756	nuclear
O08553	DPYL2_MOUSE	DPYSL2	0.790195	1.72931	0.109875	0.0462537	1.03258	0.964361	-0.714972	-1.64145	0.321151	nuclear
O08553	DPYL2_MOUSE	DPYSL2	0.101208	1.07267	0.241823	-0.0627951	-1.04449	0.469801	-0.0648847	-1.046	0.603422	cytosolic
O08553	DPYL2_MOUSE	DPYSL2	0.535034	1.44898	0.989926	0.462874	1.37828	0.989926	-0.203024	-1.15111	0.989926	membrane
Q62952	DPYL3_RAT	DPYSL3	-0.199357	-1.14819	0.152987	-0.281376	-1.21535	0.0674568	0.292818	1.22503	0.140895	cytosolic
Q62951	DPYL4_RAT	DPYSL4	0.0994263	1.07135	0.115172	-0.0220489	-1.0154	0.724538	-0.130653	-1.09479	0.136855	cytosolic
Q62951	DPYL4_RAT	DPYSL4	1.70321	3.25624	0.0926641	0.428562	1.34589	0.746745	-0.85552	-1.80941	0.619066	nuclear
O35098	DPYL4_MOUSE	DPYSL4	0.764937	1.6993	0.989926	-0.073998	-1.05263	0.992657	0.250653	1.18975	0.989926	membrane
Q9JHU0	DPYL5_RAT	DPYSL5	0.998896	1.99847	0.141199	0.178079	1.13138	0.865907	-0.915101	-1.8857	0.368817	nuclear
Q9JHU0	DPYL5_RAT	DPYSL5	0.269055	1.20502	0.989926	0.114088	1.08229	0.994306	-0.392887	-1.31302	0.989926	membrane
Q9JHU0	DPYL5_RAT	DPYSL5	0.0638994	1.04529	0.62784	-0.0661352	-1.04691	0.615003	-0.00102428	-1.00071	0.994831	cytosolic
Q91ZU6	DYST_MOUSE	Dst	-0.536325	-1.45027	0.15864	-0.223593	-1.16764	0.636644	0.565563	1.47996	0.313963	nuclear
Q9R0P5	DEST_MOUSE	DSTN	-0.196561	-1.14596	0.0629645	-0.144562	-1.10539	0.128247	0.260244	1.19768	0.0721417	cytosolic
Q9DD18	DTD1_MOUSE	DTD1	0.2407	1.18157	0.396194	-0.0679245	-1.04821	0.824326	-0.169061	-1.12433	0.686947	cytosolic
Q8R4V2	DUS15_MOUSE	DUSP15	-0.0263509	-1.01843	0.974523	-0.162754	-1.11942	0.758069	0.142896	1.10412	0.86718	nuclear
Q9D7X3	DUS3_MOUSE	DUSP3	1.99047	3.97366	0.0568863	0.0502875	1.03547	0.9782	-1.66957	-3.1812	0.208496	nuclear
Q9D7X3	DUS3_MOUSE	DUSP3	0.253503	1.1921	0.148983	-0.0738817	-1.05254	0.676027	-0.264708	-1.20139	0.267474	cytosolic
P38650	DYHC1_RAT	DYNC1H1	0.173394	1.12771	0.0508778	0.0754745	1.05371	0.291886	-0.140347	-1.10217	0.175639	cytosolic
Q9JHU4	DYHC1_MOUSE	DYNC1H1	-0.0417702	-1.02938	0.920651	-0.22917	-1.17216	0.347249	-0.010199	-1.00709	0.989872	nuclear
P38650	DYHC1_RAT	DYNC1H1	-0.233939	-1.17604	0.989926	-0.414584	-1.33291	0.989926	0.280874	1.21493	0.989926	membrane
Q8R1Q8	DC1L1_MOUSE	DYNC1LI1	-0.601187	-1.51696	0.102039	0.122016	1.08825	0.735156	0.593944	1.50937	0.221703	cytosolic
Q6PDL0	DC1L2_MOUSE	DYNC1LI2	1.4969	2.82237	0.0429028	1.49549	2.81959	0.0429028	-2.08669	-4.24772	0.0442277	cytosolic
P63168	DYL1_MOUSE	DYNLL1	0.40657	1.32553	0.438127	0.203843	1.15176	0.749621	-0.215829	-1.16137	0.824649	nuclear
Q9D0M5	DYL2_MOUSE	DYNLL2	-0.258375	-1.19613	0.574979	0.209876	1.15659	0.655187	0.0597551	1.04229	0.932148	cytosolic
Q9D0M5	DYL2_MOUSE	DYNLL2	0.415965	1.33419	0.809401	0.631351	1.54902	0.673285	-0.136231	-1.09903	0.971599	nuclear
P62627	DLRB1_MOUSE	DYNLRB1	0.0879218	1.06284	0.642548	-0.0374554	-1.0263	0.84999	-0.0278487	-1.01949	0.919966	cytosolic
P14604	ECHM_RAT	ECHS1	0.262101	1.19922	0.0557589	0.108088	1.0778	0.344134	-0.33236	-1.25907	0.0710359	cytosolic
P23965	ECI1_RAT	ECI1	-0.718712	-1.64571	0.592733	-0.388282	-1.30883	0.780078	2.02475	4.06922	0.274464	cytosolic
Q5XIC0	ECI2_RAT	ECI2	0.204066	1.15194	0.171216	0.0911085	1.06519	0.53839	-0.159227	-1.11669	0.441295	cytosolic
P10126	EF1A1_MOUSE	Eef1a1	0.272767	1.20812	0.255601	-0.0552644	-1.03905	0.883083	-0.323399	-1.25128	0.361698	nuclear
P10126	EF1A1_MOUSE	Eef1a1	0.140156	1.10202	0.388771	0.0874901	1.06252	0.60167	-0.159486	-1.11689	0.494389	cytosolic
P10126	EF1A1_MOUSE	Eef1a1	0.419316	1.33729	0.989926	0.567577	1.48203	0.989926	-0.478102	-1.39291	0.989926	membrane
P62632	EF1A2_RAT	EEF1A2	0.291125	1.22359	0.143538	0.2705	1.20623	0.16716	-0.572825	-1.48743	0.0653656	cytosolic
P62632	EF1A2_RAT	EEF1A2	0.251807	1.1907	0.417791	-0.0483111	-1.03405	0.92865	-0.372405	-1.29451	0.388632	nuclear
P62632	EF1A2_RAT	EEF1A2	0.431006	1.34817	0.989926	0.697652	1.62186	0.989926	0.461779	1.37724	0.989926	membrane
O70251	EF1B_MOUSE	EEF1B2	0.211901	1.15821	0.238642	0.00981083	1.00682	0.960216	-0.0856783	-1.06119	0.750263	cytosolic
O70251	EF1B_MOUSE	EEF1B2	0.159467	1.11687	0.989926	0.29425	1.22625	0.989926	-0.517792	-1.43176	0.989926	membrane
Q68FR9	EF1D_RAT	EEF1D	0.153922	1.11259	0.611663	0.146039	1.10653	0.629773	-0.116248	-1.08391	0.793281	cytosolic
Q68FR9	EF1D_RAT	EEF1D	1.04285	2.06029	0.989926	0.260756	1.19811	0.989926	-0.866589	-1.82335	0.989926	membrane
Q68FR6	EF1G_RAT	EEF1G	0.406241	1.32523	0.159053	0.36206	1.28526	0.199227	-0.635229	-1.55318	0.126397	cytosolic
Q68FR6	EF1G_RAT	EEF1G	0.295842	1.2276	0.472667	-0.00561723	-1.0039	0.992819	-0.422208	-1.33998	0.467294	nuclear
Q68FR6	EF1G_RAT	EEF1G	0.682515	1.60494	0.989926	-0.47069	-1.38577	0.989926	0.205749	1.15328	0.99114	membrane
P58252	EF2_MOUSE	EEF2	0.0075842	1.00527	0.939998	-0.0750689	-1.05341	0.413771	0.213824	1.15976	0.119472	cytosolic
P58252	EF2_MOUSE	EEF2	-0.726288	-1.65438	0.698408	-0.549434	-1.46351	0.791176	0.281622	1.21556	0.945121	nuclear
Q4FZY0	EFHD2_RAT	EFHD2	-0.330751	-1.25767	0.864119	-0.237726	-1.17913	0.913159	0.951409	1.93376	0.658264	nuclear
Q4FZY0	EFHD2_RAT	EFHD2	-0.031946	-1.02239	0.999695	0.239073	1.18023	0.989926	-0.346189	-1.2712	0.989926	membrane
O08810	U5S1_MOUSE	EFTUD2	-0.361379	-1.28465	0.365639	-0.154941	-1.11338	0.763356	0.164719	1.12095	0.833973	nuclear
Q641Z6	EHD1_RAT	EHD1	0.0934664	1.06693	0.646298	-0.113219	-1.08164	0.573964	-0.0386408	-1.02715	0.89729	cytosolic
Q8R491	EHD3_RAT	EHD3	0.140779	1.1025	0.0851498	0.00791768	1.0055	0.920007	0.0206255	1.0144	0.856986	cytosolic
Q9EQP2	EHD4_MOUSE	EHD4	0.777384	1.71402	0.119764	-0.0338161	-1.02372	0.974523	-0.520949	-1.4349	0.517329	nuclear
Q6ZWX6	IF2A_MOUSE	EIF2S1	0.119312	1.08622	0.846947	0.338805	1.26471	0.455345	-0.132462	-1.09616	0.884276	nuclear
Q1JU68	EIF3A_RAT	EIF3A	-0.152516	-1.11151	0.847476	-0.0154258	-1.01075	0.989872	0.299651	1.23085	0.769919	nuclear
O70194	EIF3D_MOUSE	EIF3D	-0.162813	-1.11947	0.955662	-0.148852	-1.10869	0.957884	0.677998	1.59992	0.819029	nuclear
O70194	EIF3D_MOUSE	EIF3D	-0.00447791	-1.00311	0.999695	-0.141485	-1.10304	0.989926	0.0230238	1.01609	0.999695	membrane
Q9DCH4	EIF3F_MOUSE	EIF3F	0.0385961	1.02711	0.958164	0.482699	1.39736	0.473248	-0.720254	-1.64747	0.44859	cytosolic
Q9DCH4	EIF3F_MOUSE	EIF3F	-1.10622	-2.15281	0.759646	-0.0632761	-1.04484	0.990891	0.023665	1.01654	0.995286	nuclear
Q6P9U8	EIF3H_RAT	EIF3H	0.597598	1.5132	0.388029	-0.115285	-1.08319	0.923369	0.0344904	1.02419	0.988309	nuclear
A0JPM9	EIF3J_RAT	EIF3J	0.253801	1.19234	0.791176	-0.00254892	-1.00177	0.996423	0.150862	1.11023	0.934218	nuclear
P60843	IF4A1_MOUSE	EIF4A1	-3.06112	-8.34619	0.20805	-0.911468	-1.88096	0.719367	3.85272	14.4473	0.258171	cytosolic
P10630	IF4A2_MOUSE	EIF4A2	0.575308	1.49	0.0888984	0.118403	1.08553	0.79447	-0.444589	-1.36093	0.365639	nuclear
P10630	IF4A2_MOUSE	EIF4A2	0.102627	1.07373	0.239516	-0.0849923	-1.06068	0.325486	0.105809	1.0761	0.387768	cytosolic
P10630	IF4A2_MOUSE	EIF4A2	0.492546	1.40693	0.989926	0.368961	1.29142	0.989926	-0.339888	-1.26566	0.989926	membrane
Q91VC3	IF4A3_MOUSE	EIF4A3	0.0422051	1.02969	0.911714	0.187536	1.13882	0.442835	-0.185072	-1.13687	0.635387	nuclear
Q8BGD9	IF4B_MOUSE	EIF4B	-0.827797	-1.77497	0.152987	-0.49314	-1.40751	0.375963	1.24708	2.3736	0.132045	cytosolic
Q8BGD9	IF4B_MOUSE	EIF4B	-0.261915	-1.19907	0.906521	0.279408	1.2137	0.896577	-0.661668	-1.58191	0.799434	nuclear
Q6NZJ6	IF4G1_MOUSE	EIF4G1	-0.0190143	-1.01327	0.999695	-0.241698	-1.18238	0.99114	-0.807076	-1.74966	0.989926	membrane
Q62448	IF4G2_MOUSE	EIF4G2	3.5473	11.6908	0.122816	3.33501	10.0911	0.176494	-5.48385	-44.7512	0.114269	cytosolic
Q80XI3	IF4G3_MOUSE	EIF4G3	0.168695	1.12404	0.538871	0.0534787	1.03776	0.855699	-0.0448201	-1.03155	0.912307	cytosolic
Q5XI72	IF4H_RAT	EIF4H	0.0697439	1.04953	0.473248	-0.100674	-1.07227	0.296464	0.0355076	1.02492	0.806688	cytosolic
Q5XI72	IF4H_RAT	EIF4H	-1.09386	-2.13444	0.755247	-0.940792	-1.91958	0.793927	0.555227	1.4694	0.937609	nuclear
Q5XI72	IF4H_RAT	EIF4H	0.0888078	1.06349	0.989926	0.377818	1.29938	0.989926	-0.0290607	-1.02035	0.999695	membrane
P59325	IF5_MOUSE	EIF5	0.121125	1.08758	0.418348	0.00946551	1.00658	0.953552	0.00452206	1.00314	0.985766	cytosolic
Q3T1J1	IF5A1_RAT	EIF5A	-0.169919	-1.125	0.48294	-0.191541	-1.14198	0.422951	0.606524	1.52259	0.0974511	cytosolic
Q8BGY2	IF5A2_MOUSE	EIF5A2	1.10268	2.14753	0.0445686	0.579426	1.49425	0.170726	-1.37433	-2.59248	0.0465902	nuclear
Q8BGY2	IF5A2_MOUSE	EIF5A2	0.628184	1.54562	0.0873506	0.531139	1.44507	0.132045	-0.832577	-1.78086	0.102882	cytosolic
P70372	ELAV1_MOUSE	ELAVL1	-0.202694	-1.15085	0.575461	0.216338	1.16178	0.541789	0.251384	1.19035	0.635387	nuclear
Q60900	ELAV3_MOUSE	ELAVL3	-0.145959	-1.10647	0.653675	0.146937	1.10722	0.650952	0.149435	1.10914	0.777747	nuclear
Q68FM6	PPR29_MOUSE	ELFN2	-0.397231	-1.31698	0.645117	0.261056	1.19836	0.791176	0.206428	1.15383	0.896577	nuclear
Q3V1U8	ELMD1_MOUSE	ELMOD1	0.597479	1.51307	0.0754403	0.713514	1.63979	0.0518714	-0.718347	-1.6453	0.11098	cytosolic
Q9CZX0	ELP3_MOUSE	ELP3	-1.29581	-2.45514	0.0557123	-0.309544	-1.23932	0.593084	1.51829	2.86452	0.0841054	cytosolic
Q8C7X2	EMC1_MOUSE	EMC1	-0.704058	-1.62908	0.910056	-0.391405	-1.31167	0.957544	1.5494	2.92695	0.842423	nuclear
Q8C7X2	EMC1_MOUSE	EMC1	1.49071	2.81027	0.989926	-1.07533	-2.1072	0.989926	-0.578163	-1.49295	0.99114	membrane
B0BNG0	EMC2_RAT	EMC2	1.29479	2.45341	0.989926	0.979533	1.97183	0.989926	-0.864661	-1.82091	0.989926	membrane
P04764	ENOA_RAT	ENO1	0.913701	1.88387	0.0820439	0.146764	1.10708	0.846947	-0.745431	-1.67647	0.315561	nuclear
P04764	ENOA_RAT	ENO1	0.135653	1.09859	0.542284	-0.258263	-1.19604	0.239516	0.186146	1.13772	0.554282	cytosolic
P04764	ENOA_RAT	ENO1	-0.0472611	-1.0333	0.994117	0.261557	1.19877	0.989926	-0.00602037	-1.00418	0.999695	membrane
P07323	ENOG_RAT	ENO2	0.914829	1.88535	0.0926641	0.170621	1.12554	0.824488	-0.819404	-1.76468	0.291648	nuclear
P07323	ENOG_RAT	ENO2	0.157036	1.11499	0.368204	-0.157036	-1.11499	0.368204	0.116962	1.08445	0.645198	cytosolic
P07323	ENOG_RAT	ENO2	0.528609	1.44254	0.989926	0.44479	1.36112	0.989926	-0.767212	-1.70198	0.989926	membrane
B0BND0	ENPP6_RAT	ENPP6	-0.208507	-1.15549	0.662377	-0.287817	-1.22079	0.53839	0.393879	1.31392	0.55125	cytosolic
B0BND0	ENPP6_RAT	ENPP6	0.0949196	1.06801	0.891414	-0.161028	-1.11808	0.791176	0.303606	1.23423	0.694663	nuclear
B0BND0	ENPP6_RAT	ENPP6	0.334898	1.26129	0.989926	-0.47857	-1.39336	0.989926	-0.28967	-1.22236	0.989926	membrane
P60840	ENSA_MOUSE	ENSA	0.0264821	1.01853	0.93818	-0.178657	-1.13183	0.56736	0.0653782	1.04636	0.887761	cytosolic
O35795	ENTP2_RAT	ENTPD2	-2.42032	-5.35291	0.0180912	-1.40511	-2.64838	0.0472035	2.92299	7.58417	0.021113	cytosolic
Q9WTP0	E41L1_RAT	EPB41L1	0.224829	1.16864	0.126673	-0.0289458	-1.02027	0.846737	-0.196326	-1.14578	0.319135	cytosolic
Q9WTP0	E41L1_RAT	EPB41L1	-0.0181954	-1.01269	0.972927	0.0788326	1.05616	0.830788	0.0217148	1.01517	0.974845	nuclear
Q9WTP0	E41L1_RAT	EPB41L1	-0.576902	-1.49164	0.989926	-0.0817546	-1.0583	0.992657	1.32717	2.5091	0.989926	membrane
O70318	E41L2_MOUSE	EPB41L2	0.25196	1.19082	0.0180912	0.0813744	1.05803	0.170932	-0.389744	-1.31016	0.0164628	cytosolic
Q9WV92	E41L3_MOUSE	EPB41L3	0.15872	1.1163	0.490193	-0.0731805	-1.05203	0.761133	-0.0943634	-1.06759	0.782445	cytosolic
Q9WV92	E41L3_MOUSE	EPB41L3	0.0687766	1.04883	0.861275	-0.00379973	-1.00264	0.992819	0.0371458	1.02608	0.957884	nuclear
Q9WV92	E41L3_MOUSE	EPB41L3	0.00199439	1.00138	0.999695	-0.0543279	-1.03838	0.997463	0.711293	1.63727	0.989926	membrane
Q8BGS1	E41L5_MOUSE	EPB41L5	-0.52155	-1.4355	0.879969	0.0284608	1.01992	0.993662	1.11655	2.16828	0.793225	nuclear
Q9WV69	DEMA_MOUSE	EPB49	-0.188918	-1.13991	0.53838	-0.0789196	-1.05623	0.841105	0.087602	1.0626	0.880617	nuclear
Q9WV69	DEMA_MOUSE	EPB49	0.0115696	1.00805	0.999695	-0.269365	-1.20528	0.989926	0.969248	1.95782	0.989926	membrane
Q99M71	EPDR1_MOUSE	EPDR1	0.456233	1.37195	0.293168	0.352952	1.27717	0.417069	-0.425505	-1.34304	0.493555	cytosolic
P09759	EPHB1_RAT	EPHB1	4.68137	25.6586	0.0795896	5.65054	50.2324	0.053006	-6.5359	-92.7901	0.0819576	cytosolic
Q8VEH5	EPMIP_MOUSE	EPM2AIP1	-0.801725	-1.74318	0.0203189	-0.308704	-1.23859	0.13261	0.946545	1.92725	0.0262589	cytosolic
O88339	EPN1_RAT	EPN1	0.0429046	1.03019	0.997463	0.613049	1.52949	0.989926	-0.447494	-1.36367	0.989926	membrane
Q8CHU3	EPN2_MOUSE	EPN2	0.656066	1.57578	0.989926	-0.128623	-1.09325	0.999695	2.12071	4.34908	0.989926	membrane
F1M3L7	EPS8_RAT	EPS8	-0.433446	-1.35046	0.875475	0.0882783	1.0631	0.978655	-0.00525724	-1.00365	0.998245	nuclear
Q8K3M6	ERC2_RAT	ERC2	-0.265887	-1.20238	0.572598	0.052149	1.03681	0.945711	0.0913405	1.06536	0.931232	nuclear
Q6PH08	ERC2_MOUSE	ERC2	-0.490076	-1.40452	0.989926	0.746065	1.67721	0.989926	0.159634	1.117	0.99114	membrane
P84089	ERH_MOUSE	ERH	-0.112042	-1.08076	0.945949	0.648298	1.56732	0.512994	-0.304074	-1.23463	0.875475	nuclear
B5DEH2	ERLN2_RAT	ERLIN2	-0.367321	-1.28996	0.536661	-0.204637	-1.1524	0.767575	0.316261	1.2451	0.74161	nuclear
Q5RJL0	ERMIN_RAT	ERMN	-0.729404	-1.65795	0.405804	-0.662631	-1.58297	0.45281	0.830941	1.77884	0.508294	cytosolic
Q5RJL0	ERMIN_RAT	ERMN	0.62975	1.5473	0.650952	0.284508	1.218	0.875475	0.0555063	1.03922	0.989228	nuclear
P52555	ERP29_RAT	ERP29	1.04085	2.05745	0.158702	-0.121275	-1.0877	0.931232	-1.33838	-2.52868	0.200251	nuclear
P52555	ERP29_RAT	ERP29	0.283268	1.21695	0.0864376	0.0600487	1.0425	0.704237	-0.235159	-1.17704	0.270319	cytosolic
P57759	ERP29_MOUSE	ERP29	0.0833122	1.05945	0.995982	0.178783	1.13193	0.989926	-1.09279	-2.13286	0.989926	membrane
B0BNE5	ESTD_RAT	ESD	-0.0114575	-1.00797	0.935866	0.213496	1.15949	0.117197	-0.109379	-1.07876	0.554018	cytosolic
Q9Z1X1	ESYT1_RAT	ESYT1	0.584599	1.49962	0.192936	0.429864	1.34711	0.330401	-0.720424	-1.64767	0.252282	cytosolic
Q99LC5	ETFA_MOUSE	ETFA	0.084079	1.06001	0.495558	-0.0161384	-1.01125	0.901641	-0.0474177	-1.03341	0.795088	cytosolic
Q9DCW4	ETFB_MOUSE	ETFB	0.605836	1.52186	0.0410735	0.495231	1.40955	0.0619647	-0.955562	-1.93933	0.0327876	cytosolic
O54921	EXOC2_RAT	EXOC2	1.7694	3.40913	0.0327876	1.66837	3.17856	0.0356445	-2.27	-4.82323	0.0401211	cytosolic
Q8C163	EXOG_MOUSE	EXOG	0.623683	1.5408	0.989926	1.36132	2.5692	0.989926	-0.746821	-1.67809	0.989926	membrane
P97612	FAAH1_RAT	FAAH	0.131196	1.0952	0.552195	0.0521208	1.03679	0.823146	-0.247632	-1.18726	0.419554	cytosolic
P07483	FABPH_RAT	FABP3	1.0723	2.10278	0.0534054	0.781226	1.71859	0.109986	-1.15594	-2.22829	0.0989995	cytosolic
P55053	FABP5_RAT	Fabp5	0.53969	1.45366	0.0524328	0.343967	1.26924	0.14578	-0.520617	-1.43457	0.124506	cytosolic
P51880	FABP7_MOUSE	FABP7	0.127708	1.09256	0.60649	-0.0981014	-1.07036	0.699223	-0.041526	-1.0292	0.910035	cytosolic
P25093	FAAA_RAT	FAH	0.302646	1.2334	0.0410735	0.0672456	1.04771	0.556602	-0.181058	-1.13372	0.257222	cytosolic
Q6AYQ8	FAHD1_RAT	FAHD1	1.5245	2.87687	0.0274375	1.43045	2.69532	0.0305314	-1.97569	-3.93315	0.0312884	cytosolic
B2RYW9	FAHD2_RAT	FAHD2A	0.36463	1.28755	0.0203189	0.195263	1.14493	0.0664529	-0.421549	-1.33936	0.0304558	cytosolic
B2RYW9	FAHD2_RAT	FAHD2A	0.454747	1.37054	0.989926	-0.388562	-1.30909	0.989926	0.50719	1.42128	0.989926	membrane
A2A699	F1712_MOUSE	FAM171A2	1.06457	2.09154	0.989926	1.08371	2.11949	0.989926	-0.735923	-1.66546	0.989926	membrane
Q5XIJ4	F210A_RAT	FAM210A	0.24569	1.18566	0.867887	0.369169	1.29161	0.801733	-1.63973	-3.11607	0.400019	cytosolic
Q6AXX6	F213A_RAT	FAM213A	0.334464	1.26091	0.0576306	0.165291	1.12139	0.26547	-0.428893	-1.3462	0.0713586	cytosolic
Q8BHZ0	FA49A_MOUSE	FAM49A	0.436362	1.35319	0.388632	-0.180476	-1.13326	0.79096	-0.54705	-1.46109	0.464481	nuclear
Q8BHZ0	FA49A_MOUSE	FAM49A	-0.0772475	-1.055	0.731328	-0.051162	-1.0361	0.823146	0.136425	1.09918	0.66253	cytosolic
Q921M7	FA49B_MOUSE	FAM49B	0.208733	1.15567	0.116889	0.141055	1.10271	0.260801	-0.222922	-1.16709	0.213227	cytosolic
Q921M7	FA49B_MOUSE	FAM49B	0.210097	1.15677	0.989926	-0.0496941	-1.03505	0.999695	-0.124254	-1.08994	0.99114	membrane
P12785	FAS_RAT	Fasn	0.182433	1.1348	0.160917	0.206637	1.154	0.121078	-0.271656	-1.20719	0.144131	cytosolic
P12785	FAS_RAT	Fasn	1.67705	3.19774	0.294227	0.0723999	1.05146	0.98373	-2.09137	-4.26152	0.367337	nuclear
P12785	FAS_RAT	Fasn	-0.853746	-1.80719	0.989926	0.55966	1.47392	0.989926	-0.240406	-1.18132	0.992657	membrane
A2RT62	FXL16_MOUSE	FBXL16	0.123362	1.08927	0.545597	0.191516	1.14196	0.337384	-0.142092	-1.1035	0.626428	cytosolic
Q80UW2	FBX2_MOUSE	FBXO2	0.111868	1.08063	0.735773	-0.0585491	-1.04142	0.862354	-0.0610819	-1.04325	0.897505	cytosolic
Q80UW2	FBX2_MOUSE	FBXO2	-0.00610822	-1.00424	0.999695	1.14625	2.21338	0.989926	-1.61417	-3.06135	0.989926	membrane
Q6NS60	FBX41_MOUSE	FBXO41	-0.719938	-1.64711	0.649402	-1.01227	-2.01708	0.493932	0.637026	1.55512	0.809401	nuclear
Q68FS3	FBX7_RAT	FBXO7	-0.664299	-1.5848	0.0550678	-0.10358	-1.07444	0.734496	0.933563	1.90999	0.0557589	cytosolic
Q8CIB5	FERM2_MOUSE	FERMT2	-0.0361711	-1.02539	0.876508	-0.0149506	-1.01042	0.949995	0.133272	1.09678	0.681184	cytosolic
P14480	FIBB_RAT	FGB	0.0263079	1.0184	0.946862	0.229173	1.17216	0.533783	0.148215	1.1082	0.783839	cytosolic
P02680	FIBG_RAT	FGG	1.62366	3.08156	0.292753	0.882472	1.84353	0.635387	-1.30434	-2.46971	0.616786	nuclear
P14408	FUMH_RAT	FH	0.214055	1.15994	0.125991	0.0838476	1.05984	0.534705	-0.255032	-1.19336	0.181566	cytosolic
P14408	FUMH_RAT	FH	-0.020581	-1.01437	0.999695	1.27208	2.4151	0.989926	-1.1338	-2.19436	0.989926	membrane
P84817	FIS1_RAT	FIS1	1.63677	3.10969	0.155042	0.772663	1.70842	0.575461	-1.43372	-2.70142	0.414995	nuclear
P84817	FIS1_RAT	FIS1	-0.0929401	-1.06654	0.542967	-0.129423	-1.09386	0.387181	0.0803748	1.05729	0.719367	cytosolic
Q62658	FKB1A_RAT	FKBP1A	-0.951871	-1.93438	0.0304558	-0.252621	-1.19137	0.39054	1.02235	2.03123	0.0500701	cytosolic
Q62658	FKB1A_RAT	FKBP1A	2.00086	4.00238	0.15864	0.944052	1.92392	0.581939	-1.907	-3.75028	0.368817	nuclear
Q62446	FKBP3_MOUSE	FKBP3	-0.0960685	-1.06886	0.91035	-0.700131	-1.62465	0.381065	0.55935	1.47361	0.629682	cytosolic
Q3B7U9	FKBP8_RAT	FKBP8	0.454904	1.37069	0.989926	1.10166	2.14602	0.989926	-1.22208	-2.33283	0.989926	membrane
Q9JJ28	FLII_MOUSE	FLII	-0.317492	-1.24616	0.480387	0.0639216	1.0453	0.934218	0.203055	1.15113	0.797454	nuclear
Q8BTM8	FLNA_MOUSE	FLNA	0.00651805	1.00453	0.995286	0.423231	1.34093	0.769422	-0.214837	-1.16057	0.940142	nuclear
Q9Z1E1	FLOT1_RAT	FLOT1	0.1697	1.12482	0.914823	0.399275	1.31885	0.744418	-0.125311	-1.09074	0.960622	nuclear
Q9Z1E1	FLOT1_RAT	FLOT1	0.809707	1.75286	0.989926	0.673188	1.59459	0.989926	-0.768117	-1.70305	0.989926	membrane
Q9Z2S9	FLOT2_RAT	FLOT2	-0.339535	-1.26535	0.497073	-0.316226	-1.24507	0.540933	0.275769	1.21064	0.741039	nuclear
Q9Z2S9	FLOT2_RAT	FLOT2	0.244878	1.18499	0.989926	0.0962778	1.06901	0.989926	0.362097	1.28529	0.989926	membrane
Q80WE1	FMR1_RAT	FMR1	-0.249972	-1.18918	0.713892	-0.271953	-1.20744	0.672792	0.181538	1.13409	0.877758	nuclear
P04937	FINC_RAT	FN1	0.182181	1.1346	0.806103	0.388334	1.30888	0.520358	-0.24031	-1.18125	0.819666	nuclear
Q04631	FNTA_RAT	FNTA	0.0568135	1.04017	0.706226	0.115305	1.0832	0.422499	0.0724001	1.05146	0.735773	cytosolic
P70627	FOLH1_RAT	Folh1	-0.109688	-1.07899	0.724538	0.0694875	1.04934	0.826383	-0.0533449	-1.03767	0.904256	cytosolic
Q61553	FSCN1_MOUSE	FSCN1	0.3476	1.27244	0.028741	0.139973	1.10188	0.189059	-0.348641	-1.27336	0.0534054	cytosolic
Q61553	FSCN1_MOUSE	FSCN1	0.324581	1.2523	0.492216	0.22695	1.17036	0.653675	-0.3538	-1.27792	0.631397	nuclear
P85845	FSCN1_RAT	Fscn1	0.186351	1.13788	0.989926	0.563337	1.47768	0.989926	0.139379	1.10143	0.989926	membrane
Q7TPM6	FSD1_MOUSE	FSD1	-0.0647489	-1.0459	0.792884	-0.30937	-1.23917	0.187658	0.28482	1.21826	0.384589	cytosolic
P19132	FRIH_RAT	FTH1	0.627824	1.54523	0.269249	0.282081	1.21595	0.628479	-0.128522	-1.09317	0.880756	cytosolic
P02793	FRIL1_RAT	FTL	0.634087	1.55196	0.135523	0.126042	1.0913	0.769513	-0.147675	-1.10778	0.809428	cytosolic
P49945	FRIL2_MOUSE	Ftl2	0.659385	1.57941	0.188964	0.190957	1.14152	0.714254	-0.52218	-1.43612	0.460462	cytosolic
P56959	FUS_MOUSE	FUS	-0.16642	-1.12227	0.873304	0.338867	1.26476	0.677978	0.199636	1.14841	0.896186	nuclear
Q5XI81	FXR1_RAT	FXR1	-1.37381	-2.59155	0.786286	-2.03636	-4.10209	0.645117	1.98286	3.95276	0.78036	nuclear
Q62844	FYN_RAT	FYN	0.207589	1.15476	0.842423	-0.0512795	-1.03618	0.972927	0.0546779	1.03863	0.977066	nuclear
P97379	G3BP2_MOUSE	G3BP2	0.288814	1.22164	0.741039	0.152934	1.11183	0.881433	-0.0670119	-1.04754	0.972927	nuclear
Q00612	G6PD1_MOUSE	G6PD	1.38548	2.61259	0.0319256	1.62572	3.08597	0.0217319	-1.78069	-3.43591	0.0373541	cytosolic
P70699	LYAG_MOUSE	GAA	-0.274669	-1.20972	0.613413	0.159197	1.11667	0.778261	0.323435	1.25131	0.680271	cytosolic
P18508	GBRG2_RAT	GABRG2	0.200621	1.14919	0.938871	0.212338	1.15856	0.936203	-0.704135	-1.62917	0.793225	nuclear
P18088	DCE1_RAT	GAD1	-0.185661	-1.13734	0.156992	-0.239013	-1.18019	0.0855466	0.467223	1.38245	0.0429028	cytosolic
P48320	DCE2_MOUSE	GAD2	-0.188156	-1.13931	0.524267	0.0246984	1.01727	0.938539	0.290365	1.22295	0.484753	cytosolic
Q05683	DCE2_RAT	GAD2	-0.654304	-1.57386	0.989926	0.569938	1.48446	0.989926	0.463278	1.37867	0.989926	membrane
Q8BHN3	GANAB_MOUSE	GANAB	0.256653	1.1947	0.249159	0.40016	1.31965	0.0959113	-0.467535	-1.38275	0.151771	cytosolic
P07936	NEUM_RAT	GAP43	-0.785998	-1.72428	0.0883603	-0.94263	-1.92203	0.0601609	0.995457	1.99371	0.116696	cytosolic
P07936	NEUM_RAT	GAP43	1.98395	3.95575	0.099264	0.481115	1.39582	0.766804	0.165765	1.12176	0.958959	nuclear
P07936	NEUM_RAT	GAP43	0.596422	1.51196	0.989926	1.55045	2.92909	0.989926	-2.66431	-6.33924	0.989926	membrane
P04797	G3P_RAT	GAPDH	0.378264	1.29978	0.0442277	0.281171	1.21518	0.0822022	-0.527308	-1.44124	0.0452711	cytosolic
P04797	G3P_RAT	GAPDH	0.983404	1.97712	0.0654654	0.0161819	1.01128	0.989614	-0.951198	-1.93348	0.166108	nuclear
P04797	G3P_RAT	GAPDH	0.374374	1.29628	0.989926	0.260873	1.1982	0.989926	-0.23861	-1.17986	0.989926	membrane
Q9CZD3	SYG_MOUSE	GARS	-0.0767862	-1.05467	0.767768	-0.264586	-1.20129	0.280757	0.157029	1.11499	0.663471	cytosolic
Q60780	GAS7_MOUSE	GAS7	0.836574	1.7858	0.192548	0.768409	1.70339	0.234969	-0.330219	-1.2572	0.793927	nuclear
P17439	GLCM_MOUSE	GBA	1.63355	3.10276	0.0943912	1.66293	3.16659	0.0900204	-2.1412	-4.41129	0.11414	cytosolic
O55126	NIPS2_MOUSE	GBAS	-0.308636	-1.23854	0.0612764	-0.0897785	-1.06421	0.526861	0.350686	1.27517	0.100165	cytosolic
O55126	NIPS2_MOUSE	GBAS	-0.390618	-1.31096	0.732195	-0.0485001	-1.03419	0.975942	-0.204634	-1.15239	0.92865	nuclear
O55126	NIPS2_MOUSE	GBAS	-0.0227071	-1.01586	0.999695	-0.244804	-1.18493	0.989926	0.593492	1.50889	0.989926	membrane
P04276	VTDB_RAT	GC	-0.29932	-1.23056	0.473248	0.149234	1.10898	0.733528	0.379887	1.30124	0.524073	cytosolic
Q5I0P2	GCSH_RAT	GCSH	0.0660051	1.04681	0.655885	-0.230932	-1.17359	0.125947	0.247377	1.18705	0.224056	cytosolic
Q9WTT6	GUAD_RAT	GDA	0.777776	1.71449	0.546153	0.197979	1.14709	0.91975	-1.09036	-2.12927	0.550594	nuclear
Q9WTT6	GUAD_RAT	GDA	0.0665923	1.04724	0.581909	0.00420293	1.00292	0.976632	-0.050935	-1.03594	0.77573	cytosolic
Q9WTT6	GUAD_RAT	GDA	0.16139	1.11836	0.989926	0.144763	1.10555	0.989926	0.298777	1.2301	0.989926	membrane
O88741	GDAP1_MOUSE	GDAP1	2.30609	4.94541	0.0345728	2.43775	5.41796	0.0320456	-3.32892	-10.0486	0.0332299	cytosolic
O88741	GDAP1_MOUSE	GDAP1	0.773125	1.70897	0.989926	1.15478	2.22651	0.989926	-1.47673	-2.78318	0.989926	membrane
Q8VE33	GD1L1_MOUSE	GDAP1L1	-2.88866	-7.40581	0.0180912	-1.74238	-3.34586	0.0411003	3.47371	11.1094	0.0208884	cytosolic
P50398	GDIA_RAT	GDI1	0.729469	1.65803	0.099264	-0.161232	-1.11824	0.792358	-0.723786	-1.65151	0.243569	nuclear
P50398	GDIA_RAT	GDI1	0.139613	1.10161	0.0664619	0.00920676	1.0064	0.897065	-0.0609957	-1.04319	0.52196	cytosolic
P50398	GDIA_RAT	GDI1	0.286316	1.21952	0.989926	-0.0269912	-1.01888	0.999695	0.225124	1.16888	0.989926	membrane
Q61598	GDIB_MOUSE	GDI2	0.788655	1.72746	0.0994329	-0.057801	-1.04088	0.946925	-0.77393	-1.70992	0.252316	nuclear
Q61598	GDIB_MOUSE	GDI2	0.0996297	1.0715	0.125004	0.106866	1.07689	0.10499	-0.0495116	-1.03491	0.575331	cytosolic
Q61598	GDIB_MOUSE	GDI2	-0.180248	-1.13308	0.989926	-0.743333	-1.67404	0.989926	0.93584	1.913	0.989926	membrane
P47819	GFAP_RAT	GFAP	-0.387098	-1.30776	0.192548	-0.264217	-1.20098	0.414436	0.37532	1.29713	0.412225	nuclear
P47819	GFAP_RAT	GFAP	0.0410961	1.0289	0.999695	0.156732	1.11476	0.989926	0.934289	1.91095	0.989926	membrane
Q99MZ4	GGT7_RAT	GGT7	0.426935	1.34437	0.0550308	0.480978	1.39569	0.0429028	-0.651935	-1.57127	0.0477259	cytosolic
Q9Z272	GIT1_RAT	GIT1	-0.790844	-1.73009	0.0907324	-0.587838	-1.50299	0.179637	1.26924	2.41035	0.0680076	cytosolic
Q9Z272	GIT1_RAT	GIT1	-0.269381	-1.20529	0.75537	-0.0439419	-1.03093	0.974523	-0.244917	-1.18502	0.859142	nuclear
P08050	CXA1_RAT	GJA1	-0.776854	-1.71339	0.845014	-0.885135	-1.84694	0.815713	2.68593	6.43495	0.540933	nuclear
P08050	CXA1_RAT	GJA1	0.562638	1.47697	0.989926	0.180046	1.13292	0.989926	-0.899651	-1.86561	0.989926	membrane
Q6P7Q4	LGUL_RAT	GLO1	0.131764	1.09563	0.327597	-0.157171	-1.1151	0.247718	0.061319	1.04342	0.762568	cytosolic
Q6P7Q4	LGUL_RAT	GLO1	0.682033	1.6044	0.593785	-0.0148256	-1.01033	0.992819	-0.484426	-1.39903	0.819666	nuclear
Q5I0D1	GLOD4_RAT	GLOD4	0.53779	1.45175	0.00686438	0.243959	1.18424	0.0304558	-0.604719	-1.52068	0.0126253	cytosolic
Q9JLZ1	GLRX3_RAT	GLRX3	0.525186	1.43912	0.0544854	0.0953212	1.0683	0.686947	-0.343513	-1.26884	0.282493	cytosolic
P13264	GLSK_RAT	GLS	0.236689	1.17829	0.0636239	0.122259	1.08844	0.265212	-0.296605	-1.22825	0.0831749	cytosolic
P13264	GLSK_RAT	GLS	0.119127	1.08608	0.974845	-0.253625	-1.1922	0.946925	-0.633059	-1.55085	0.891507	nuclear
P13264	GLSK_RAT	GLS	0.242053	1.18267	0.989926	0.159923	1.11723	0.989926	0.258642	1.19635	0.989926	membrane
B0BNM9	GLTP_RAT	GLTP	5.00316	32.0702	0.0511398	5.08468	33.9346	0.0500701	-6.77745	-109.702	0.0550308	cytosolic
P26443	DHE3_MOUSE	GLUD1	0.818027	1.76299	0.066614	0.253013	1.19169	0.618176	-0.741561	-1.67198	0.201235	nuclear
P10860	DHE3_RAT	GLUD1	0.0425449	1.02993	0.62784	-0.0378207	-1.02656	0.671228	-0.0324946	-1.02278	0.80072	cytosolic
P26443	DHE3_MOUSE	GLUD1	-0.0151988	-1.01059	0.999695	0.487572	1.40208	0.989926	0.35241	1.27669	0.989926	membrane
P09606	GLNA_RAT	Glul	0.648917	1.56799	0.279033	0.335934	1.26219	0.582118	-0.633166	-1.55097	0.459355	cytosolic
P09606	GLNA_RAT	Glul	0.502353	1.41652	0.498407	-0.0769716	-1.0548	0.951432	-0.501643	-1.41582	0.655929	nuclear
P09606	GLNA_RAT	Glul	-2.32238	-5.00155	0.989926	-2.2237	-4.67088	0.989926	2.47804	5.57139	0.989926	membrane
Q922P9	GLYR1_MOUSE	GLYR1	-0.421264	-1.3391	0.653675	0.218466	1.1635	0.85186	0.175204	1.12912	0.934017	nuclear
P19944	RLA1_RAT	Gm13777	-0.134226	-1.0975	0.691217	-0.121152	-1.0876	0.734244	0.188041	1.13922	0.694663	nuclear
P19944	RLA1_RAT	Gm13777	0.0995595	1.07145	0.989926	0.363053	1.28614	0.989926	-0.409888	-1.32858	0.989926	membrane
P39032	RL36_RAT	Gm4604	-0.450243	-1.36627	0.569472	0.126229	1.09144	0.909095	0.123968	1.08973	0.945335	nuclear
P17077	RL9_RAT	Gm5451	-0.0460491	-1.03243	0.946925	0.212923	1.15903	0.645117	0.125155	1.09062	0.880617	nuclear
Q63228	GMFB_RAT	GMFB	0.0750871	1.05342	0.25965	-0.0972563	-1.06974	0.157718	0.106445	1.07657	0.258373	cytosolic
Q922H4	GMPPA_MOUSE	GMPPA	0.464208	1.37956	0.219346	0.394448	1.31444	0.291196	-0.878415	-1.83835	0.117317	cytosolic
Q9DCZ1	GMPR1_MOUSE	GMPR	-0.155316	-1.11367	0.543089	-0.0121086	-1.00843	0.965716	0.0975006	1.06992	0.795381	cytosolic
Q4V7C6	GUAA_RAT	GMPS	-0.107041	-1.07702	0.80004	0.109901	1.07915	0.793986	0.275726	1.2106	0.632159	cytosolic
Q9JID2	GNA11_RAT	GNA11	0.274959	1.20996	0.0449588	0.108282	1.07794	0.31332	-0.143721	-1.10475	0.341113	cytosolic
P27601	GNA13_MOUSE	GNA13	0.785612	1.72382	0.0323336	0.59787	1.51348	0.0550678	-0.867192	-1.82411	0.0528134	cytosolic
B2RSH2	GNAI1_MOUSE	GNAI1	0.435775	1.35264	0.102827	0.540538	1.45451	0.0625818	-0.70396	-1.62897	0.074733	cytosolic
P10824	GNAI1_RAT	GNAI1	0.201862	1.15018	0.645117	-0.0325092	-1.02279	0.966644	0.165616	1.12165	0.81746	nuclear
B2RSH2	GNAI1_MOUSE	GNAI1	-0.700821	-1.62543	0.989926	-0.863405	-1.81933	0.989926	1.57088	2.97087	0.989926	membrane
P08752	GNAI2_MOUSE	GNAI2	0.211242	1.15768	0.415817	-0.0965408	-1.06921	0.769422	0.22983	1.1727	0.572598	nuclear
P08752	GNAI2_MOUSE	GNAI2	-0.0575492	-1.0407	0.7055	-0.0107672	-1.00749	0.946383	0.0220529	1.0154	0.919837	cytosolic
P08752	GNAI2_MOUSE	GNAI2	0.177966	1.13129	0.989926	-0.529207	-1.44314	0.989926	0.678119	1.60005	0.989926	membrane
Q8CGK7	GNAL_MOUSE	GNAL	-0.333851	-1.26037	0.0464721	0.045859	1.0323	0.74414	0.313281	1.24253	0.116373	cytosolic
Q8CGK7	GNAL_MOUSE	GNAL	0.4343	1.35125	0.568749	-0.0690313	-1.04901	0.95578	-0.119235	-1.08616	0.945335	nuclear
Q8CGK7	GNAL_MOUSE	GNAL	-0.343434	-1.26877	0.989926	-0.484112	-1.39872	0.989926	0.689391	1.6126	0.989926	membrane
P59215	GNAO_RAT	GNAO1	0.195905	1.14544	0.0356445	0.193666	1.14367	0.035833	-0.355502	-1.27943	0.021113	cytosolic
P59215	GNAO_RAT	GNAO1	0.206769	1.1541	0.646988	-0.0704544	-1.05005	0.911714	0.254809	1.19318	0.705666	nuclear
P59215	GNAO_RAT	GNAO1	-0.326509	-1.25398	0.989926	-0.342391	-1.26786	0.989926	0.66163	1.58187	0.989926	membrane
P21279	GNAQ_MOUSE	GNAQ	0.141178	1.10281	0.161612	0.203736	1.15168	0.0683081	-0.127804	-1.09263	0.35453	cytosolic
P21279	GNAQ_MOUSE	GNAQ	-0.0929425	-1.06654	0.896577	-0.338293	-1.26426	0.497988	0.359275	1.28278	0.645117	nuclear
P63094	GNAS2_MOUSE	Gnas	-0.721248	-1.64861	0.0331877	-0.365076	-1.28795	0.150852	1.0519	2.07326	0.0319256	cytosolic
Q6R0H7	GNAS1_MOUSE	Gnas	1.35627	2.56023	0.989926	2.8636	7.27832	0.989926	-4.27191	-19.3185	0.989926	membrane
P19627	GNAZ_RAT	GNAZ	0.042108	1.02962	0.815071	0.203672	1.15163	0.22779	-0.161313	-1.1183	0.503856	cytosolic
P19627	GNAZ_RAT	GNAZ	0.0932713	1.06679	0.896186	0.000757544	1.00053	0.998245	0.142718	1.10398	0.883751	nuclear
P19627	GNAZ_RAT	GNAZ	-0.847786	-1.79974	0.989926	-0.286273	-1.21949	0.989926	0.657376	1.57721	0.989926	membrane
P62874	GBB1_MOUSE	GNB1	-0.509516	-1.42357	0.646988	-0.417667	-1.33577	0.730487	1.17817	2.2629	0.391067	nuclear
P62874	GBB1_MOUSE	GNB1	-0.127487	-1.09239	0.826831	0.429656	1.34691	0.431163	-0.284664	-1.21813	0.725751	cytosolic
P62874	GBB1_MOUSE	GNB1	-1.17505	-2.25801	0.989926	-0.848088	-1.80011	0.989926	1.64336	3.12394	0.989926	membrane
P54313	GBB2_RAT	GNB2	-3.49173	-11.2491	0.989926	-2.53236	-5.78516	0.989926	4.10973	17.2644	0.989926	membrane
P63245	GBLP_RAT	GNB2L1	0.772911	1.70871	0.191763	-0.0357033	-1.02506	0.974845	-0.0769845	-1.05481	0.966644	nuclear
P63245	GBLP_RAT	GNB2L1	0.114781	1.08281	0.881642	-0.303801	-1.23439	0.688444	-0.0231297	-1.01616	0.985112	cytosolic
P63216	GBG3_MOUSE	GNG3	-0.715929	-1.64254	0.989926	-1.15468	-2.22635	0.989926	1.32884	2.512	0.989926	membrane
P43425	GBG7_RAT	GNG7	0.502705	1.41687	0.325702	0.464946	1.38027	0.368817	-0.22546	-1.16915	0.819666	nuclear
P43425	GBG7_RAT	GNG7	-1.38501	-2.61174	0.989926	-0.300608	-1.23166	0.99114	0.700055	1.62457	0.989926	membrane
P13221	AATC_RAT	GOT1	0.28997	1.22261	0.0460873	0.158475	1.11611	0.176263	-0.353806	-1.27793	0.0622266	cytosolic
P13221	AATC_RAT	GOT1	0.841353	1.79173	0.0791066	0.163405	1.11993	0.79252	-0.965946	-1.95334	0.127355	nuclear
P13221	AATC_RAT	GOT1	0.190808	1.1414	0.989926	0.404012	1.32318	0.989926	-0.0893997	-1.06393	0.99114	membrane
P00507	AATM_RAT	GOT2	0.335644	1.26194	0.0557589	0.226301	1.16983	0.14093	-0.450312	-1.36634	0.0632085	cytosolic
P00507	AATM_RAT	GOT2	1.13522	2.19652	0.0798331	0.0656945	1.04659	0.956837	-0.982798	-1.97629	0.261768	nuclear
P00507	AATM_RAT	GOT2	0.573377	1.488	0.989926	0.0274564	1.01921	0.999695	0.321841	1.24992	0.989926	membrane
O35077	GPDA_RAT	GPD1	0.366575	1.28929	0.0506368	0.231208	1.17382	0.14291	-0.260236	-1.19767	0.225562	cytosolic
P13707	GPDA_MOUSE	GPD1	0.613922	1.53041	0.71891	-0.370904	-1.29316	0.847831	-1.50204	-2.83243	0.463196	nuclear
Q3ULJ0	GPD1L_MOUSE	GPD1L	-0.171734	-1.12641	0.730512	-0.163862	-1.12028	0.743148	0.526622	1.44055	0.431439	cytosolic
P35571	GPDM_RAT	GPD2	0.344315	1.26955	0.0721417	0.32162	1.24973	0.0837521	-0.540025	-1.454	0.0576306	cytosolic
P35571	GPDM_RAT	GPD2	2.05887	4.16659	0.125242	0.438306	1.35501	0.817943	-2.07819	-4.22277	0.281074	nuclear
Q03555	GEPH_RAT	GPHN	0.171748	1.12642	0.446621	0.283595	1.21722	0.210129	-0.428721	-1.34604	0.18292	cytosolic
Q8BUV3	GEPH_MOUSE	GPHN	-0.393308	-1.3134	0.989926	-0.82489	-1.7714	0.989926	0.223809	1.16781	0.99114	membrane
Q03555	GEPH_RAT	GPHN	-0.172264	-1.12683	0.744418	0.117783	1.08507	0.843209	0.0105909	1.00737	0.991644	nuclear
Q6P6V0	G6PI_RAT	GPI	0.160513	1.11768	0.0462711	0.122102	1.08832	0.0821005	-0.198314	-1.14736	0.0613478	cytosolic
Q6P6V0	G6PI_RAT	GPI	0.794047	1.73393	0.166106	-0.0848263	-1.06056	0.938309	-0.899392	-1.86528	0.279849	nuclear
Q6P6V0	G6PI_RAT	GPI	-0.278062	-1.21256	0.989926	-0.557629	-1.47185	0.989926	1.03248	2.04554	0.989926	membrane
Q812E9	GPM6A_RAT	GPM6A	-0.134546	-1.09775	0.57827	-0.0377885	-1.02654	0.881322	0.0515233	1.03636	0.886191	cytosolic
Q812E9	GPM6A_RAT	GPM6A	-0.0899437	-1.06433	0.991957	-0.797761	-1.7384	0.989926	0.122089	1.08831	0.992657	membrane
Q9JJK1	GPM6B_RAT	Gpm6b	0.27068	1.20638	0.219347	0.21869	1.16368	0.316091	-0.386611	-1.30732	0.215066	cytosolic
Q9JJK1	GPM6B_RAT	Gpm6b	1.03624	2.05087	0.32093	0.204462	1.15226	0.903041	-0.827861	-1.77505	0.636644	nuclear
P35803	GPM6B_MOUSE	GPM6B	-1.50183	-2.83203	0.989926	-0.60007	-1.51579	0.989926	2.26661	4.81191	0.989926	membrane
D4A6L0	GP158_RAT	GPR158	-1.02568	-2.03592	0.989926	-0.014421	-1.01005	0.999695	-0.340609	-1.26629	0.989926	membrane
Q99LD4	CSN1_MOUSE	GPS1	0.0597204	1.04226	0.672214	0.0902591	1.06456	0.510567	-0.0157592	-1.01098	0.940227	cytosolic
Q9R080	GPSM1_RAT	GPSM1	-0.149136	-1.1089	0.525461	-0.258896	-1.19656	0.263115	0.186286	1.13783	0.574979	cytosolic
Q60631	GRB2_MOUSE	GRB2	0.784432	1.72241	0.023523	0.641132	1.55955	0.0345728	-0.939612	-1.91801	0.0328367	cytosolic
Q60631	GRB2_MOUSE	GRB2	0.188698	1.13973	0.973318	1.85467	3.61669	0.563357	-0.798888	-1.73976	0.896577	nuclear
P19490	GRIA1_RAT	GRIA1	-0.178003	-1.13132	0.543781	0.0283584	1.01985	0.927041	0.352666	1.27692	0.385946	cytosolic
P23818	GRIA1_MOUSE	GRIA1	-0.0946169	-1.06778	0.749453	-0.00216966	-1.00151	0.994948	0.0249028	1.01741	0.971599	nuclear
P19491	GRIA2_RAT	GRIA2	-0.0157493	-1.01098	0.903857	0.16915	1.1244	0.175744	-0.0650755	-1.04614	0.720765	cytosolic
P19491	GRIA2_RAT	GRIA2	-0.0439447	-1.03093	0.948699	0.155311	1.11366	0.749621	-0.0839295	-1.0599	0.931421	nuclear
P19491	GRIA2_RAT	GRIA2	-1.55202	-2.93227	0.989926	-1.08758	-2.12517	0.989926	1.73483	3.32839	0.989926	membrane
Q9Z2W9	GRIA3_MOUSE	GRIA3	-0.138176	-1.10051	0.845014	0.276851	1.21155	0.635387	-0.0167343	-1.01167	0.990601	nuclear
P19493	GRIA4_RAT	GRIA4	-0.0697444	-1.04953	0.697223	-0.0609129	-1.04313	0.735863	0.169066	1.12433	0.490196	cytosolic
P42260	GRIK2_RAT	GRIK2	0.138876	1.10105	0.325442	0.375998	1.29774	0.0418192	-0.368041	-1.2906	0.0920512	cytosolic
P35439	NMDZ1_RAT	GRIN1	-0.436137	-1.35298	0.526785	0.141633	1.10315	0.880617	0.282557	1.21635	0.815512	nuclear
P35439	NMDZ1_RAT	GRIN1	0.568611	1.48309	0.989926	-0.588654	-1.50384	0.989926	1.00362	2.00503	0.989926	membrane
Q01097	NMDE2_MOUSE	GRIN2B	-0.535468	-1.44941	0.099264	-0.0977983	-1.07014	0.836903	0.275451	1.21037	0.619096	nuclear
P31421	GRM2_RAT	GRM2	0.193679	1.14368	0.744418	-0.129436	-1.09387	0.846947	-0.440748	-1.35731	0.560342	nuclear
Q14BI2	GRM2_MOUSE	GRM2	0.00125161	1.00087	0.999695	-0.193245	-1.14333	0.989926	-0.183037	-1.13527	0.989926	membrane
P97576	GRPE1_RAT	GRPEL1	0.0695486	1.04939	0.731522	-0.329508	-1.25658	0.108218	0.516208	1.43019	0.0836285	cytosolic
Q68FP1	GELS_RAT	GSN	-0.447231	-1.36342	0.54907	-0.122276	-1.08845	0.908075	0.154909	1.11335	0.924929	nuclear
Q8R050	ERF3A_MOUSE	GSPT1	0.137622	1.10009	0.819337	0.763732	1.69788	0.180688	-0.519474	-1.43343	0.519315	cytosolic
P70619	GSHR_RAT	GSR	0.133471	1.09693	0.735773	0.236924	1.17848	0.534705	-0.14501	-1.10574	0.7964	cytosolic
P46413	GSHB_RAT	GSS	-0.382725	-1.3038	0.275577	-0.133098	-1.09665	0.719367	0.703267	1.62819	0.168287	cytosolic
P04904	GSTA3_RAT	Gsta3	-0.207626	-1.15479	0.467989	-0.168928	-1.12422	0.556602	0.134242	1.09752	0.752865	cytosolic
P08009	GSTM4_RAT	GSTM2	0.812253	1.75595	0.0888984	0.0276855	1.01938	0.974845	-0.722163	-1.64965	0.27812	nuclear
P08009	GSTM4_RAT	GSTM2	0.194901	1.14465	0.125991	0.052638	1.03716	0.676713	-0.127919	-1.09272	0.458549	cytosolic
P48774	GSTM5_MOUSE	GSTM3	-0.192088	-1.14242	0.211077	0.0131822	1.00918	0.938024	0.358746	1.28231	0.116499	cytosolic
P04905	GSTM1_RAT	GSTM5	0.127537	1.09243	0.225634	0.153389	1.11218	0.156942	-0.354893	-1.27889	0.0517469	cytosolic
P04905	GSTM1_RAT	GSTM5	-0.212658	-1.15882	0.989926	0.240782	1.18163	0.989926	-0.264748	-1.20143	0.989926	membrane
Q9Z339	GSTO1_RAT	GSTO1	0.388718	1.30923	0.0126253	0.262436	1.1995	0.0204876	-0.403865	-1.32305	0.0202771	cytosolic
Q9Z339	GSTO1_RAT	GSTO1	1.72535	3.3066	0.260606	0.999401	1.99917	0.583348	-1.92746	-3.80386	0.400514	nuclear
P04906	GSTP1_RAT	GSTP1	0.272488	1.20789	0.0760427	0.029794	1.02087	0.839243	-0.22118	-1.16569	0.253915	cytosolic
P19157	GSTP1_MOUSE	GSTP1	0.0632259	1.0448	0.997463	-0.604914	-1.52089	0.989926	1.10122	2.14536	0.989926	membrane
P57113	MAAI_RAT	Gstz1	0.303614	1.23423	0.0804798	0.265647	1.20217	0.11102	-0.396262	-1.31609	0.0977701	cytosolic
P19686	GCYA3_RAT	GUCY1A3	0.308616	1.23852	0.464783	0.320619	1.24887	0.445862	-0.551083	-1.46519	0.350548	cytosolic
P20595	GCYB1_RAT	GUCY1B3	-0.0584469	-1.04134	0.801959	0.31475	1.2438	0.164056	-0.0899121	-1.06431	0.783839	cytosolic
O08730	GLYG_RAT	GYG1	-2.96542	-7.81055	0.0180912	-1.88058	-3.68224	0.0408216	3.88427	14.7666	0.0203189	cytosolic
Q9Z1E4	GYS1_MOUSE	GYS1	0.254592	1.193	0.36028	0.312305	1.24169	0.26208	-0.327957	-1.25523	0.405174	cytosolic
P43278	H10_RAT	H1F0	-0.715392	-1.64193	0.0654654	-0.130303	-1.09452	0.79252	0.703185	1.6281	0.15864	nuclear
Q3THW5	H2AV_MOUSE	H2afv	-0.539761	-1.45373	0.566119	-0.435011	-1.35192	0.646988	0.260733	1.19809	0.880852	nuclear
P27661	H2AX_MOUSE	H2AFX	-0.594759	-1.51022	0.388029	0.172468	1.12698	0.862068	0.381782	1.30295	0.758069	nuclear
Q02874	H2AY_RAT	H2AFY	-0.39041	-1.31077	0.0668906	-0.079829	-1.05689	0.767575	0.294953	1.22685	0.310427	nuclear
Q02874	H2AY_RAT	H2AFY	-2.24528	-4.7413	0.989926	-0.444189	-1.36055	0.989926	2.15028	4.43915	0.989926	membrane
P02301	H3C_MOUSE	H3f3c	-1.24362	-2.36793	0.809401	0.298183	1.22959	0.971296	0.616607	1.53327	0.948802	nuclear
Q9WVK7	HCDH_RAT	HADH	-0.0443862	-1.03124	0.887761	0.231982	1.17445	0.431871	-0.0287915	-1.02016	0.949244	cytosolic
Q64428	ECHA_RAT	HADHA	0.103143	1.07411	0.836903	-0.0342956	-1.02406	0.957884	-0.142428	-1.10376	0.842423	nuclear
Q64428	ECHA_RAT	HADHA	-0.00138243	-1.00096	0.993575	0.149004	1.1088	0.373736	0.0299798	1.021	0.905779	cytosolic
Q64428	ECHA_RAT	HADHA	-0.376684	-1.29835	0.989926	0.058678	1.04151	0.99114	0.70277	1.62763	0.989926	membrane
Q60587	ECHB_RAT	HADHB	0.12532	1.09075	0.400395	0.177346	1.1308	0.237437	-0.152945	-1.11184	0.472866	cytosolic
Q99JY0	ECHB_MOUSE	HADHB	-0.133598	-1.09703	0.75741	-0.0944908	-1.06769	0.843933	0.0655582	1.04649	0.940069	nuclear
Q60587	ECHB_RAT	HADHB	-1.43545	-2.70466	0.989926	-2.16335	-4.47954	0.989926	2.72779	6.62438	0.989926	membrane
P03994	HPLN1_RAT	HAPLN1	-0.169097	-1.12435	0.847476	-0.393924	-1.31396	0.577895	0.162884	1.11952	0.908075	nuclear
P03994	HPLN1_RAT	HAPLN1	-1.71296	-3.27833	0.989926	-1.78778	-3.45284	0.989926	1.10944	2.15762	0.989926	membrane
Q80WM4	HPLN4_MOUSE	HAPLN4	-0.634844	-1.55277	0.391067	-0.551888	-1.466	0.480387	0.75671	1.68963	0.49757	nuclear
Q80WM4	HPLN4_MOUSE	HAPLN4	0.269316	1.20524	0.989926	0.088536	1.06329	0.989926	-0.33036	-1.25733	0.989926	membrane
P01946	HBA_RAT	HBA1/HBA2	0.350073	1.27462	0.109802	0.356504	1.28032	0.10454	-0.649213	-1.56831	0.0591079	cytosolic
P01946	HBA_RAT	HBA1/HBA2	1.05393	2.07618	0.0666064	0.358989	1.28253	0.572598	-1.14839	-2.21666	0.127497	nuclear
P01946	HBA_RAT	HBA1/HBA2	0.600325	1.51606	0.989926	0.311902	1.24134	0.989926	-0.444375	-1.36072	0.989926	membrane
P02091	HBB1_RAT	HBB	1.28644	2.43926	0.0465902	0.548592	1.46266	0.344577	-1.41812	-2.67236	0.0808568	nuclear
P02091	HBB1_RAT	HBB	0.354928	1.27892	0.150852	0.431283	1.34843	0.0943912	-0.634462	-1.55236	0.0854022	cytosolic
P02091	HBB1_RAT	HBB	0.272226	1.20767	0.989926	0.201818	1.15015	0.989926	0.0114437	1.00796	0.999695	membrane
P11517	HBB2_RAT	Hbb-b2	0.197442	1.14666	0.485771	0.219399	1.16425	0.434579	-0.398993	-1.31859	0.315213	cytosolic
P11517	HBB2_RAT	Hbb-b2	0.627246	1.54461	0.989926	0.413705	1.3321	0.989926	-0.277107	-1.21176	0.989926	membrane
Q9Z2V5	HDAC6_MOUSE	HDAC6	-0.391974	-1.31219	0.285792	-0.220774	-1.16536	0.555347	0.522173	1.43612	0.31597	cytosolic
Q923W4	HDGR3_RAT	HDGFRP3	0.0974581	1.06989	0.679024	-0.242826	-1.18331	0.280757	0.0859299	1.06137	0.80004	cytosolic
Q923W4	HDGR3_RAT	HDGFRP3	-0.0699268	-1.04966	0.937609	0.353711	1.27784	0.49757	-0.0964225	-1.06912	0.938309	nuclear
Q6AYR6	HDHD2_RAT	HDHD2	0.119211	1.08614	0.35453	0.0186772	1.01303	0.892892	-0.0148439	-1.01034	0.940976	cytosolic
Q9R257	HEBP1_MOUSE	HEBP1	0.0616671	1.04367	0.916072	0.230176	1.17298	0.685465	-0.427209	-1.34463	0.586853	cytosolic
P29266	3HIDH_RAT	HIBADH	0.408966	1.32773	0.028741	0.232974	1.17525	0.0857454	-0.507448	-1.42153	0.034166	cytosolic
P29266	3HIDH_RAT	HIBADH	-1.01964	-2.02741	0.989926	1.59934	3.03005	0.989926	0.594514	1.50996	0.989926	membrane
Q5XIE6	HIBCH_RAT	HIBCH	0.279284	1.21359	0.135523	0.19216	1.14247	0.281434	-0.212253	-1.1585	0.399759	cytosolic
Q8VH49	HIG1A_RAT	Higd1a	0.80163	1.74307	0.147453	1.46046	2.75196	0.0389057	-0.690018	-1.6133	0.358974	cytosolic
P62959	HINT1_RAT	HINT1	0.526153	1.44008	0.989926	1.58455	2.99913	0.989926	-1.16914	-2.24878	0.989926	membrane
Q9D0S9	HINT2_MOUSE	HINT2	0.333678	1.26022	0.242963	-0.0551883	-1.03899	0.858564	-0.441838	-1.35833	0.27254	cytosolic
Q9CPS6	HINT3_MOUSE	HINT3	-0.0827769	-1.05905	0.862004	-0.0283957	-1.01988	0.953094	0.131641	1.09554	0.844756	cytosolic
D3ZBN0	H15_RAT	HIST1H1B	-0.601714	-1.51752	0.211126	-0.238609	-1.17985	0.698334	0.404598	1.32372	0.635387	nuclear
P43277	H13_MOUSE	HIST1H1D	-0.59397	-1.50939	0.0445686	0.00675915	1.0047	0.989872	0.56927	1.48377	0.101821	nuclear
P15865	H14_RAT	Hist1h1d	-0.245669	-1.18564	0.989926	-0.36367	-1.28669	0.989926	0.92545	1.89928	0.989926	membrane
Q8CGP6	H2A1H_MOUSE	HIST1H2AM (includes others)	0.909166	1.87796	0.0814108	0.436508	1.35333	0.353733	-0.80926	-1.75231	0.226395	cytosolic
Q8CGP6	H2A1H_MOUSE	HIST1H2AM (includes others)	-1.27003	-2.41166	0.604614	-0.508307	-1.42238	0.871919	1.3199	2.49648	0.723405	nuclear
Q8CGP6	H2A1H_MOUSE	HIST1H2AM (includes others)	0.161143	1.11817	0.989926	-0.0728975	-1.05183	0.996602	1.03887	2.05462	0.989926	membrane
Q64478	H2B1H_MOUSE	HIST1H2BH/HIST1H2BO	-0.316993	-1.24573	0.938677	-1.3557	-2.55921	0.607258	0.334371	1.26083	0.95578	nuclear
Q64478	H2B1H_MOUSE	HIST1H2BH/HIST1H2BO	0.493652	1.408	0.989926	0.617497	1.53421	0.989926	-0.339395	-1.26523	0.989926	membrane
Q8CGP2	H2B1P_MOUSE	HIST1H2BM	-0.509444	-1.4235	0.989926	-0.34225	-1.26773	0.989926	0.484831	1.39942	0.989926	membrane
P84228	H32_MOUSE	Hist1h3b	-0.643702	-1.56233	0.458776	-0.185477	-1.13719	0.880617	0.62743	1.54481	0.645117	nuclear
P62804	H4_RAT	Hist1h4b	-0.0391456	-1.02751	0.90324	0.110906	1.07991	0.645117	0.00716423	1.00498	0.989872	nuclear
P62804	H4_RAT	Hist1h4b	0.797356	1.73791	0.989926	0.528901	1.44283	0.989926	0.600223	1.51595	0.989926	membrane
P02262	H2A1_RAT	HIST2H2AA3/HIST2H2AA4	-1.46358	-2.75791	0.234969	-1.17994	-2.26568	0.363943	0.95653	1.94064	0.649402	nuclear
Q64523	H2A2C_MOUSE	HIST2H2AC	-0.429951	-1.34719	0.113272	-0.146956	-1.10723	0.653129	0.232845	1.17515	0.618176	nuclear
Q64523	H2A2C_MOUSE	HIST2H2AC	-0.0884176	-1.0632	0.996263	-0.172215	-1.12679	0.989926	-0.0825247	-1.05887	0.999695	membrane
Q00715	H2B1_RAT	HIST2H2BE (includes others)	-0.0822929	-1.0587	0.827586	-0.212263	-1.1585	0.555746	0.400771	1.32021	0.423669	cytosolic
Q00715	H2B1_RAT	HIST2H2BE (includes others)	-0.25439	-1.19283	0.436563	-0.127346	-1.09228	0.749346	0.190514	1.14117	0.733557	nuclear
Q00715	H2B1_RAT	HIST2H2BE (includes others)	0.348858	1.27355	0.989926	0.358422	1.28202	0.989926	0.065633	1.04654	0.999695	membrane
Q8CGP0	H2B3B_MOUSE	HIST3H2BB	-0.507444	-1.42153	0.472957	0.223553	1.16761	0.802186	0.339893	1.26566	0.79096	nuclear
P05708	HXK1_RAT	Hk1	0.348389	1.27314	0.139472	-0.104979	-1.07548	0.741039	-0.130123	-1.09439	0.782653	nuclear
P05708	HXK1_RAT	Hk1	0.0842162	1.06011	0.276377	0.103483	1.07436	0.187008	-0.00327589	-1.00227	0.980094	cytosolic
P05708	HXK1_RAT	Hk1	-0.209875	-1.15659	0.989926	-0.705105	-1.63026	0.989926	0.594813	1.51028	0.989926	membrane
Q8K585	HMGA1_RAT	HMGA1	-0.673543	-1.59499	0.140105	-0.410066	-1.32875	0.40466	0.794586	1.73458	0.218502	nuclear
Q6AXU6	HN1_RAT	HN1	0.050451	1.03559	0.860836	-0.112929	-1.08142	0.682629	-0.0507586	-1.03581	0.898793	cytosolic
Q9CX86	ROA0_MOUSE	HNRNPA0	-0.489487	-1.40395	0.0654654	-0.0347813	-1.0244	0.940761	0.423943	1.34159	0.218502	nuclear
Q9CX86	ROA0_MOUSE	HNRNPA0	0.201372	1.14979	0.989926	1.2841	2.4353	0.989926	-0.993474	-1.99097	0.989926	membrane
P49312	ROA1_MOUSE	HNRNPA1	-0.359951	-1.28338	0.0599949	-0.107929	-1.07768	0.609681	0.293474	1.22559	0.232957	nuclear
P49312	ROA1_MOUSE	HNRNPA1	0.477076	1.39192	0.989926	1.56488	2.95853	0.989926	-1.80511	-3.49455	0.989926	membrane
O88569	ROA2_MOUSE	HNRNPA2B1	-0.286007	-1.21926	0.149434	-0.0582173	-1.04118	0.845014	0.120498	1.08711	0.747821	nuclear
O88569	ROA2_MOUSE	HNRNPA2B1	0.714235	1.64061	0.989926	0.776561	1.71304	0.989926	-0.273704	-1.20891	0.989926	membrane
Q8BG05	ROA3_MOUSE	HNRNPA3	-0.518015	-1.43198	0.0808568	-0.0362572	-1.02545	0.946046	0.545418	1.45944	0.167962	nuclear
Q8BG05	ROA3_MOUSE	HNRNPA3	0.690235	1.61355	0.989926	3.84415	14.3617	0.989926	-6.29374	-78.4521	0.989926	membrane
Q99020	ROAA_MOUSE	HNRNPAB	-0.483529	-1.39816	0.497988	0.148199	1.10819	0.881433	0.15055	1.10999	0.92865	nuclear
Q9Z204	HNRPC_MOUSE	HNRNPC	-0.116758	-1.0843	0.852051	0.283867	1.21745	0.571973	0.0312249	1.02188	0.9782	nuclear
Q9JJ54	HNRPD_RAT	HNRNPD	0.856257	1.81033	0.049872	0.753577	1.68597	0.0632085	-1.19934	-2.29635	0.0501183	cytosolic
Q9JJ54	HNRPD_RAT	HNRNPD	-0.00666717	-1.00463	0.994948	0.599584	1.51528	0.436563	-0.0360793	-1.02532	0.988309	nuclear
O35737	HNRH1_MOUSE	HNRNPH1	-0.0517127	-1.03649	0.940761	0.270417	1.20616	0.517329	0.0395763	1.02781	0.972123	nuclear
P70333	HNRH2_MOUSE	HNRNPH2	-0.112927	-1.08142	0.564688	-0.301882	-1.23275	0.135236	0.200992	1.14949	0.465527	cytosolic
P70333	HNRH2_MOUSE	HNRNPH2	-0.364398	-1.28734	0.677978	-0.0586551	-1.04149	0.971055	0.622702	1.53976	0.612281	nuclear
P70333	HNRH2_MOUSE	HNRNPH2	0.365652	1.28846	0.989926	0.428486	1.34582	0.989926	-0.0844718	-1.0603	0.999695	membrane
P61979	HNRPK_MOUSE	HNRNPK	-0.107466	-1.07733	0.835606	0.1994	1.14822	0.645117	0.184666	1.13655	0.791176	nuclear
P61979	HNRPK_MOUSE	HNRNPK	-0.101294	-1.07274	0.346726	-0.00868298	-1.00604	0.941523	0.00946326	1.00658	0.954096	cytosolic
P61979	HNRPK_MOUSE	HNRNPK	0.671854	1.59312	0.989926	0.186803	1.13824	0.989926	-0.267348	-1.20359	0.989926	membrane
Q8R081	HNRPL_MOUSE	HNRNPL	-0.287044	-1.22014	0.222603	0.0671261	1.04763	0.847831	0.275979	1.21082	0.455345	nuclear
Q8R081	HNRPL_MOUSE	HNRNPL	-0.0335951	-1.02356	0.999695	0.586284	1.50138	0.989926	1.28231	2.43228	0.989926	membrane
Q62826	HNRPM_RAT	HNRNPM	-0.233127	-1.17538	0.415733	0.0622824	1.04412	0.881433	0.230614	1.17333	0.616824	nuclear
Q62826	HNRPM_RAT	HNRNPM	-0.0546165	-1.03858	0.99114	0.448069	1.36421	0.989926	0.0155898	1.01086	0.999695	membrane
Q8VEK3	HNRPU_MOUSE	HNRNPU	0.347352	1.27222	0.0770408	0.300968	1.23197	0.108755	-0.435294	-1.35219	0.102827	cytosolic
Q8VEK3	HNRPU_MOUSE	HNRNPU	-0.209635	-1.1564	0.415733	0.0729906	1.05189	0.83675	0.206613	1.15398	0.618176	nuclear
Q8VEK3	HNRPU_MOUSE	HNRNPU	-0.216862	-1.1622	0.989926	0.235541	1.17735	0.989926	0.781518	1.71894	0.989926	membrane
Q00PI9	HNRL2_MOUSE	HNRNPUL2	-0.151759	-1.11092	0.744418	0.0688152	1.04885	0.906521	-0.0826302	-1.05895	0.92865	nuclear
Q00PI9	HNRL2_MOUSE	HNRNPUL2	-0.473162	-1.38815	0.989926	0.700411	1.62497	0.989926	0.743162	1.67384	0.989926	membrane
Q9Z130	HNRDL_MOUSE	HNRPDL	0.405683	1.32472	0.623268	0.692475	1.61605	0.321151	-0.419384	-1.33736	0.74161	nuclear
Q9Z214	HOME1_RAT	Homer1	0.164476	1.12076	0.514756	-0.0713743	-1.05072	0.785664	-0.0414698	-1.02916	0.912208	cytosolic
Q9Z214	HOME1_RAT	Homer1	-0.298401	-1.22978	0.568749	0.332307	1.25903	0.497819	0.0301295	1.0211	0.980486	nuclear
Q9Z214	HOME1_RAT	Homer1	-0.0280786	-1.01965	0.999695	0.139038	1.10117	0.989926	0.975934	1.96691	0.989926	membrane
Q6P747	HP1B3_RAT	HP1BP3	-0.32	-1.24833	0.257782	0.0277305	1.01941	0.958959	0.253738	1.19229	0.598109	nuclear
P84075	HPCA_MOUSE	HPCA	1.24084	2.36336	0.184413	0.516531	1.43051	0.649738	-0.909994	-1.87904	0.569472	nuclear
P84075	HPCA_MOUSE	HPCA	0.107295	1.07721	0.318764	0.0408659	1.02873	0.719367	-0.0467221	-1.03292	0.772632	cytosolic
P62749	HPCL1_RAT	HPCAL1	-0.123173	-1.08913	0.517049	-0.136414	-1.09917	0.469338	0.27567	1.21056	0.296638	cytosolic
P35332	HPCL4_RAT	HPCAL4	-0.389487	-1.30993	0.0740122	-0.320437	-1.24871	0.11833	0.713542	1.63983	0.0429028	cytosolic
P35332	HPCL4_RAT	HPCAL4	0.710195	1.63603	0.669975	0.0391972	1.02754	0.989872	-1.57371	-2.9767	0.460901	nuclear
P00493	HPRT_MOUSE	HPRT1	0.199036	1.14793	0.0616995	0.121152	1.0876	0.186613	-0.172124	-1.12672	0.184933	cytosolic
P20059	HEMO_RAT	HPX	1.06272	2.08887	0.0532859	0.254383	1.19283	0.581649	-1.1713	-2.25215	0.0927783	cytosolic
P20171	RASH_RAT	HRAS	0.198994	1.1479	0.338177	0.112199	1.08087	0.600981	-0.386244	-1.30699	0.194969	cytosolic
P52759	UK114_RAT	HRSP12	0.194794	1.14456	0.461675	-0.11327	-1.08168	0.679291	-0.261692	-1.19888	0.485202	cytosolic
Q9CQZ1	HSBP1_MOUSE	HSBP1	-1.17616	-2.25975	0.429198	-0.602539	-1.51839	0.741039	1.14645	2.21369	0.632962	nuclear
Q8K3X8	HSBP1_RAT	HSBP1	-0.838837	-1.78861	0.394692	-0.334293	-1.26076	0.750263	0.470624	1.38571	0.750722	cytosolic
O70351	HCD2_RAT	HSD17B10	0.233569	1.17574	0.146658	0.154743	1.11322	0.316091	-0.207497	-1.15468	0.34035	cytosolic
O70351	HCD2_RAT	HSD17B10	0.12865	1.09327	0.989926	-0.02002	-1.01397	0.999695	0.243805	1.18411	0.989926	membrane
Q6P7R8	DHB12_RAT	HSD17B12	3.29689	9.82798	0.0530329	3.30733	9.89931	0.0529601	-4.17775	-18.0979	0.0665858	cytosolic
Q4V8B7	HSDL1_RAT	HSDL1	0.908413	1.87698	0.0709402	1.05077	2.07163	0.0526345	-1.07546	-2.10739	0.108218	cytosolic
P82995	HS90A_RAT	HSP90AA1	0.335768	1.26205	0.0331877	0.171198	1.12599	0.14738	-0.342095	-1.2676	0.06519	cytosolic
P07901	HS90A_MOUSE	HSP90AA1	0.644317	1.563	0.130983	-0.16387	-1.12029	0.78692	-0.663433	-1.58385	0.285243	nuclear
P07901	HS90A_MOUSE	HSP90AA1	0.486521	1.40106	0.989926	-0.0900101	-1.06438	0.99114	0.265809	1.20231	0.989926	membrane
P11499	HS90B_MOUSE	HSP90AB1	0.276968	1.21165	0.0671672	0.0618677	1.04382	0.649611	-0.241377	-1.18212	0.200155	cytosolic
P11499	HS90B_MOUSE	HSP90AB1	0.756596	1.6895	0.0888984	-0.145849	-1.10638	0.813072	-0.41046	-1.32911	0.575461	nuclear
P11499	HS90B_MOUSE	HSP90AB1	0.258121	1.19592	0.989926	0.0764364	1.05441	0.999695	-0.922043	-1.8948	0.989926	membrane
Q66HD0	ENPL_RAT	HSP90B1	0.0975415	1.06995	0.545643	-0.0314757	-1.02206	0.855699	0.0522798	1.0369	0.827232	cytosolic
Q8K0U4	HS12A_MOUSE	HSPA12A	0.134845	1.09797	0.185815	0.156313	1.11444	0.136855	-0.129946	-1.09425	0.360179	cytosolic
Q8K0U4	HS12A_MOUSE	HSPA12A	-0.113042	-1.08151	0.732301	0.117167	1.0846	0.718163	-0.140657	-1.10241	0.770073	nuclear
P16627	HS71L_MOUSE	HSPA1L	0.202816	1.15094	0.591337	-0.113235	-1.08165	0.793225	-0.284142	-1.21769	0.596701	nuclear
O88600	HSP74_RAT	HSPA4	0.199748	1.1485	0.0305314	0.06401	1.04537	0.311777	-0.148307	-1.10827	0.117317	cytosolic
O88600	HSP74_RAT	HSPA4	0.298516	1.22988	0.140105	-0.172838	-1.12727	0.438052	-0.373584	-1.29557	0.191763	nuclear
O88600	HSP74_RAT	HSPA4	0.935934	1.91313	0.989926	0.756667	1.68958	0.989926	-0.782497	-1.7201	0.989926	membrane
P48722	HS74L_MOUSE	HSPA4L	0.335554	1.26186	0.387882	-0.073122	-1.05199	0.906521	-0.216937	-1.16226	0.756022	nuclear
P48722	HS74L_MOUSE	HSPA4L	0.14629	1.10672	0.193006	-0.0467499	-1.03294	0.686947	0.0274178	1.01919	0.869969	cytosolic
P48722	HS74L_MOUSE	HSPA4L	0.406508	1.32547	0.989926	-0.0694821	-1.04934	0.99114	0.382388	1.3035	0.989926	membrane
P20029	GRP78_MOUSE	HSPA5	0.162673	1.11936	0.0710359	0.0183336	1.01279	0.828216	-0.104459	-1.07509	0.351432	cytosolic
P06761	GRP78_RAT	HSPA5	0.215916	1.16144	0.431779	-0.0752955	-1.05358	0.842107	-0.23129	-1.17388	0.591337	nuclear
P20029	GRP78_MOUSE	HSPA5	0.164671	1.12091	0.989926	-0.124372	-1.09003	0.989926	0.261269	1.19853	0.989926	membrane
P63018	HSP7C_RAT	HSPA8	0.208045	1.15512	0.0319256	0.0688548	1.04888	0.311005	-0.178819	-1.13196	0.0876033	cytosolic
P63018	HSP7C_RAT	HSPA8	0.0742506	1.05281	0.766804	0.125771	1.09109	0.569472	-0.144316	-1.10521	0.646988	nuclear
P63018	HSP7C_RAT	HSPA8	-0.115339	-1.08323	0.989926	0.0651452	1.04619	0.99114	0.503675	1.41782	0.989926	membrane
P38647	GRP75_MOUSE	HSPA9	0.525411	1.43934	0.0808568	-0.171966	-1.12659	0.632962	-0.587305	-1.50244	0.149434	nuclear
P48721	GRP75_RAT	HSPA9	0.246103	1.186	0.0830094	0.0578645	1.04092	0.665085	-0.235802	-1.17756	0.199005	cytosolic
P38647	GRP75_MOUSE	HSPA9	-0.00209068	-1.00145	0.999695	0.220083	1.1648	0.989926	0.130504	1.09468	0.989926	membrane
P63039	CH60_RAT	HSPD1	0.708787	1.63443	0.0926641	0.00693317	1.00482	0.992519	-0.929044	-1.90401	0.11397	nuclear
P63039	CH60_RAT	HSPD1	0.108537	1.07813	0.156443	0.061484	1.04354	0.406059	-0.0868923	-1.06208	0.406375	cytosolic
P63039	CH60_RAT	HSPD1	-0.0920204	-1.06586	0.989926	0.463195	1.37859	0.989926	-0.395384	-1.31529	0.989926	membrane
P26772	CH10_RAT	HSPE1	1.39384	2.62778	0.0791066	0.3209	1.24911	0.744418	-1.34807	-2.54571	0.192548	nuclear
Q64433	CH10_MOUSE	HSPE1	0.259759	1.19728	0.157073	0.0260941	1.01825	0.8912	-0.197963	-1.14708	0.431439	cytosolic
P26772	CH10_RAT	HSPE1	0.809677	1.75282	0.989926	0.297314	1.22885	0.989926	-0.542189	-1.45618	0.989926	membrane
Q05793	PGBM_MOUSE	HSPG2	-0.197953	-1.14707	0.645117	-0.0516116	-1.03642	0.938309	0.178816	1.13195	0.79252	nuclear
Q05793	PGBM_MOUSE	HSPG2	0.543588	1.45759	0.989926	0.100197	1.07192	0.989926	-0.436411	-1.35323	0.989926	membrane
Q66HA8	HS105_RAT	HSPH1	0.426826	1.34427	0.0498598	-0.0755272	-1.05375	0.786286	-0.348901	-1.27359	0.208104	nuclear
Q66HA8	HS105_RAT	HSPH1	0.216641	1.16202	0.0771536	0.0704834	1.05007	0.526352	-0.0723498	-1.05143	0.651329	cytosolic
Q66HA8	HS105_RAT	HSPH1	-0.0701951	-1.04986	0.99114	0.710742	1.63665	0.989926	0.328648	1.25584	0.989926	membrane
Q9JIY5	HTRA2_MOUSE	HTRA2	-0.678562	-1.60054	0.124618	-0.162093	-1.11891	0.792358	0.283772	1.21737	0.72975	nuclear
P51111	HD_RAT	HTT	0.525248	1.43918	0.0804798	0.586452	1.50155	0.0632085	-0.830787	-1.77866	0.0629645	cytosolic
Q7TMY8	HUWE1_MOUSE	HUWE1	0.583007	1.49797	0.313167	0.919464	1.89141	0.128648	-1.06197	-2.08778	0.197388	cytosolic
Q63617	HYOU1_RAT	HYOU1	-0.0025512	-1.00177	0.981708	-0.12516	-1.09063	0.19287	0.143349	1.10447	0.285416	cytosolic
Q60625	ICAM5_MOUSE	ICAM5	1.1262	2.18283	0.0464721	0.860878	1.81614	0.0819576	-1.36942	-2.58366	0.0632085	cytosolic
Q60625	ICAM5_MOUSE	ICAM5	0.225127	1.16888	0.989926	0.109842	1.07911	0.989926	0.103611	1.07446	0.99114	membrane
P41562	IDHC_RAT	IDH1	0.331481	1.2583	0.0410735	0.0431041	1.03033	0.74056	-0.185677	-1.13735	0.285416	cytosolic
P41562	IDHC_RAT	IDH1	0.925234	1.89899	0.989926	-0.27815	-1.21264	0.992657	0.999863	1.99981	0.989926	membrane
P54071	IDHP_MOUSE	IDH2	1.92939	3.80894	0.0233884	0.510936	1.42497	0.483783	-2.11581	-4.33434	0.0465902	nuclear
P54071	IDHP_MOUSE	IDH2	0.140514	1.1023	0.387633	-0.100439	-1.0721	0.545477	-0.0104605	-1.00728	0.967648	cytosolic
Q9D6R2	IDH3A_MOUSE	IDH3A	0.211784	1.15812	0.0203189	0.146918	1.1072	0.0412287	-0.248552	-1.18801	0.0305314	cytosolic
Q9D6R2	IDH3A_MOUSE	IDH3A	1.25845	2.39239	0.0693289	0.287739	1.22073	0.74035	-1.23146	-2.34804	0.174613	nuclear
Q9D6R2	IDH3A_MOUSE	IDH3A	0.491296	1.40571	0.989926	0.717252	1.64405	0.989926	-0.116578	-1.08416	0.989926	membrane
Q68FX0	IDH3B_RAT	IDH3B	0.236051	1.17776	0.0373541	0.148497	1.10841	0.103617	-0.345749	-1.27081	0.0345728	cytosolic
Q68FX0	IDH3B_RAT	IDH3B	0.672874	1.59425	0.0663502	0.105013	1.0755	0.832286	-0.655543	-1.57521	0.166108	nuclear
Q68FX0	IDH3B_RAT	IDH3B	0.108539	1.07814	0.989926	0.610563	1.52686	0.989926	-0.26397	-1.20078	0.989926	membrane
P70404	IDHG1_MOUSE	IDH3G	0.0475873	1.03354	0.770197	-0.150041	-1.1096	0.325943	-0.0812402	-1.05793	0.723063	cytosolic
P41565	IDHG1_RAT	IDH3G	1.3093	2.47822	0.989926	1.23358	2.3515	0.989926	-1.21716	-2.32488	0.989926	membrane
Q7TNR6	IGS21_MOUSE	IGSF21	0.153396	1.11218	0.989926	-0.389002	-1.30949	0.989926	0.247932	1.1875	0.989926	membrane
Q8R366	IGSF8_MOUSE	IGSF8	-0.915659	-1.88643	0.5126	-0.487027	-1.40155	0.737728	1.55039	2.92897	0.426726	cytosolic
Q8R366	IGSF8_MOUSE	IGSF8	0.781887	1.71938	0.0806876	0.149173	1.10893	0.802186	-0.375733	-1.2975	0.608274	nuclear
Q8R366	IGSF8_MOUSE	IGSF8	0.405274	1.32434	0.989926	0.320606	1.24886	0.989926	-0.213824	-1.15976	0.989926	membrane
Q8VHU4	ELP1_RAT	IKBKAP	-1.85198	-3.60995	0.989926	-2.53052	-5.7778	0.989926	2.51298	5.70798	0.989926	membrane
Q9CXY6	ILF2_MOUSE	ILF2	-0.331184	-1.25805	0.0233884	0.000861909	1.0006	0.995286	0.196881	1.14622	0.217599	nuclear
Q9JIL3	ILF3_RAT	ILF3	-0.100124	-1.07187	0.890014	0.268475	1.20453	0.632962	-0.000437443	-1.0003	0.998908	nuclear
Q3KR86	IMMT_RAT	IMMT	0.149387	1.1091	0.479095	-0.119539	-1.08639	0.574159	-0.0381204	-1.02678	0.903857	cytosolic
Q3KR86	IMMT_RAT	IMMT	0.449424	1.36549	0.125242	0.00288781	1.002	0.994948	0.0327368	1.02295	0.971599	nuclear
Q3KR86	IMMT_RAT	IMMT	1.20722	2.30893	0.989926	0.879366	1.83957	0.989926	-0.947599	-1.92866	0.989926	membrane
P97697	IMPA1_RAT	IMPA1	0.0500976	1.03533	0.783839	-0.140431	-1.10223	0.417561	-0.160365	-1.11757	0.520268	cytosolic
Q5GFD9	IMPCT_RAT	Impact	0.133617	1.09704	0.818216	-0.176842	-1.13041	0.744418	-0.196544	-1.14595	0.809401	nuclear
Q5GFD9	IMPCT_RAT	Impact	0.154912	1.11335	0.357787	0.142776	1.10403	0.395463	-0.025275	-1.01767	0.920007	cytosolic
P23565	AINX_RAT	INA	-0.19901	-1.14791	0.523264	-0.0711173	-1.05053	0.863991	0.198876	1.1478	0.669975	nuclear
P23565	AINX_RAT	INA	0.291823	1.22419	0.989926	0.530328	1.44426	0.989926	0.406913	1.32585	0.989926	membrane
Q0GNC1	INF2_MOUSE	INF2	-0.733078	-1.66218	0.0305314	-0.143197	-1.10435	0.545597	0.695616	1.61958	0.0664529	cytosolic
Q0GNC1	INF2_MOUSE	INF2	-0.494355	-1.40869	0.675708	0.0189845	1.01325	0.991644	-0.238005	-1.17936	0.924616	nuclear
P49442	INPP_MOUSE	INPP1	-0.100936	-1.07247	0.646298	-0.365357	-1.2882	0.109349	0.256349	1.19445	0.394692	cytosolic
Q62784	INP4A_RAT	INPP4A	0.224895	1.16869	0.0429028	0.0469994	1.03311	0.595975	-0.11554	-1.08338	0.34248	cytosolic
Q8VI75	IPO4_MOUSE	IPO4	6.83835	114.432	0.129506	4.36025	20.5383	0.304914	-8.7057	-417.52	0.181677	cytosolic
Q8BKC5	IPO5_MOUSE	IPO5	0.262638	1.19967	0.163759	0.260998	1.19831	0.165564	-0.308604	-1.23851	0.234704	cytosolic
Q9EPL8	IPO7_MOUSE	IPO7	0.876777	1.83627	0.116499	1.0574	2.08118	0.0741817	-1.35078	-2.5505	0.0943912	cytosolic
Q91YE6	IPO9_MOUSE	IPO9	-0.620782	-1.53771	0.0873506	-0.0655353	-1.04647	0.856336	0.542316	1.45631	0.249159	cytosolic
Q8R0S2	IQEC1_MOUSE	IQSEC1	-0.355624	-1.27954	0.234969	-0.00134913	-1.00094	0.995542	0.249587	1.18887	0.635387	nuclear
Q5DU25	IQEC2_MOUSE	IQSEC2	-0.443821	-1.3602	0.340248	0.055997	1.03958	0.946853	0.178304	1.13155	0.847831	nuclear
Q3TES0	IQEC3_MOUSE	IQSEC3	-0.659589	-1.57963	0.569472	0.118991	1.08598	0.946925	0.644534	1.56323	0.716969	nuclear
Q91V64	ISOC1_MOUSE	ISOC1	-0.0895034	-1.064	0.67044	0.0494522	1.03487	0.819631	0.0937311	1.06713	0.757182	cytosolic
Q6AYK3	INO1_RAT	ISYNA1	0.179796	1.13272	0.465906	0.422193	1.33996	0.106321	-0.0373518	-1.02623	0.919344	cytosolic
Q63416	ITIH3_RAT	ITIH3	-0.553181	-1.46732	0.223767	-0.109272	-1.07868	0.822853	1.0574	2.08118	0.118354	cytosolic
D3ZW55	ITPA_RAT	ITPA	-0.0746382	-1.0531	0.280778	-0.125296	-1.09073	0.0952212	0.120214	1.0869	0.222866	cytosolic
P17105	IP3KA_RAT	ITPKA	-0.343221	-1.26859	0.301259	0.036777	1.02582	0.953234	0.103575	1.07443	0.884276	nuclear
Q8R071	IP3KA_MOUSE	ITPKA	-0.0343367	-1.02409	0.999695	-0.844696	-1.79589	0.989926	1.03386	2.0475	0.989926	membrane
P11881	ITPR1_MOUSE	ITPR1	0.533685	1.44762	0.0920512	0.86151	1.81694	0.0331877	-1.02321	-2.03243	0.0482774	cytosolic
P29994	ITPR1_RAT	ITPR1	0.227405	1.17073	0.460901	0.149206	1.10896	0.656026	-0.294327	-1.22631	0.511827	nuclear
Q9Z0R4	ITSN1_MOUSE	ITSN1	1.32976	2.51361	0.0465902	0.965291	1.95246	0.109215	-1.43682	-2.70723	0.0946627	nuclear
P12007	IVD_RAT	IVD	0.775881	1.71223	0.421422	2.29823	4.91855	0.0520361	-1.446	-2.72451	0.288407	cytosolic
Q6P0K8	PLAK_RAT	JUP	-1.1001	-2.14369	0.611516	-0.379467	-1.30086	0.896186	1.06834	2.09701	0.749621	nuclear
P97924	KALRN_RAT	KALRN	-0.623403	-1.5405	0.379206	-0.187244	-1.13859	0.852075	0.322402	1.25041	0.810641	nuclear
Q99MN1	SYK_MOUSE	KARS	-0.29949	-1.23071	0.12993	-0.258123	-1.19592	0.179508	0.639532	1.55782	0.0516967	cytosolic
Q58FK9	KAT3_RAT	Kat3	0.679983	1.60212	0.0203189	0.326247	1.25375	0.0815756	-0.665133	-1.58571	0.0373541	cytosolic
Q8BNW9	KBTBB_MOUSE	KBTBD11	-0.225657	-1.16931	0.594924	0.0357939	1.02512	0.957884	0.100621	1.07223	0.903041	nuclear
P63141	KCNA2_MOUSE	KCNA2	0.597157	1.51273	0.175409	0.228332	1.17148	0.677795	-0.861128	-1.81646	0.166108	nuclear
P62482	KCAB2_MOUSE	KCNAB2	0.0201822	1.01409	0.898229	0.0380509	1.02673	0.809126	0.153126	1.11198	0.466811	cytosolic
P62483	KCAB2_RAT	KCNAB2	-1.05627	-2.07954	0.786286	-1.22941	-2.3447	0.739912	0.241698	1.18238	0.974845	nuclear
Q63881	KCND2_RAT	KCND2	-0.672002	-1.59328	0.989926	0.177577	1.13098	0.989926	1.17865	2.26365	0.989926	membrane
P49655	IRK10_RAT	KCNJ10	-0.0182812	-1.01275	0.985493	-0.0361064	-1.02534	0.971296	0.320522	1.24878	0.678679	nuclear
Q6WVG3	KCD12_MOUSE	KCTD12	0.0553665	1.03912	0.902073	0.343051	1.26844	0.416026	-0.208058	-1.15513	0.740611	cytosolic
Q5DTY9	KCD16_MOUSE	KCTD16	0.0164986	1.0115	0.988204	0.155908	1.11412	0.79252	-0.231176	-1.17379	0.786286	nuclear
Q8R0A7	K0513_MOUSE	KIAA0513	0.684765	1.60744	0.194216	0.883849	1.84529	0.112492	-0.842003	-1.79254	0.254835	cytosolic
A2AQ25	SKT_MOUSE	KIAA1217	-0.441816	-1.35831	0.453258	-0.0725703	-1.05159	0.943766	0.0319698	1.02241	0.985291	nuclear
Q5DTX6	JCAD_MOUSE	KIAA1462	-0.433664	-1.35066	0.404994	0.0361422	1.02537	0.972927	0.260473	1.19787	0.790565	nuclear
Q148V7	K1468_MOUSE	KIAA1468	-0.022561	-1.01576	0.902119	-0.0315149	-1.02208	0.865397	0.0206346	1.01441	0.938539	cytosolic
Q9EQG6	KDIS_RAT	KIDINS220	-0.0643165	-1.04559	0.95746	-0.13266	-1.09631	0.890946	-0.296546	-1.2282	0.806133	nuclear
Q9EQG6	KDIS_RAT	KIDINS220	-1.35739	-2.56221	0.989926	-1.64218	-3.12138	0.989926	2.81473	7.03588	0.989926	membrane
P33173	KIF1A_MOUSE	KIF1A	0.199808	1.14855	0.783839	-0.469003	-1.38415	0.503856	0.486108	1.40066	0.627974	cytosolic
Q9QXL2	KI21A_MOUSE	KIF21A	0.890651	1.85401	0.128088	1.08576	2.12249	0.0795896	-1.20322	-2.30252	0.143538	cytosolic
Q9QXL2	KI21A_MOUSE	KIF21A	-1.46651	-2.76353	0.989926	-1.76179	-3.39119	0.989926	1.06824	2.09687	0.989926	membrane
P28740	KIF2A_MOUSE	KIF2A	-0.32039	-1.24867	0.266099	-0.0313356	-1.02196	0.955662	0.397729	1.31743	0.344577	nuclear
P28740	KIF2A_MOUSE	KIF2A	0.0521204	1.03679	0.995982	-0.141353	-1.10294	0.989926	0.576788	1.49152	0.989926	membrane
P28741	KIF3A_MOUSE	KIF3A	2.22644	4.67976	0.0429028	2.25044	4.75828	0.0420106	-2.61528	-6.12741	0.0632085	cytosolic
P28738	KIF5C_MOUSE	KIF5C	0.0653184	1.04632	0.646477	-0.144723	-1.10552	0.295004	0.181001	1.13367	0.354406	cytosolic
O88447	KLC1_MOUSE	KLC1	0.51908	1.43304	0.0569518	0.278737	1.21313	0.225562	-0.616845	-1.53352	0.0836285	cytosolic
O35343	IMA4_MOUSE	KPNA4	0.00340026	1.00236	0.989417	0.137066	1.09967	0.603184	0.0754223	1.05367	0.846737	cytosolic
O35345	IMA7_MOUSE	KPNA6	0.818667	1.76378	0.167025	1.01834	2.02559	0.10133	-1.10403	-2.14955	0.182163	cytosolic
P70168	IMB1_MOUSE	KPNB1	0.169553	1.12471	0.144994	0.177825	1.13118	0.128648	-0.178145	-1.13143	0.258373	cytosolic
P52296	IMB1_RAT	KPNB1	-0.0295876	-1.02072	0.96701	-0.133657	-1.09707	0.766804	-0.304532	-1.23502	0.587662	nuclear
P32883	RASK_MOUSE	KRAS	0.431052	1.34822	0.337866	0.291333	1.22377	0.571838	-0.17424	-1.12837	0.847476	nuclear
Q8VED5	K2C79_MOUSE	KRT79	0.381361	1.30257	0.77915	1.46156	2.75407	0.253915	-1.34469	-2.53976	0.461675	cytosolic
Q05695	L1CAM_RAT	L1CAM	-0.25145	-1.1904	0.368817	-0.00561787	-1.0039	0.99117	0.197941	1.14706	0.663072	nuclear
P11627	L1CAM_MOUSE	L1CAM	-0.0124578	-1.00867	0.903857	-0.10794	-1.07769	0.262288	0.0531674	1.03754	0.709844	cytosolic
Q9EP89	LACTB_MOUSE	LACTB	0.46102	1.37651	0.649329	0.24346	1.18383	0.846402	-0.550801	-1.4649	0.721369	nuclear
Q61001	LAMA5_MOUSE	LAMA5	-0.199477	-1.14828	0.719681	-0.258258	-1.19603	0.620379	0.220862	1.16543	0.79252	nuclear
P15800	LAMB2_RAT	LAMB2	-0.20134	-1.14977	0.656026	0.0137575	1.00958	0.988309	0.283803	1.2174	0.65622	nuclear
P02468	LAMC1_MOUSE	LAMC1	-0.0945697	-1.06775	0.894705	0.0769162	1.05476	0.924616	0.221968	1.16632	0.796163	nuclear
P17046	LAMP2_RAT	LAMP2	2.65485	6.29781	0.068824	3.40052	10.5599	0.0414095	-3.75259	-13.4785	0.0688915	cytosolic
Q9QX69	LANC1_RAT	LANCL1	-0.0426024	-1.02997	0.989872	-0.596748	-1.5123	0.787287	0.385083	1.30593	0.924875	nuclear
Q9JJK2	LANC2_MOUSE	LANCL2	0.0461597	1.03251	0.779705	0.0273003	1.0191	0.869149	-0.214251	-1.1601	0.327459	cytosolic
Q68FS4	AMPL_RAT	LAP3	0.47409	1.38904	0.0418192	0.29093	1.22343	0.123751	-0.546749	-1.46079	0.0636111	cytosolic
Q9CPY7	AMPL_MOUSE	LAP3	2.45096	5.4678	0.989926	0.705133	1.63029	0.989926	-1.54448	-2.91699	0.989926	membrane
Q6ZQ58	LARP1_MOUSE	LARP1	-0.714446	-1.64085	0.20249	-0.103571	-1.07443	0.917609	0.371069	1.29331	0.723405	nuclear
Q99MZ8	LASP1_RAT	LASP1	-0.0281894	-1.01973	0.792884	-0.138171	-1.10051	0.180634	-0.0111292	-1.00774	0.943803	cytosolic
Q99MZ8	LASP1_RAT	LASP1	0.539609	1.45358	0.989926	1.37891	2.60072	0.989926	-0.95047	-1.9325	0.989926	membrane
Q6P4Z6	LCMT1_RAT	LCMT1	-1.72582	-3.30767	0.0309546	-1.16779	-2.24668	0.0664529	2.84947	7.20735	0.021113	cytosolic
P04642	LDHA_RAT	LDHA	0.103514	1.07439	0.442435	0.161778	1.11867	0.230206	-0.113767	-1.08205	0.555347	cytosolic
P04642	LDHA_RAT	LDHA	0.397066	1.31683	0.74412	-0.219883	-1.16464	0.877758	-0.661575	-1.58181	0.673655	nuclear
P42123	LDHB_RAT	LDHB	0.202078	1.15035	0.170287	0.118971	1.08596	0.407526	-0.257523	-1.19542	0.208426	cytosolic
P42123	LDHB_RAT	LDHB	0.861224	1.81658	0.201235	-0.0880715	-1.06295	0.945949	-0.634362	-1.55225	0.583348	nuclear
P42123	LDHB_RAT	LDHB	0.712403	1.63853	0.989926	0.177896	1.13123	0.989926	-0.760194	-1.69372	0.989926	membrane
Q9Z2I0	LETM1_MOUSE	LETM1	0.864434	1.82062	0.0445686	0.0247253	1.01729	0.972927	-0.89795	-1.86342	0.0791066	nuclear
Q5XIN6	LETM1_RAT	LETM1	0.0331629	1.02325	0.63715	-0.00772233	-1.00537	0.916104	-0.0148676	-1.01036	0.885861	cytosolic
Q8VED9	LEGL_MOUSE	LGALSL	0.325979	1.25352	0.0410735	0.110727	1.07977	0.360981	-0.389844	-1.31025	0.056688	cytosolic
Q8K4Y5	LGI1_RAT	LGI1	0.318562	1.24709	0.0510113	0.310623	1.24024	0.053006	-0.373256	-1.29527	0.0752138	cytosolic
Q8K4Y5	LGI1_RAT	LGI1	0.178447	1.13166	0.669975	0.241197	1.18197	0.551321	-0.393525	-1.3136	0.463374	nuclear
Q9JIA1	LGI1_MOUSE	LGI1	0.39307	1.31318	0.989926	-1.09832	-2.14105	0.989926	1.14083	2.20508	0.989926	membrane
Q8K406	LGI3_MOUSE	LGI3	-0.113633	-1.08195	0.883777	0.178657	1.13183	0.79447	0.0381276	1.02678	0.977097	nuclear
Q5I0D5	LHPP_RAT	LHPP	-0.373789	-1.29575	0.0873506	-0.193815	-1.14378	0.329537	0.640759	1.55915	0.0571494	cytosolic
P48678	LMNA_MOUSE	LMNA	-0.0964022	-1.0691	0.847476	0.139361	1.10142	0.758069	0.261102	1.19839	0.649329	nuclear
P70615	LMNB1_RAT	LMNB1	-0.207257	-1.15449	0.653675	-0.00939333	-1.00653	0.990805	0.344726	1.26991	0.601738	nuclear
P21619	LMNB2_MOUSE	LMNB2	-0.0158194	-1.01103	0.984674	0.341381	1.26697	0.372731	0.106751	1.0768	0.898471	nuclear
A8WCF8	TPRGL_RAT	LOC687090	0.0177418	1.01237	0.87146	-0.0444533	-1.03129	0.680725	0.00753479	1.00524	0.962907	cytosolic
Q924S5	LONM_RAT	LONP1	-0.0942474	-1.06751	0.656843	0.0388296	1.02728	0.861433	0.303464	1.2341	0.294146	cytosolic
O88917	LPHN1_RAT	LPHN1	-3.42575	-10.7461	0.013604	-1.33775	-2.52757	0.0683597	3.93596	15.3053	0.0180912	cytosolic
Q5SGE0	LPPRC_RAT	LRPPRC	0.235898	1.17764	0.30522	0.304438	1.23494	0.190743	-0.281571	-1.21552	0.385846	cytosolic
Q5SGE0	LPPRC_RAT	LRPPRC	-0.787261	-1.72579	0.989926	-1.61874	-3.07107	0.989926	1.16042	2.23522	0.989926	membrane
Q5FVI3	LRC57_RAT	LRRC57	0.254031	1.19253	0.569472	0.142398	1.10374	0.786286	-0.121707	-1.08802	0.883318	nuclear
P70587	LRRC7_RAT	LRRC7	-0.253043	-1.19172	0.56032	0.134108	1.09741	0.792358	0.152801	1.11173	0.842423	nuclear
Q62813	LSAMP_RAT	LSAMP	-0.389246	-1.30971	0.136855	-0.132873	-1.09647	0.60365	0.555961	1.47015	0.133262	cytosolic
Q62813	LSAMP_RAT	LSAMP	-0.065562	-1.04649	0.943337	-0.049172	-1.03467	0.957884	0.267945	1.20409	0.769422	nuclear
Q62813	LSAMP_RAT	LSAMP	0.476192	1.39107	0.989926	0.000722976	1.0005	0.999695	-0.516442	-1.43042	0.989926	membrane
Q9QXA5	LSM4_MOUSE	LSM4	-0.0558649	-1.03948	0.827586	-0.0301132	-1.02109	0.906774	0.11817	1.08536	0.743329	cytosolic
P30349	LKHA4_RAT	LTA4H	0.152365	1.11139	0.556015	-0.124047	-1.08979	0.635268	0.188683	1.13972	0.609187	cytosolic
Q9WUC3	LY6H_MOUSE	LY6H	1.88987	3.70601	0.0760427	2.96066	7.78478	0.0309546	-2.75755	-6.76248	0.0708294	cytosolic
Q9WUC3	LY6H_MOUSE	LY6H	0.0990924	1.0711	0.988309	0.468623	1.38379	0.92865	-1.10476	-2.15063	0.851944	nuclear
Q9WUC3	LY6H_MOUSE	LY6H	-1.54907	-2.92628	0.989926	-0.428701	-1.34602	0.99114	0.243803	1.18411	0.999695	membrane
Q07014	LYN_RAT	LYN	-0.356217	-1.28006	0.656905	0.111299	1.0802	0.894151	0.0861357	1.06152	0.942976	cytosolic
Q9WTL7	LYPA2_MOUSE	LYPLA2	0.0400661	1.02816	0.790555	0.170983	1.12583	0.230824	-0.147628	-1.10775	0.466383	cytosolic
Q8CFC9	LZTS1_RAT	LZTS1	-0.52817	-1.4421	0.645117	0.0966663	1.0693	0.957884	0.632708	1.55047	0.710202	nuclear
A2AHG0	LZTS3_MOUSE	LZTS3	-0.492156	-1.40655	0.191763	-0.206393	-1.1538	0.653435	0.388097	1.30867	0.53647	nuclear
D3ZHV2	MACF1_RAT	MACF1	-0.388078	-1.30865	0.124618	0.0456934	1.03218	0.918329	0.295187	1.22704	0.450499	nuclear
Q9QXZ0	MACF1_MOUSE	Macf1	-0.751664	-1.68373	0.989926	-0.220202	-1.1649	0.989926	0.469927	1.38504	0.989926	membrane
Q80U28	MADD_MOUSE	MADD	0.12529	1.09073	0.487239	0.238936	1.18012	0.186613	-0.153723	-1.11244	0.548613	cytosolic
P20917	MAG_MOUSE	MAG	0.499377	1.4136	0.121376	0.485679	1.40025	0.128648	-0.634417	-1.55231	0.155326	cytosolic
P20917	MAG_MOUSE	MAG	0.220664	1.16527	0.775846	-0.205378	-1.15299	0.79252	0.0910655	1.06516	0.951978	nuclear
P20917	MAG_MOUSE	MAG	0.0795482	1.05669	0.989926	-0.017779	-1.0124	0.999695	0.435192	1.35209	0.989926	membrane
Q9WVQ1	MAGI2_MOUSE	MAGI2	0.0792694	1.05648	0.956837	0.584683	1.49971	0.475904	-0.420766	-1.33864	0.766804	nuclear
Q64349	MAL_RAT	MAL	-0.767193	-1.70196	0.880617	-0.123931	-1.0897	0.988204	1.17493	2.25783	0.868052	nuclear
P21139	MA2C1_RAT	MAN2C1	-2.00726	-4.02018	0.0312884	-1.52629	-2.88044	0.0528134	2.33594	5.04881	0.0449885	cytosolic
P21396	AOFA_RAT	MAOA	0.818175	1.76317	0.0465902	-0.0580379	-1.04105	0.931421	-0.393497	-1.31357	0.490771	nuclear
P21396	AOFA_RAT	MAOA	0.0828655	1.05912	0.629682	0.181074	1.13373	0.27978	-0.149149	-1.10892	0.536115	cytosolic
P21396	AOFA_RAT	MAOA	0.126566	1.09169	0.989926	-0.522953	-1.43689	0.989926	0.56569	1.48009	0.989926	membrane
P19643	AOFB_RAT	MAOB	0.213465	1.15947	0.182271	0.203042	1.15112	0.202058	-0.183109	-1.13533	0.411899	cytosolic
P19643	AOFB_RAT	MAOB	-0.919906	-1.89199	0.793225	-1.14294	-2.20831	0.703374	0.709336	1.63505	0.901135	nuclear
P19643	AOFB_RAT	MAOB	0.443132	1.35955	0.989926	-0.372814	-1.29488	0.989926	0.554364	1.46852	0.989926	membrane
P34926	MAP1A_RAT	MAP1A	0.167246	1.12291	0.175899	-0.0317167	-1.02223	0.805469	-0.178472	-1.13168	0.295907	cytosolic
P34926	MAP1A_RAT	MAP1A	0.0170688	1.0119	0.981093	0.151107	1.11042	0.746745	-0.221394	-1.16586	0.74035	nuclear
P34926	MAP1A_RAT	MAP1A	0.0623275	1.04415	0.99114	0.362668	1.2858	0.989926	0.347302	1.27218	0.989926	membrane
P14873	MAP1B_MOUSE	MAP1B	0.316955	1.2457	0.0305314	0.0669506	1.0475	0.512779	-0.333903	-1.26042	0.0534054	cytosolic
P15205	MAP1B_RAT	MAP1B	0.0349929	1.02455	0.931232	0.0738115	1.05249	0.809401	0.00892833	1.00621	0.989872	nuclear
P15205	MAP1B_RAT	MAP1B	0.0213768	1.01493	0.999695	-0.0867829	-1.062	0.989926	0.257859	1.1957	0.989926	membrane
Q6XVN8	MLP3A_RAT	MAP1LC3A	0.694505	1.61833	0.135523	0.815554	1.75997	0.0916932	-1.02357	-2.03294	0.123272	cytosolic
Q6XVN8	MLP3A_RAT	MAP1LC3A	-0.0237096	-1.01657	0.974845	0.140054	1.10195	0.786115	-0.242987	-1.18344	0.717478	nuclear
Q9CQV6	MLP3B_MOUSE	MAP1LC3B	0.00102895	1.00071	0.998245	0.125996	1.09126	0.884276	-0.0767432	-1.05463	0.959498	nuclear
P0C5W1	MAP1S_RAT	MAP1S	-0.0612247	-1.04335	0.94387	0.184745	1.13662	0.826831	0.176288	1.12997	0.881642	cytosolic
P15146	MAP2_RAT	MAP2	0.0710027	1.05045	0.88569	0.173047	1.12744	0.649402	-0.378079	-1.29961	0.438127	nuclear
P15146	MAP2_RAT	MAP2	0.0733575	1.05216	0.605953	-0.0906503	-1.06485	0.521859	-0.0793966	-1.05658	0.699863	cytosolic
P15146	MAP2_RAT	MAP2	0.673679	1.59514	0.989926	0.711156	1.63712	0.989926	-1.5387	-2.90533	0.989926	membrane
Q01986	MP2K1_RAT	MAP2K1	0.00290561	1.00202	0.988977	0.207117	1.15438	0.316091	-0.00895049	-1.00622	0.979489	cytosolic
P36506	MP2K2_RAT	MAP2K2	-2.24559	-4.74229	0.0180912	-0.91706	-1.88826	0.101728	2.64536	6.25652	0.0217319	cytosolic
P47809	MP2K4_MOUSE	MAP2K4	-0.207635	-1.15479	0.24384	-0.158333	-1.116	0.372433	0.382708	1.30379	0.144873	cytosolic
Q5M7W5	MAP4_RAT	MAP4	0.487881	1.40238	0.556374	0.22824	1.17141	0.792884	0.486385	1.40093	0.686517	cytosolic
Q5M7W5	MAP4_RAT	MAP4	-0.0376533	-1.02644	0.974523	0.0290147	1.02032	0.9782	-0.0981317	-1.07039	0.946925	nuclear
Q5M7W5	MAP4_RAT	MAP4	-0.205889	-1.1534	0.996263	2.45097	5.46784	0.989926	-3.71704	-13.1505	0.989926	membrane
Q63560	MAP6_RAT	MAP6	0.083887	1.05987	0.603184	0.0633526	1.04489	0.701041	-0.191888	-1.14226	0.387181	cytosolic
Q63560	MAP6_RAT	MAP6	-0.269727	-1.20558	0.270486	-0.11555	-1.08339	0.710774	0.130577	1.09473	0.786286	nuclear
Q63560	MAP6_RAT	MAP6	0.320947	1.24915	0.989926	0.578312	1.4931	0.989926	-0.0164825	-1.01149	0.999695	membrane
A2AG50	MA7D2_MOUSE	MAP7D2	0.0294638	1.02063	0.874279	0.0165242	1.01152	0.931583	0.168613	1.12398	0.503856	cytosolic
A2AG50	MA7D2_MOUSE	MAP7D2	2.73283	6.64759	0.989926	2.11711	4.33825	0.989926	-2.7474	-6.71505	0.989926	membrane
P63086	MK01_RAT	MAPK1	0.615086	1.53165	0.0919119	0.383513	1.30451	0.293861	-0.759762	-1.69321	0.129675	nuclear
P63086	MK01_RAT	MAPK1	0.0545654	1.03855	0.758033	0.113381	1.08176	0.503591	-0.113935	-1.08218	0.638228	cytosolic
P63086	MK01_RAT	MAPK1	-0.175498	-1.12935	0.989926	0.134804	1.09794	0.989926	0.442622	1.35907	0.989926	membrane
P21708	MK03_RAT	MAPK3	0.178842	1.13198	0.0534054	-0.000234264	-1.00016	0.997123	-0.206264	-1.1537	0.0836285	cytosolic
Q91Y86	MK08_MOUSE	MAPK8	0.244363	1.18457	0.34248	0.136494	1.09923	0.605953	-0.437013	-1.3538	0.23406	cytosolic
Q9ESN9	JIP3_MOUSE	MAPK8IP3	0.0681702	1.04839	0.946925	0.111685	1.08049	0.900326	0.31625	1.24509	0.760605	nuclear
Q66HR2	MARE1_RAT	MAPRE1	-0.068247	-1.04844	0.67044	-0.078102	-1.05563	0.621562	0.262178	1.19929	0.230824	cytosolic
Q3B8Q0	MARE2_RAT	Mapre2	-0.123961	-1.08972	0.147094	-0.062289	-1.04412	0.451314	0.0980963	1.07036	0.396934	cytosolic
Q3B8Q0	MARE2_RAT	Mapre2	-0.0392609	-1.02759	0.943337	-0.188599	-1.13966	0.581939	-0.0597693	-1.0423	0.938309	nuclear
Q5XIT1	MARE3_RAT	MAPRE3	0.0796116	1.05673	0.618056	0.0156577	1.01091	0.925101	-0.0688732	-1.0489	0.767768	cytosolic
Q5XIT1	MARE3_RAT	MAPRE3	0.0340111	1.02385	0.945949	-0.179347	-1.13237	0.568707	0.0956641	1.06856	0.866284	nuclear
Q5XIT1	MARE3_RAT	MAPRE3	0.465244	1.38055	0.989926	-0.0142613	-1.00993	0.999695	0.502987	1.41714	0.989926	membrane
P10637	TAU_MOUSE	MAPT	1.21778	2.32588	0.0445686	0.383774	1.30475	0.480387	-1.33914	-2.53	0.0693289	nuclear
P19332	TAU_RAT	MAPT	0.0879106	1.06283	0.555002	-0.120339	-1.08699	0.411899	-0.11797	-1.08521	0.574979	cytosolic
P10637	TAU_MOUSE	MAPT	0.119947	1.08669	0.989926	0.213925	1.15984	0.989926	0.181016	1.13368	0.989926	membrane
O88994	MOSC2_RAT	MARC2	0.382613	1.3037	0.114269	0.0326295	1.02287	0.894151	-0.338212	-1.26419	0.29294	cytosolic
P30009	MARCS_RAT	MARCKS	-0.169766	-1.12488	0.843019	-0.0448713	-1.03159	0.958866	0.522728	1.43667	0.655508	cytosolic
Q8VHF0	MARK3_RAT	MARK3	-0.111505	-1.08035	0.852508	0.257866	1.19571	0.598109	0.0739289	1.05258	0.945949	nuclear
Q8CIP4	MARK4_MOUSE	MARK4	-0.326954	-1.25436	0.829342	0.0591478	1.04185	0.975942	0.209683	1.15643	0.940761	nuclear
Q3U214	MAST3_MOUSE	MAST3	-0.219175	-1.16407	0.975942	-0.509823	-1.42388	0.945949	0.714624	1.64106	0.945949	nuclear
Q99LB6	MAT2B_MOUSE	MAT2B	-0.103688	-1.07452	0.542284	0.0635055	1.045	0.719078	0.147669	1.10778	0.53975	cytosolic
P43244	MATR3_RAT	MATR3	-0.0578203	-1.04089	0.866528	0.214097	1.15998	0.506376	-0.223774	-1.16778	0.627893	cytosolic
Q8K310	MATR3_MOUSE	MATR3	-0.36854	-1.29105	0.191763	0.0320057	1.02243	0.954594	0.156942	1.11492	0.780943	nuclear
Q8K310	MATR3_MOUSE	MATR3	0.255983	1.19415	0.989926	0.640464	1.55883	0.989926	0.679814	1.60193	0.989926	membrane
P02688	MBP_RAT	Mbp	-0.187552	-1.13883	0.583958	-0.112703	-1.08125	0.752584	0.213975	1.15988	0.665085	cytosolic
P02688	MBP_RAT	Mbp	-0.0869825	-1.06215	0.845014	-0.120712	-1.08727	0.766804	0.127892	1.0927	0.837695	nuclear
P02688	MBP_RAT	Mbp	0.339093	1.26496	0.989926	0.114094	1.0823	0.989926	0.167432	1.12306	0.989926	membrane
Q5I0C3	MCCA_RAT	MCCC1	-0.0112412	-1.00782	0.951042	0.030099	1.02108	0.867735	0.0112353	1.00782	0.966229	cytosolic
Q5XIT9	MCCB_RAT	MCCC2	-0.0762047	-1.05424	0.74414	0.294643	1.22658	0.186935	0.0815929	1.05819	0.805731	cytosolic
Q9DB27	MCTS1_MOUSE	MCTS1	0.137791	1.10022	0.425304	0.0738707	1.05254	0.682581	-0.0871603	-1.06228	0.735773	cytosolic
O88989	MDHC_RAT	MDH1	0.279209	1.21353	0.0410735	0.191668	1.14208	0.0905231	-0.288821	-1.22164	0.0779774	cytosolic
O88989	MDHC_RAT	MDH1	0.519686	1.43364	0.595715	0.130854	1.09494	0.931232	-0.629338	-1.54686	0.649329	nuclear
O88989	MDHC_RAT	MDH1	1.46804	2.76646	0.989926	1.27953	2.4276	0.989926	-1.29709	-2.45733	0.989926	membrane
P08249	MDHM_MOUSE	MDH2	0.271876	1.20738	0.0423924	0.102515	1.07364	0.319784	-0.284118	-1.21767	0.0804798	cytosolic
P08249	MDHM_MOUSE	MDH2	1.06059	2.08578	0.0445686	0.265493	1.20205	0.618821	-1.06408	-2.09084	0.092267	nuclear
P08249	MDHM_MOUSE	MDH2	0.475788	1.39068	0.989926	0.230174	1.17298	0.989926	-0.0269249	-1.01884	0.999695	membrane
P06801	MAOX_MOUSE	ME1	0.162749	1.11942	0.24384	0.0340069	1.02385	0.820237	-0.144123	-1.10506	0.468108	cytosolic
Q99KE1	MAOM_MOUSE	ME2	0.201436	1.14984	0.533783	0.451699	1.36765	0.16716	-0.233276	-1.1755	0.612628	cytosolic
Q8BMF3	MAON_MOUSE	ME3	0.183491	1.13563	0.381758	0.348228	1.273	0.118167	-0.265323	-1.20191	0.371621	cytosolic
Q00566	MECP2_RAT	MECP2	-0.337823	-1.26385	0.15864	0.12876	1.09335	0.65622	0.273006	1.20832	0.46936	nuclear
Q9EQQ9	NCOAT_MOUSE	MGEA5	0.441044	1.35759	0.064715	0.493268	1.40763	0.0518714	-0.623859	-1.54099	0.064715	cytosolic
Q8R431	MGLL_RAT	MGLL	0.476241	1.39111	0.0895977	0.50525	1.41937	0.0781783	-0.623953	-1.54109	0.108891	cytosolic
Q9CPU4	MGST3_MOUSE	MGST3	-3.67173	-12.7439	0.989926	-2.72363	-6.60533	0.989926	3.44453	10.8869	0.989926	membrane
Q8VCX5	MICU1_MOUSE	MICU1	0.471813	1.38685	0.989926	1.07263	2.10327	0.989926	-1.39073	-2.62212	0.989926	membrane
P30904	MIF_RAT	MIF	0.776286	1.71272	0.266151	-0.168493	-1.12388	0.877758	-0.883626	-1.84501	0.391088	nuclear
P30904	MIF_RAT	MIF	0.126813	1.09188	0.553097	0.213002	1.1591	0.311777	-0.210641	-1.1572	0.483325	cytosolic
P30904	MIF_RAT	MIF	0.468791	1.38395	0.989926	0.157449	1.11531	0.989926	-0.0417807	-1.02938	0.999695	membrane
F1LP90	MINK1_RAT	MINK1	2.6533	6.29104	0.989926	2.11292	4.32566	0.989926	-2.24219	-4.73114	0.989926	membrane
Q99KX1	MLF2_MOUSE	MLF2	-0.162307	-1.11908	0.989926	0.450222	1.36625	0.989926	-0.224054	-1.16801	0.989926	membrane
O35889	AFAD_RAT	MLLT4	-0.307763	-1.23779	0.636562	0.309086	1.23892	0.635387	0.389799	1.31021	0.664963	nuclear
B5DFN3	MNF1_RAT	MNF1	-0.352933	-1.27715	0.361974	-0.029724	-1.02082	0.971507	0.444159	1.36052	0.43628	nuclear
Q63345	MOG_RAT	MOG	-0.0394993	-1.02776	0.861618	0.0317262	1.02223	0.88754	-0.0684385	-1.04858	0.828216	cytosolic
Q63345	MOG_RAT	MOG	0.429704	1.34696	0.344577	0.210786	1.15732	0.703374	-0.0336692	-1.02361	0.977097	nuclear
Q63345	MOG_RAT	MOG	-1.08059	-2.11491	0.989926	-1.18733	-2.27732	0.989926	1.60823	3.04878	0.989926	membrane
P63031	MPC1_RAT	MPC1	0.148869	1.1087	0.605277	0.458248	1.37387	0.123272	-0.212061	-1.15834	0.603184	cytosolic
P38718	MPC2_RAT	Mpc2	0.735728	1.66524	0.0345728	0.750305	1.68215	0.0332299	-1.09157	-2.13106	0.0323336	cytosolic
P38718	MPC2_RAT	Mpc2	0.166669	1.12246	0.989926	-0.453458	-1.36932	0.989926	0.974669	1.96519	0.989926	membrane
Q68FX1	MPI_RAT	MPI	0.341659	1.26721	0.523819	-0.463904	-1.37927	0.377623	0.245182	1.18524	0.756703	cytosolic
Q9WV34	MPP2_MOUSE	MPP2	0.252744	1.19147	0.230824	0.15934	1.11678	0.451314	-0.447873	-1.36403	0.147453	cytosolic
Q9WV34	MPP2_MOUSE	MPP2	-0.245763	-1.18572	0.71891	-0.43479	-1.35171	0.45174	0.143715	1.10475	0.908075	nuclear
Q9JLB0	MPP6_MOUSE	MPP6	-0.406651	-1.3256	0.184933	-0.31967	-1.24804	0.289556	0.860423	1.81557	0.0739282	cytosolic
P97434	MPRIP_MOUSE	MPRIP	0.0706732	1.05021	0.974845	0.666622	1.58735	0.636948	-0.0455271	-1.03206	0.989872	nuclear
P97532	THTM_RAT	MPST	0.331716	1.25851	0.0291164	0.12546	1.09086	0.219347	-0.323946	-1.25175	0.0571676	cytosolic
Q5HZE4	MTNA_RAT	MRI1	-0.0779285	-1.0555	0.632147	0.262634	1.19967	0.118232	-0.0278619	-1.0195	0.907464	cytosolic
Q9DB15	RM12_MOUSE	MRPL12	-2.21812	-4.65287	0.367337	-0.939223	-1.9175	0.767575	1.40598	2.64997	0.749453	nuclear
Q8BK72	RT27_MOUSE	MRPS27	0.102267	1.07346	0.826831	0.0111223	1.00774	0.982355	-0.0716645	-1.05093	0.913274	cytosolic
Q9CQX8	RT36_MOUSE	MRPS36	-0.453058	-1.36894	0.989926	1.18465	2.27308	0.989926	-1.19232	-2.28521	0.989926	membrane
Q99N87	RT05_MOUSE	MRPS5	0.048178	1.03396	0.999695	0.284466	1.21796	0.989926	-0.292335	-1.22462	0.989926	membrane
P26041	MOES_MOUSE	MSN	0.456752	1.37245	0.264973	0.0303953	1.02129	0.972881	-0.227318	-1.17066	0.771422	nuclear
Q99JT2	MST4_MOUSE	MST4	-0.242901	-1.18337	0.0323336	-0.185483	-1.1372	0.0550678	0.499865	1.41408	0.0180912	cytosolic
Q791T5	MTCH1_MOUSE	MTCH1	0.29167	1.22406	0.565538	-0.0435834	-1.03067	0.957884	-0.0506604	-1.03574	0.969674	nuclear
Q791V5	MTCH2_MOUSE	MTCH2	0.883555	1.84492	0.046994	-0.149673	-1.10932	0.791176	-0.649816	-1.56897	0.259818	nuclear
Q791V5	MTCH2_MOUSE	MTCH2	0.0681136	1.04835	0.685806	0.146783	1.1071	0.362652	-0.184093	-1.1361	0.419554	cytosolic
Q791V5	MTCH2_MOUSE	MTCH2	-1.16815	-2.24723	0.989926	-2.17205	-4.50663	0.989926	2.17918	4.52897	0.989926	membrane
P05503	COX1_RAT	Mtco1	0.735206	1.66464	0.27184	1.71429	3.28135	0.0449885	-1.66102	-3.16241	0.102827	cytosolic
P00406	COX2_RAT	Mtco2	-0.518467	-1.43243	0.165542	-0.247486	-1.18714	0.502107	0.516951	1.43093	0.314837	cytosolic
P00406	COX2_RAT	Mtco2	0.479419	1.39418	0.127966	0.0296058	1.02073	0.964361	-0.359658	-1.28312	0.467294	nuclear
P00406	COX2_RAT	Mtco2	0.404086	1.32325	0.989926	-1.23279	-2.35021	0.989926	0.65595	1.57565	0.989926	membrane
P00159	CYB_RAT	Mt-Cyb	-0.383059	-1.3041	0.187658	0.149356	1.10907	0.611815	0.37337	1.29538	0.35839	cytosolic
Q9CWE0	MFR1L_MOUSE	MTFR1L	-0.166129	-1.12204	0.903074	-0.20411	-1.15198	0.874728	0.0587332	1.04155	0.978655	nuclear
P27653	C1TC_RAT	MTHFD1	0.585146	1.50019	0.116696	0.461006	1.3765	0.194216	-0.67318	-1.59458	0.182271	cytosolic
Q3V3R1	C1TM_MOUSE	MTHFD1L	3.73972	13.3589	0.0723722	4.43674	21.6567	0.0511913	-5.13302	-35.0907	0.0779038	cytosolic
P03889	NU1M_RAT	Mtnd1	-0.425764	-1.34328	0.186932	-0.118959	-1.08595	0.723063	0.561481	1.47578	0.216415	cytosolic
P03888	NU1M_MOUSE	MT-ND1	0.397697	1.3174	0.608274	0.152482	1.11148	0.879468	-0.620208	-1.5371	0.566119	nuclear
P11662	NU2M_RAT	Mtnd2	4.18598	18.2014	0.0713586	5.16841	35.9621	0.0462712	-5.72342	-52.8348	0.0771857	cytosolic
P05508	NU4M_RAT	Mtnd4	1.78193	3.43886	0.0862663	2.72589	6.6157	0.0345728	-2.93072	-7.62489	0.0619647	cytosolic
P11661	NU5M_RAT	Mtnd5	-0.362786	-1.28591	0.989926	-2.38886	-5.23744	0.989926	2.00884	4.02459	0.989926	membrane
P42346	MTOR_RAT	MTOR	0.0514819	1.03633	0.74414	-0.0401782	-1.02824	0.80004	0.0895136	1.06401	0.684346	cytosolic
P62775	MTPN_RAT	MTPN	0.126404	1.09157	0.419554	0.0528378	1.0373	0.750553	-0.174339	-1.12845	0.431892	cytosolic
P14046	A1I3_RAT	Mug1/Mug2	0.0509063	1.03592	0.83611	0.140488	1.10228	0.546199	-0.322842	-1.25079	0.318332	cytosolic
O35682	MYADM_MOUSE	MYADM	-0.0386091	-1.02712	0.990724	0.231255	1.17386	0.938309	-0.144607	-1.10543	0.974845	nuclear
O35821	MBB1A_RAT	MYBBP1A	-0.528361	-1.44229	0.272944	-0.114013	-1.08223	0.878538	0.444785	1.36111	0.581818	nuclear
Q8C854	MYEF2_MOUSE	MYEF2	-0.315229	-1.24421	0.266989	0.0424369	1.02985	0.937609	0.158299	1.11597	0.769422	nuclear
Q8C854	MYEF2_MOUSE	MYEF2	-0.251812	-1.1907	0.989926	-0.196485	-1.1459	0.989926	0.746824	1.67809	0.989926	membrane
Q61879	MYH10_MOUSE	MYH10	-0.71203	-1.63811	0.989926	-1.05019	-2.07081	0.989926	1.56897	2.96693	0.989926	membrane
Q61879	MYH10_MOUSE	MYH10	-0.00908753	-1.00632	0.989872	0.310554	1.24018	0.404994	0.00687686	1.00478	0.992819	nuclear
Q63862	MYH11_RAT	Myh11	0.56493	1.47932	0.636644	0.802606	1.74425	0.45174	-0.619068	-1.53588	0.732847	nuclear
Q6URW6	MYH14_MOUSE	MYH14	-0.369111	-1.29156	0.310427	-0.185754	-1.13741	0.659699	0.399025	1.31862	0.468592	nuclear
Q62812	MYH9_RAT	MYH9	-0.0882086	-1.06305	0.875475	0.134189	1.09748	0.791176	0.182053	1.1345	0.793927	nuclear
P18666	ML12B_RAT	MYL12B	-0.127432	-1.09235	0.79252	0.152392	1.11141	0.744418	0.384725	1.30561	0.486224	nuclear
P18666	ML12B_RAT	MYL12B	-1.06153	-2.08715	0.989926	-0.317223	-1.24593	0.989926	1.81521	3.51911	0.989926	membrane
Q60605	MYL6_MOUSE	MYL6	-0.251977	-1.19084	0.645117	0.16573	1.12173	0.791176	0.259312	1.19691	0.760605	nuclear
Q64119	MYL6_RAT	Myl6l	0.204018	1.1519	0.989926	0.250039	1.18924	0.989926	0.0505386	1.03565	0.994117	membrane
Q9JMH9	MY18A_MOUSE	MYO18A	-0.0479242	-1.03378	0.946925	0.121463	1.08784	0.827675	0.157572	1.11541	0.846947	nuclear
Q9JMH9	MY18A_MOUSE	MYO18A	-0.796124	-1.73643	0.989926	-1.11877	-2.17162	0.989926	2.27895	4.85325	0.989926	membrane
Q05096	MYO1B_RAT	MYO1B	-0.230363	-1.17313	0.500497	0.0582472	1.0412	0.909095	0.0473173	1.03334	0.955662	nuclear
Q63355	MYO1C_RAT	MYO1C	-0.542518	-1.45651	0.208496	0.0978288	1.07016	0.88569	0.503386	1.41754	0.460901	nuclear
Q63357	MYO1D_RAT	MYO1D	-0.0207932	-1.01452	0.9782	0.215429	1.16105	0.649402	0.0769512	1.05479	0.943337	nuclear
Q9QYF3	MYO5A_RAT	MYO5A	-0.189705	-1.14053	0.54726	0.154413	1.11297	0.641996	0.164578	1.12084	0.744418	nuclear
Q9QYF3	MYO5A_RAT	MYO5A	-0.137932	-1.10033	0.989926	-0.18184	-1.13433	0.989926	0.444011	1.36038	0.989926	membrane
Q64331	MYO6_MOUSE	MYO6	-0.298089	-1.22951	0.583666	-0.171277	-1.12605	0.79096	0.188968	1.13995	0.843933	nuclear
P70670	NACAM_MOUSE	Naca	-0.128555	-1.0932	0.771668	-0.0786571	-1.05603	0.861618	-0.111979	-1.08071	0.861433	cytosolic
Q1HCL7	NAKD1_RAT	NADKD1	-0.0532277	-1.03758	0.874279	-0.159251	-1.11671	0.626774	0.0318483	1.02232	0.948346	cytosolic
Q66H12	NAGAB_RAT	NAGA	-3.49111	-11.2442	0.377859	-1.54862	-2.92538	0.709844	3.7643	13.5883	0.507631	cytosolic
P28656	NP1L1_MOUSE	NAP1L1	0.250542	1.18965	0.121464	0.144545	1.10538	0.34248	-0.0881093	-1.06298	0.696931	cytosolic
Q9Z2G8	NP1L1_RAT	NAP1L1	0.0699146	1.04965	0.865812	0.15342	1.1122	0.645117	0.123564	1.08942	0.81965	nuclear
Q78ZA7	NP1L4_MOUSE	NAP1L4	-0.102051	-1.0733	0.765952	-0.411404	-1.32998	0.20805	0.231717	1.17423	0.622125	cytosolic
Q78ZA7	NP1L4_MOUSE	NAP1L4	1.02563	2.03584	0.464538	-0.0660644	-1.04686	0.97852	0.00823634	1.00573	0.995542	nuclear
P54921	SNAA_RAT	NAPA	0.196355	1.1458	0.209212	-0.0023797	-1.00165	0.988851	0.00146282	1.00101	0.994542	cytosolic
P85969	SNAB_RAT	NAPB	0.654416	1.57398	0.166108	0.0568698	1.04021	0.949427	-0.337492	-1.26356	0.691217	nuclear
P85969	SNAB_RAT	NAPB	0.0928869	1.0665	0.356741	-0.0208734	-1.01457	0.846737	0.00533338	1.0037	0.974699	cytosolic
P85969	SNAB_RAT	NAPB	-2.31576	-4.97868	0.989926	-2.15724	-4.4606	0.989926	2.8955	7.44104	0.989926	membrane
Q9CWZ7	SNAG_MOUSE	NAPG	0.371241	1.29347	0.0203189	0.131574	1.09549	0.18291	-0.201687	-1.15004	0.156942	cytosolic
Q9CWZ7	SNAG_MOUSE	NAPG	0.79147	1.73084	0.134447	-0.233839	-1.17596	0.743518	-0.738112	-1.66799	0.348953	nuclear
Q8BP47	SYNC_MOUSE	NARS	0.406123	1.32512	0.825288	-0.303103	-1.2338	0.868476	-1.0364	-2.05111	0.682629	cytosolic
Q9EPN1	NBEA_MOUSE	NBEA	1.41615	2.66872	0.101451	0.796411	1.73677	0.318801	-1.2021	-2.30075	0.288027	cytosolic
Q5PQN0	NCALD_RAT	NCALD	0.288281	1.22118	0.0557589	0.00872324	1.00606	0.949244	-0.255957	-1.19413	0.164056	cytosolic
Q5PQN0	NCALD_RAT	NCALD	1.04372	2.06154	0.604614	0.935696	1.91281	0.645371	-0.839417	-1.78933	0.795485	nuclear
P13596	NCAM1_RAT	NCAM1	0.214775	1.16052	0.13261	0.0902075	1.06452	0.514252	-0.207301	-1.15453	0.281434	cytosolic
P13595	NCAM1_MOUSE	NCAM1	0.284409	1.21791	0.200251	-0.0299918	-1.02101	0.945121	0.00527489	1.00366	0.992519	nuclear
P13596	NCAM1_RAT	NCAM1	0.312476	1.24184	0.989926	0.0180332	1.01258	0.999695	-0.0446057	-1.0314	0.999695	membrane
O35136	NCAM2_MOUSE	NCAM2	0.0878775	1.06281	0.676372	-0.0710631	-1.05049	0.738288	0.041504	1.02919	0.892325	cytosolic
P55067	NCAN_RAT	NCAN	-1.40805	-2.65379	0.989926	-2.25892	-4.78633	0.989926	2.47394	5.55559	0.989926	membrane
Q9Z0E0	NCDN_MOUSE	NCDN	0.146774	1.10709	0.362553	0.182143	1.13457	0.25869	-0.116995	-1.08447	0.616812	cytosolic
B2GV54	NCEH1_RAT	NCEH1	0.162475	1.11921	0.226395	0.215442	1.16106	0.125991	-0.189025	-1.13999	0.31648	cytosolic
P55161	NCKP1_RAT	NCKAP1	0.197959	1.14707	0.165564	0.30867	1.23857	0.060452	-0.394754	-1.31472	0.0739282	cytosolic
P55161	NCKP1_RAT	NCKAP1	0.353255	1.27744	0.263557	0.0411423	1.02893	0.945711	-0.390038	-1.31043	0.412225	nuclear
P55161	NCKP1_RAT	NCKAP1	-1.65633	-3.15214	0.989926	-0.882302	-1.84331	0.989926	2.663	6.33349	0.989926	membrane
Q9ESJ4	SPN90_MOUSE	NCKIPSD	-0.889004	-1.8519	0.155082	-0.406585	-1.32554	0.505037	1.49511	2.81885	0.102827	cytosolic
Q9ESJ4	SPN90_MOUSE	NCKIPSD	-0.104447	-1.07508	0.906521	0.248493	1.18797	0.717769	-0.114085	-1.08229	0.937593	nuclear
P13383	NUCL_RAT	NCL	-0.152766	-1.1117	0.749621	0.158701	1.11628	0.741039	0.39955	1.3191	0.480387	nuclear
P13383	NUCL_RAT	NCL	0.150166	1.1097	0.989926	0.20995	1.15665	0.989926	-0.364002	-1.28699	0.989926	membrane
Q91W39	NCOA5_MOUSE	NCOA5	-0.409206	-1.32796	0.198246	-0.0441886	-1.0311	0.943337	0.243755	1.18407	0.653675	nuclear
P62168	NCS1_RAT	NCS1	0.348868	1.27356	0.523397	-0.318787	-1.24728	0.55752	-0.0635755	-1.04505	0.939006	cytosolic
Q9ES39	NDE1_RAT	NDE1	0.440513	1.35709	0.10555	0.335709	1.262	0.191535	-0.449247	-1.36533	0.215627	cytosolic
Q9ES39	NDE1_RAT	NDE1	-0.698439	-1.62275	0.109	-0.198549	-1.14754	0.72829	0.431862	1.34897	0.549675	nuclear
Q9CZA6	NDE1_MOUSE	NDE1	0.0269859	1.01888	0.999695	0.356798	1.28058	0.989926	-2.2757	-4.84231	0.989926	membrane
Q6JE36	NDRG1_RAT	NDRG1	1.08909	2.1274	0.0702182	1.13126	2.19049	0.0643387	-1.53426	-2.8964	0.0709402	cytosolic
Q8VBU2	NDRG2_RAT	NDRG2	0.226675	1.17014	0.254566	0.164142	1.1205	0.41014	-0.330928	-1.25782	0.240652	cytosolic
Q9Z2L9	NDRG4_RAT	NDRG4	-0.0106898	-1.00744	0.966615	0.0725504	1.05157	0.76639	0.0246982	1.01727	0.945599	cytosolic
O35683	NDUA1_MOUSE	NDUFA1	-0.132154	-1.09593	0.999695	1.14968	2.21864	0.989926	-0.834231	-1.78291	0.989926	membrane
Q561S0	NDUAA_RAT	Ndufa10/Ndufa10l1	-0.977854	-1.96953	0.0836285	-0.514759	-1.42876	0.315322	0.833564	1.78208	0.250896	cytosolic
Q561S0	NDUAA_RAT	Ndufa10/Ndufa10l1	0.586065	1.50115	0.0988677	-0.145904	-1.10642	0.75668	-0.387118	-1.30778	0.482071	nuclear
Q561S0	NDUAA_RAT	Ndufa10/Ndufa10l1	0.108019	1.07775	0.989926	0.220555	1.16518	0.989926	0.0271915	1.01903	0.999695	membrane
Q80W89	NDUAB_RAT	NDUFA11	0.787038	1.72553	0.183577	-0.125987	-1.09125	0.896577	-0.820951	-1.76657	0.355346	nuclear
Q80W89	NDUAB_RAT	NDUFA11	-0.711486	-1.63749	0.989926	-1.0647	-2.09173	0.989926	0.792689	1.7323	0.989926	membrane
Q80W89	NDUAB_RAT	NDUFA11	0.00533166	1.0037	0.981708	-0.0433339	-1.03049	0.836951	-0.00170438	-1.00118	0.994542	cytosolic
Q7TMF3	NDUAC_MOUSE	NDUFA12	-0.924196	-1.89763	0.113208	-0.305392	-1.23575	0.583958	0.50263	1.41679	0.523715	cytosolic
Q7TMF3	NDUAC_MOUSE	NDUFA12	-0.595592	-1.51109	0.989926	0.485775	1.40034	0.989926	0.422269	1.34003	0.989926	membrane
Q9ERS2	NDUAD_MOUSE	NDUFA13	-0.525351	-1.43928	0.174032	-0.302192	-1.23302	0.422951	0.612205	1.52859	0.252282	cytosolic
Q9ERS2	NDUAD_MOUSE	NDUFA13	0.891217	1.85474	0.130172	0.373416	1.29542	0.604614	-0.671057	-1.59224	0.468947	nuclear
Q9ERS2	NDUAD_MOUSE	NDUFA13	0.492452	1.40683	0.989926	0.356184	1.28004	0.989926	-0.43936	-1.356	0.989926	membrane
Q62425	NDUA4_MOUSE	NDUFA4	0.0108557	1.00755	0.974845	0.00990557	1.00689	0.974845	-0.324768	-1.25246	0.166108	nuclear
Q62425	NDUA4_MOUSE	NDUFA4	-1.14207	-2.20698	0.303392	0.632906	1.55069	0.574777	1.16412	2.24097	0.46187	cytosolic
Q62425	NDUA4_MOUSE	NDUFA4	0.451412	1.36738	0.989926	-0.0639069	-1.04529	0.99114	-0.272552	-1.20794	0.989926	membrane
Q63362	NDUA5_RAT	NDUFA5	-0.715073	-1.64157	0.0530329	-0.580949	-1.49583	0.0836285	0.597753	1.51336	0.174926	cytosolic
Q63362	NDUA5_RAT	NDUFA5	0.443131	1.35955	0.705666	-0.137861	-1.10027	0.937609	-0.659817	-1.57988	0.67876	nuclear
Q63362	NDUA5_RAT	NDUFA5	0.360425	1.2838	0.989926	0.30595	1.23623	0.989926	-0.0819961	-1.05848	0.99305	membrane
Q9CQZ5	NDUA6_MOUSE	NDUFA6	1.0033	2.00458	0.310427	0.0222521	1.01554	0.990891	-0.963184	-1.94961	0.541789	nuclear
Q9CQZ5	NDUA6_MOUSE	NDUFA6	-0.52095	-1.4349	0.989926	0.526442	1.44037	0.989926	1.43754	2.70858	0.989926	membrane
Q9Z1P6	NDUA7_MOUSE	NDUFA7	0.263908	1.20073	0.989926	0.324279	1.25204	0.989926	-0.570022	-1.48455	0.989926	membrane
Q9DCJ5	NDUA8_MOUSE	NDUFA8	-0.967323	-1.95521	0.0429028	-0.680837	-1.60307	0.0912016	0.772654	1.70841	0.155082	cytosolic
Q9DCJ5	NDUA8_MOUSE	NDUFA8	0.756482	1.68937	0.0445686	0.0558971	1.03951	0.920353	-0.615025	-1.53158	0.15864	nuclear
Q9DCJ5	NDUA8_MOUSE	NDUFA8	0.621652	1.53864	0.989926	0.437454	1.35421	0.989926	-0.436554	-1.35337	0.989926	membrane
Q5BK63	NDUA9_RAT	NDUFA9	0.560786	1.47507	0.0446929	-0.145822	-1.10636	0.608274	-0.638744	-1.55697	0.0711024	nuclear
Q5BK63	NDUA9_RAT	NDUFA9	-0.847687	-1.79961	0.144994	-0.190502	-1.14116	0.747885	0.753538	1.68592	0.337311	cytosolic
Q5BK63	NDUA9_RAT	NDUFA9	0.306029	1.2363	0.989926	-0.143567	-1.10463	0.989926	-0.00290604	-1.00202	0.999695	membrane
Q9DCS9	NDUBA_MOUSE	NDUFB10	-0.824189	-1.77054	0.125991	-0.684391	-1.60702	0.186613	0.710963	1.6369	0.323167	cytosolic
Q9DCS9	NDUBA_MOUSE	NDUFB10	0.903872	1.87108	0.105168	0.0104885	1.0073	0.991644	-0.772952	-1.70876	0.346714	nuclear
Q9DCS9	NDUBA_MOUSE	NDUFB10	0.221921	1.16629	0.989926	0.43157	1.3487	0.989926	-0.132428	-1.09614	0.989926	membrane
Q9CQC7	NDUB4_MOUSE	NDUFB4	-0.0171962	-1.01199	0.999695	1.14214	2.20708	0.989926	-1.46308	-2.75696	0.989926	membrane
Q9CQH3	NDUB5_MOUSE	NDUFB5	-0.573748	-1.48838	0.0905231	-0.0736868	-1.0524	0.825288	0.343697	1.269	0.435883	cytosolic
Q3UIU2	NDUB6_MOUSE	NDUFB6	-0.796294	-1.73663	0.106515	-0.603579	-1.51948	0.194835	0.802395	1.74399	0.221703	cytosolic
Q9D6J5	NDUB8_MOUSE	NDUFB8	0.811823	1.75543	0.0654654	-0.112734	-1.08128	0.852508	-0.590479	-1.50575	0.321151	nuclear
Q9D6J5	NDUB8_MOUSE	NDUFB8	1.18873	2.27952	0.989926	-0.191209	-1.14172	0.989926	-1.72109	-3.29686	0.989926	membrane
Q9CQ54	NDUC2_MOUSE	NDUFC2	0.202317	1.15054	0.989926	-0.236903	-1.17846	0.989926	0.305774	1.23608	0.989926	membrane
Q66HF1	NDUS1_RAT	NDUFS1	0.868352	1.82558	0.0808568	0.126608	1.09172	0.862068	-0.802573	-1.74421	0.234969	nuclear
Q66HF1	NDUS1_RAT	NDUFS1	-0.484623	-1.39922	0.165207	-0.380243	-1.30156	0.262017	0.491329	1.40574	0.305289	cytosolic
Q66HF1	NDUS1_RAT	NDUFS1	0.321121	1.2493	0.989926	0.203897	1.15181	0.989926	0.00533058	1.0037	0.999695	membrane
Q91WD5	NDUS2_MOUSE	NDUFS2	-0.535372	-1.44932	0.13261	-0.208453	-1.15545	0.545836	0.525923	1.43985	0.272997	cytosolic
Q641Y2	NDUS2_RAT	NDUFS2	0.623887	1.54102	0.20674	0.155198	1.11357	0.830282	-0.65258	-1.57198	0.378281	nuclear
Q641Y2	NDUS2_RAT	NDUFS2	0.339042	1.26492	0.989926	-0.336142	-1.26238	0.989926	0.191287	1.14178	0.989926	membrane
Q9DCT2	NDUS3_MOUSE	NDUFS3	0.698105	1.62237	0.0850366	0.253396	1.19201	0.591337	-0.825067	-1.77162	0.131762	nuclear
Q9DCT2	NDUS3_MOUSE	NDUFS3	-0.441448	-1.35797	0.199931	0.0986388	1.07076	0.783839	0.368093	1.29065	0.448048	cytosolic
Q9DCT2	NDUS3_MOUSE	NDUFS3	0.510064	1.42411	0.989926	0.133685	1.09709	0.989926	-0.0286454	-1.02005	0.999695	membrane
Q5XIF3	NDUS4_RAT	NDUFS4	0.157319	1.11521	0.99114	0.173029	1.12742	0.989926	-1.00412	-2.00572	0.989926	membrane
P52504	NDUS6_RAT	Ndufs6	7.29323	156.848	0.989926	6.31042	79.3645	0.989926	-8.54206	-372.749	0.989926	membrane
Q9DC70	NDUS7_MOUSE	NDUFS7	-0.348438	-1.27318	0.244251	-0.189994	-1.14076	0.531701	0.205195	1.15284	0.63611	cytosolic
Q9DC70	NDUS7_MOUSE	NDUFS7	-0.0475454	-1.03351	0.957884	-0.463812	-1.37918	0.343964	0.121975	1.08822	0.914823	nuclear
Q9DC70	NDUS7_MOUSE	NDUFS7	-0.722515	-1.65006	0.989926	-0.366539	-1.28926	0.989926	1.22347	2.33508	0.989926	membrane
Q8K3J1	NDUS8_MOUSE	NDUFS8	2.99698	7.98324	0.0641412	3.27186	9.65893	0.0530329	-4.17683	-18.0863	0.0656624	cytosolic
Q8K3J1	NDUS8_MOUSE	NDUFS8	0.0681766	1.04839	0.99114	0.101117	1.0726	0.989926	0.0499852	1.03525	0.999695	membrane
Q91YT0	NDUV1_MOUSE	NDUFV1	-0.30692	-1.23706	0.304998	-0.281668	-1.2156	0.344612	0.357384	1.2811	0.396882	cytosolic
Q91YT0	NDUV1_MOUSE	NDUFV1	2.21954	4.65744	0.112384	0.949852	1.93167	0.569472	-1.40712	-2.65207	0.540933	nuclear
Q91YT0	NDUV1_MOUSE	NDUFV1	0.286651	1.21981	0.989926	-0.117724	-1.08502	0.989926	0.612891	1.52932	0.989926	membrane
P19234	NDUV2_RAT	NDUFV2	-0.607574	-1.52369	0.0503734	-0.495991	-1.41029	0.0765222	0.875858	1.8351	0.0483854	cytosolic
P19234	NDUV2_RAT	NDUFV2	0.947656	1.92874	0.0446929	0.278701	1.2131	0.550594	-0.851817	-1.80477	0.127611	nuclear
P19234	NDUV2_RAT	NDUFV2	0.651217	1.57049	0.989926	0.758093	1.69125	0.989926	-0.551174	-1.46528	0.989926	membrane
Q9DC07	LNEBL_MOUSE	Nebl	0.420053	1.33798	0.695881	0.672965	1.59435	0.480387	-0.101984	-1.07325	0.969683	nuclear
Q9ESB5	NECA1_RAT	NECAB1	-0.631016	-1.54866	0.256585	-0.0710442	-1.05048	0.904256	0.87295	1.8314	0.266916	cytosolic
Q91ZP9	NECA2_MOUSE	NECAB2	-1.75778	-3.38178	0.0180912	-1.2039	-2.30362	0.0335374	2.33259	5.0371	0.0203189	cytosolic
P69682	NECP1_RAT	NECAP1	-0.391756	-1.31199	0.0984008	-0.302139	-1.23297	0.177501	0.489317	1.40378	0.13261	cytosolic
Q9CR95	NECP1_MOUSE	NECAP1	0.212294	1.15853	0.989926	0.384273	1.3052	0.989926	0.207102	1.15437	0.989926	membrane
P46935	NEDD4_MOUSE	NEDD4	-0.115789	-1.08357	0.652602	-0.0267931	-1.01875	0.919546	0.225866	1.16948	0.527042	cytosolic
Q8CFI0	NED4L_MOUSE	NEDD4L	-1.48274	-2.79478	0.608274	-0.206102	-1.15357	0.96923	0.709174	1.63487	0.896577	nuclear
Q71UE8	NEDD8_RAT	NEDD8	-0.287629	-1.22063	0.35839	-0.208636	-1.1556	0.510684	0.19317	1.14327	0.676372	cytosolic
P16884	NFH_RAT	NEFH	-0.231921	-1.1744	0.572598	-0.107171	-1.07711	0.830282	0.274914	1.20992	0.645117	nuclear
P19246	NFH_MOUSE	NEFH	0.813726	1.75775	0.989926	1.17888	2.264	0.989926	-0.751471	-1.68351	0.989926	membrane
P19527	NFL_RAT	NEFL	-0.0938462	-1.06721	0.718163	-0.0556479	-1.03933	0.852051	0.0809385	1.05771	0.847476	nuclear
P19527	NFL_RAT	NEFL	0.456422	1.37213	0.989926	0.544765	1.45878	0.989926	0.401885	1.32123	0.989926	membrane
P12839	NFM_RAT	NEFM	-0.0647191	-1.04588	0.853344	-0.0292445	-1.02048	0.946925	0.204757	1.15249	0.612603	nuclear
P08553	NFM_MOUSE	NEFM	0.557037	1.47124	0.989926	0.728425	1.65683	0.989926	0.0766106	1.05454	0.997463	membrane
Q9Z0J8	NEGR1_RAT	NEGR1	-0.0979643	-1.07026	0.914823	-0.398518	-1.31815	0.500903	0.400872	1.32031	0.654547	nuclear
Q9Z0J8	NEGR1_RAT	NEGR1	0.119413	1.08629	0.721409	0.23587	1.17762	0.46187	-0.169919	-1.125	0.719367	cytosolic
Q9Z0J8	NEGR1_RAT	NEGR1	-0.0909538	-1.06507	0.989926	-0.0466031	-1.03283	0.996602	0.354118	1.2782	0.989926	membrane
P97526	NF1_RAT	NF1	-0.319364	-1.24778	0.644493	-0.184311	-1.13627	0.816831	0.337059	1.26318	0.746745	nuclear
P97685	NFASC_RAT	NFASC	0.172186	1.12676	0.0356445	0.0115903	1.00807	0.860897	-0.116888	-1.08439	0.181566	cytosolic
P97685	NFASC_RAT	NFASC	-0.0317897	-1.02228	0.883777	-0.00445546	-1.00309	0.989614	0.0389258	1.02735	0.906521	nuclear
P97685	NFASC_RAT	NFASC	0.305936	1.23622	0.989926	0.188417	1.13951	0.989926	-0.418824	-1.33684	0.989926	membrane
Q5BKC9	NGEF_RAT	NGEF	-0.156947	-1.11493	0.371621	-0.0392002	-1.02754	0.835606	0.126616	1.09173	0.619723	cytosolic
Q5BKC9	NGEF_RAT	NGEF	0.58545	1.50051	0.361698	0.293279	1.22542	0.709317	-0.490116	-1.40456	0.645117	nuclear
P10493	NID1_MOUSE	NID1	-0.102769	-1.07383	0.845014	0.0631432	1.04474	0.920364	0.120603	1.08719	0.877758	nuclear
O55125	NIPS1_MOUSE	NIPSNAP1	0.239116	1.18027	0.240652	0.159999	1.11729	0.431871	-0.193983	-1.14392	0.504877	cytosolic
O55125	NIPS1_MOUSE	NIPSNAP1	-0.0648959	-1.04601	0.907832	-0.0046645	-1.00324	0.992819	0.0733747	1.05218	0.934218	nuclear
O55125	NIPS1_MOUSE	NIPSNAP1	0.0804968	1.05738	0.99114	0.308483	1.2384	0.989926	0.296705	1.22834	0.989926	membrane
Q7TQ94	NIT1_RAT	NIT1	0.356919	1.28069	0.100547	0.364565	1.28749	0.0948588	-0.386737	-1.30743	0.181566	cytosolic
Q497B0	NIT2_RAT	NIT2	0.312301	1.24169	0.20805	0.127543	1.09243	0.612404	-0.196041	-1.14555	0.579127	cytosolic
Q69ZK9	NLGN2_MOUSE	NLGN2	0.578667	1.49347	0.0619647	0.55389	1.46804	0.0674568	-0.929286	-1.90433	0.0482774	cytosolic
Q69ZK9	NLGN2_MOUSE	NLGN2	-0.0949376	-1.06802	0.8635	-0.0743489	-1.05289	0.89954	0.0961334	1.0689	0.911829	nuclear
Q8BYM5	NLGN3_MOUSE	NLGN3	0.332165	1.2589	0.0576375	0.205436	1.15303	0.173347	-0.4971	-1.41137	0.0518714	cytosolic
B0F2B4	NLGN4_MOUSE	Nlgn4l	0.137623	1.10009	0.396351	0.273603	1.20882	0.11414	-0.246611	-1.18642	0.282493	cytosolic
Q05982	NDKA_RAT	NME1	0.29921	1.23047	0.0304558	0.253039	1.19171	0.0391338	-0.378935	-1.30038	0.034166	cytosolic
Q05982	NDKA_RAT	NME1	0.495883	1.41018	0.34955	-0.177535	-1.13095	0.802186	-0.214429	-1.16024	0.842107	nuclear
Q05982	NDKA_RAT	NME1	0.990453	1.98681	0.989926	0.61727	1.53397	0.989926	-1.07821	-2.11141	0.989926	membrane
P19804	NDKB_RAT	NME2	0.131536	1.09546	0.113664	0.120975	1.08747	0.137872	-0.169674	-1.1248	0.141473	cytosolic
P19804	NDKB_RAT	NME2	0.365917	1.2887	0.345681	-0.0732316	-1.05207	0.907079	-0.316745	-1.24552	0.621287	nuclear
Q01768	NDKB_MOUSE	NME2	0.771372	1.70689	0.989926	0.538157	1.45212	0.989926	-1.20186	-2.30035	0.989926	membrane
O70311	NMT2_MOUSE	NMT2	-0.352878	-1.27711	0.194917	-0.145977	-1.10648	0.598037	0.555333	1.46951	0.158812	cytosolic
Q61941	NNTM_MOUSE	Nnt	0.272202	1.20765	0.10387	0.0776867	1.05532	0.62784	-0.292696	-1.22493	0.189908	cytosolic
Q61941	NNTM_MOUSE	Nnt	0.752081	1.68422	0.989926	0.40247	1.32177	0.989926	-0.154436	-1.11299	0.99114	membrane
Q62881	NOL3_RAT	NOL3	0.0214395	1.01497	0.952655	-0.313156	-1.24242	0.340147	0.713398	1.63966	0.14311	cytosolic
P41777	NOLC1_RAT	NOLC1	-0.623369	-1.54047	0.0791066	-0.0856586	-1.06117	0.868052	0.450272	1.3663	0.365639	nuclear
Q5FVM4	NONO_RAT	NONO	-2.85824	-7.25131	0.0429028	-1.38429	-2.61044	0.210129	2.80416	6.98453	0.0948588	cytosolic
Q99K48	NONO_MOUSE	NONO	-0.36024	-1.28364	0.222971	0.0815903	1.05818	0.855538	0.262959	1.19994	0.608274	nuclear
Q99K48	NONO_MOUSE	NONO	2.82059	7.0645	0.989926	3.32092	9.993	0.989926	-2.1013	-4.29094	0.989926	membrane
Q9D6Z1	NOP56_MOUSE	NOP56	-0.0812224	-1.05791	0.937609	0.537984	1.45194	0.33875	-0.393145	-1.31325	0.671534	nuclear
Q9QZ86	NOP58_RAT	NOP58	-0.563536	-1.47789	0.244344	-0.0475798	-1.03353	0.958959	0.594366	1.50981	0.418684	nuclear
Q11011	PSA_MOUSE	NPEPPS	0.270986	1.20663	0.0126253	0.126673	1.09177	0.0391916	-0.311908	-1.24135	0.0164628	cytosolic
Q11011	PSA_MOUSE	NPEPPS	1.18508	2.27375	0.124618	0.0803675	1.05729	0.957884	-1.38435	-2.61055	0.198359	nuclear
P13084	NPM_RAT	NPM1	-0.264564	-1.20127	0.529018	0.114074	1.08228	0.827675	0.294039	1.22607	0.645117	nuclear
P13084	NPM_RAT	NPM1	-0.160233	-1.11747	0.989926	0.0629676	1.04461	0.989926	0.0662831	1.04702	0.99114	membrane
P97546	NPTN_RAT	NPTN	0.391133	1.31142	0.131266	0.120545	1.08715	0.634641	-0.274996	-1.20999	0.431871	cytosolic
P97546	NPTN_RAT	NPTN	-0.448446	-1.36457	0.989926	0.338252	1.26422	0.989926	0.601121	1.51689	0.989926	membrane
P47971	NPTX1_RAT	NPTX1	1.22063	2.33048	0.107102	0.842119	1.79268	0.236668	-1.41974	-2.67538	0.167346	cytosolic
P47971	NPTX1_RAT	NPTX1	1.57728	2.98407	0.448587	0.134723	1.09788	0.972927	-1.57192	-2.97301	0.635387	nuclear
P08556	RASN_MOUSE	NRAS	-0.163768	-1.12021	0.880617	-0.401174	-1.32058	0.636948	0.665066	1.58564	0.569472	nuclear
P08556	RASN_MOUSE	NRAS	0.60048	1.51622	0.989926	0.790452	1.72962	0.989926	-0.910722	-1.87999	0.989926	membrane
P97686	NRCAM_RAT	NRCAM	0.599821	1.51553	0.0518714	0.519591	1.43355	0.0697056	-0.677409	-1.59927	0.0836285	cytosolic
P97686	NRCAM_RAT	NRCAM	0.312389	1.24176	0.193385	0.0302821	1.02121	0.946925	-0.542869	-1.45687	0.11415	nuclear
P97686	NRCAM_RAT	NRCAM	1.31007	2.47954	0.989926	0.839671	1.78964	0.989926	-0.494731	-1.40906	0.989926	membrane
P47245	NRDC_RAT	NRD1	0.237999	1.17936	0.752865	0.501259	1.41545	0.485771	-0.542207	-1.4562	0.599748	cytosolic
Q9QUL6	NSF_RAT	NSF	0.202565	1.15074	0.116373	0.111467	1.08033	0.35839	-0.249303	-1.18863	0.159522	cytosolic
P46460	NSF_MOUSE	NSF	0.33866	1.26458	0.166108	-0.0598928	-1.04239	0.877758	-0.400393	-1.31987	0.2544	nuclear
P46460	NSF_MOUSE	NSF	0.331113	1.25798	0.989926	0.0643432	1.04561	0.99114	0.0876653	1.06265	0.99114	membrane
O35987	NSF1C_RAT	NSFL1C	-0.0292235	-1.02046	0.861618	0.00600162	1.00417	0.974176	0.0624084	1.04421	0.788459	cytosolic
Q3V1L4	5NTC_MOUSE	NT5C2	-0.146822	-1.10713	0.354055	0.0905646	1.06479	0.574355	0.141342	1.10293	0.535013	cytosolic
Q3UHB1	NT5D3_MOUSE	NT5DC3	-0.239996	-1.18099	0.243426	0.0280241	1.01961	0.898281	0.430136	1.34736	0.153191	cytosolic
P21588	5NTD_RAT	NT5E	0.260557	1.19794	0.78805	0.0456959	1.03218	0.974523	0.268695	1.20472	0.852478	nuclear
Q99PJ0	NTRI_MOUSE	NTM	0.40753	1.32641	0.390818	0.00390902	1.00271	0.994948	-0.208817	-1.15574	0.81746	nuclear
Q62718	NTRI_RAT	NTM	0.259869	1.19737	0.989926	-0.206643	-1.154	0.989926	-0.319784	-1.24814	0.989926	membrane
Q63525	NUDC_RAT	NUDC	-0.0645096	-1.04573	0.581122	-0.143834	-1.10484	0.215037	0.174684	1.12872	0.281434	cytosolic
Q8R1N4	NUDC3_MOUSE	NUDCD3	1.83504	3.56781	0.510163	2.47149	5.54616	0.36822	-3.19637	-9.16652	0.41179	cytosolic
Q9CQF3	CPSF5_MOUSE	NUDT21	-0.282249	-1.21609	0.381222	0.129491	1.09391	0.749621	-0.0262539	-1.01836	0.974845	nuclear
Q566C7	NUDT3_RAT	NUDT3	0.793324	1.73306	0.0245784	0.488319	1.40281	0.0643387	-0.877161	-1.83676	0.0396608	cytosolic
Q6ZQH8	NU188_MOUSE	NUP188	-1.90597	-3.74761	0.989926	-0.856025	-1.81004	0.989926	2.28153	4.86195	0.989926	membrane
P61971	NTF2_MOUSE	NUTF2	0.118753	1.0858	0.252282	-0.140999	-1.10267	0.180688	0.0438571	1.03087	0.778261	cytosolic
P04182	OAT_RAT	OAT	0.204084	1.15195	0.198148	-0.0296123	-1.02074	0.861618	-0.113403	-1.08178	0.618482	cytosolic
P0CD96	OCC1_RAT	OCC1	-0.931613	-1.90741	0.989926	1.79752	3.47622	0.989926	0.0531764	1.03755	0.999695	membrane
Q9CRD0	OCAD1_MOUSE	OCIAD1	0.471134	1.3862	0.0754971	0.482506	1.39717	0.0713586	-0.723775	-1.6515	0.0632085	cytosolic
Q9D8W7	OCAD2_MOUSE	OCIAD2	3.1687	8.99238	0.0500701	3.31744	9.96894	0.044567	-4.44145	-21.7275	0.0503676	cytosolic
Q9D8W7	OCAD2_MOUSE	OCIAD2	1.36914	2.58317	0.183577	0.4584	1.37402	0.741039	-1.57266	-2.97452	0.298376	nuclear
Q9D8W7	OCAD2_MOUSE	OCIAD2	0.843434	1.79432	0.989926	0.00143771	1.001	0.999695	-0.572506	-1.4871	0.989926	membrane
Q5XI78	ODO1_RAT	OGDH	0.151745	1.11091	0.141494	0.197798	1.14695	0.0747892	-0.197199	-1.14647	0.168977	cytosolic
Q5XI78	ODO1_RAT	OGDH	0.179071	1.13215	0.49757	0.00844364	1.00587	0.988309	-0.0937171	-1.06712	0.847831	nuclear
Q5XI78	ODO1_RAT	OGDH	0.106862	1.07688	0.989926	0.195521	1.14514	0.989926	-0.0915726	-1.06553	0.991957	membrane
P56558	OGT1_RAT	OGT	1.27163	2.41434	0.646298	-0.826301	-1.77313	0.772355	-0.889311	-1.85229	0.826831	cytosolic
P56558	OGT1_RAT	OGT	0.32593	1.25347	0.710202	0.242656	1.18317	0.796163	-0.285743	-1.21904	0.842423	nuclear
A0JPJ7	OLA1_RAT	OLA1	0.316077	1.24494	0.0418192	0.10869	1.07825	0.36224	-0.226558	-1.17004	0.185911	cytosolic
Q9CZ30	OLA1_MOUSE	OLA1	0.23912	1.18027	0.481133	-0.308699	-1.23859	0.3308	-0.236853	-1.17842	0.649329	nuclear
Q9CZ30	OLA1_MOUSE	OLA1	0.161724	1.11862	0.989926	-0.745234	-1.67625	0.989926	0.45896	1.37455	0.989926	membrane
Q62609	NOE1_RAT	OLFM1	0.0257644	1.01802	0.991644	-0.808126	-1.75094	0.619006	0.290534	1.22309	0.936203	nuclear
Q63912	OMGP_MOUSE	OMG	0.311294	1.24082	0.422478	-0.144936	-1.10568	0.766804	0.0652833	1.04629	0.945949	nuclear
Q63912	OMGP_MOUSE	OMG	0.250847	1.18991	0.989926	-0.324352	-1.2521	0.989926	0.384287	1.30521	0.989926	membrane
Q2TA68	OPA1_RAT	OPA1	-0.0138894	-1.00967	0.871011	-0.0481338	-1.03393	0.556231	-0.0258815	-1.0181	0.831379	cytosolic
Q2TA68	OPA1_RAT	OPA1	0.0780101	1.05556	0.921553	-0.264762	-1.20144	0.620531	-0.0794229	-1.0566	0.946046	nuclear
Q2TA68	OPA1_RAT	OPA1	0.337645	1.26369	0.989926	-0.118332	-1.08548	0.989926	-0.137144	-1.09973	0.989926	membrane
P32736	OPCM_RAT	OPCML	0.272166	1.20762	0.449329	-0.197429	-1.14665	0.620379	-0.0754017	-1.05365	0.931232	nuclear
P32736	OPCM_RAT	OPCML	0.0988302	1.0709	0.989926	-0.328605	-1.2558	0.989926	0.507033	1.42112	0.989926	membrane
Q3B7Z2	OSBP1_MOUSE	OSBP	0.249252	1.18859	0.368204	-0.0970691	-1.0696	0.740117	-0.13473	-1.09789	0.745441	cytosolic
Q8K4M9	OSBL1_RAT	Osbpl1a	0.264502	1.20122	0.321557	0.189412	1.1403	0.484953	-0.203083	-1.15116	0.60167	cytosolic
Q8BX94	OSBL2_MOUSE	OSBPL2	-0.198432	-1.14745	0.707551	-0.148993	-1.1088	0.780476	0.374262	1.29618	0.608974	cytosolic
Q9WVS2	OSGEP_RAT	OSGEP	-1.31505	-2.4881	0.0518714	-0.55201	-1.46613	0.316091	1.64841	3.13488	0.0661773	cytosolic
B2RYG6	OTUB1_RAT	OTUB1	0.0423355	1.02978	0.524543	0.0156063	1.01088	0.82441	0.000152046	1.00011	0.998562	cytosolic
Q9D0K2	SCOT1_MOUSE	OXCT1	-0.0136317	-1.00949	0.916104	-0.0989035	-1.07096	0.413163	0.00324332	1.00225	0.986689	cytosolic
Q9D0K2	SCOT1_MOUSE	OXCT1	0.0231919	1.01621	0.999695	0.194889	1.14464	0.989926	-0.591769	-1.50709	0.989926	membrane
Q4V8B0	OXR1_RAT	OXR1	0.174389	1.12849	0.134912	-0.0645332	-1.04575	0.568357	-0.0937018	-1.0671	0.556746	cytosolic
P09103	PDIA1_MOUSE	P4HB	0.227961	1.17118	0.171188	0.136532	1.09926	0.399759	-0.171336	-1.1261	0.459992	cytosolic
P50580	PA2G4_MOUSE	PA2G4	-0.353223	-1.27741	0.265567	-0.397021	-1.31679	0.215057	0.486794	1.40133	0.277147	cytosolic
Q9EPH8	PABP1_RAT	PABPC1	-0.0420188	-1.02955	0.946925	0.114034	1.08225	0.81746	0.0768218	1.05469	0.934218	nuclear
Q9EPH8	PABP1_RAT	PABPC1	0.0962501	1.06899	0.458943	0.0776548	1.0553	0.553615	0.00848971	1.0059	0.966615	cytosolic
Q8K212	PACS1_MOUSE	PACS1	0.403461	1.32268	0.0501183	0.246519	1.18634	0.151304	-0.442285	-1.35876	0.0850103	cytosolic
Q9Z0W5	PACN1_RAT	PACSIN1	0.18871	1.13974	0.0500701	-0.0137457	-1.00957	0.867887	-0.152569	-1.11155	0.171457	cytosolic
Q9Z0W5	PACN1_RAT	PACSIN1	0.759754	1.6932	0.0888984	0.111637	1.08045	0.866506	-0.707825	-1.63334	0.250324	nuclear
Q9Z0W5	PACN1_RAT	PACSIN1	0.969057	1.95756	0.989926	1.44839	2.72902	0.989926	-1.32172	-2.49963	0.989926	membrane
P63004	LIS1_RAT	PAFAH1B1	0.117177	1.08461	0.590426	0.0799215	1.05696	0.721409	-0.0839209	-1.05989	0.792884	cytosolic
O35264	PA1B2_RAT	PAFAH1B2	-0.665986	-1.58665	0.0305314	-0.161191	-1.11821	0.443194	0.754275	1.68678	0.0452711	cytosolic
O35264	PA1B2_RAT	PAFAH1B2	1.0871	2.12446	0.0691043	0.238071	1.17941	0.747821	-1.11582	-2.16718	0.155042	nuclear
O35263	PA1B3_RAT	PAFAH1B3	0.642971	1.56154	0.102827	0.434212	1.35117	0.238746	-0.517632	-1.4316	0.317721	cytosolic
P51583	PUR6_RAT	PAICS	-0.192928	-1.14308	0.556602	-0.688251	-1.61133	0.0653656	0.798387	1.73916	0.104054	cytosolic
P35465	PAK1_RAT	PAK1	0.293813	1.22588	0.0442277	0.073554	1.05231	0.525461	-0.376493	-1.29818	0.0535001	cytosolic
Q8CIN4	PAK2_MOUSE	PAK2	0.455795	1.37154	0.0779038	0.00349873	1.00243	0.988851	-0.227787	-1.17104	0.49162	cytosolic
Q8CIN4	PAK2_MOUSE	PAK2	-0.131439	-1.09539	0.989926	0.81193	1.75556	0.989926	0.0416442	1.02929	0.999695	membrane
Q920Q0	PALM_RAT	PALM	-0.260062	-1.19753	0.145367	-0.19612	-1.14561	0.25351	0.111875	1.08063	0.655885	cytosolic
Q920Q0	PALM_RAT	PALM	0.255001	1.19334	0.659699	0.06592	1.04675	0.943516	0.0553737	1.03913	0.971296	nuclear
O88767	PARK7_RAT	PARK7	1.53359	2.89506	0.0791066	-0.2517	-1.19061	0.833973	-2.09568	-4.27427	0.0808568	nuclear
O88767	PARK7_RAT	PARK7	0.273157	1.20845	0.161413	0.0391608	1.02752	0.846737	-0.215864	-1.1614	0.419109	cytosolic
O88767	PARK7_RAT	PARK7	0.647596	1.56656	0.989926	0.948889	1.93039	0.989926	-0.578003	-1.49278	0.989926	membrane
P27008	PARP1_RAT	PARP1	-1.19413	-2.28806	0.7249	-0.653376	-1.57284	0.871919	0.198877	1.1478	0.977097	nuclear
P52873	PYC_RAT	PC	0.0279199	1.01954	0.836951	-0.11301	-1.08148	0.371945	0.0173041	1.01207	0.928777	cytosolic
P60335	PCBP1_MOUSE	PCBP1	0.433414	1.35043	0.0721417	0.228952	1.17198	0.281757	-0.530168	-1.4441	0.102254	cytosolic
P60335	PCBP1_MOUSE	PCBP1	0.210421	1.15703	0.375626	0.188176	1.13932	0.449329	-0.319112	-1.24756	0.340471	nuclear
Q61990	PCBP2_MOUSE	PCBP2	0.141447	1.10301	0.634077	0.244948	1.18505	0.396156	-0.184626	-1.13652	0.664388	cytosolic
Q61990	PCBP2_MOUSE	PCBP2	-0.102684	-1.07377	0.806272	-0.165742	-1.12174	0.646988	0.0670206	1.04755	0.933456	nuclear
Q61990	PCBP2_MOUSE	PCBP2	-0.22148	-1.16593	0.99114	-0.00954672	-1.00664	0.999695	-0.22726	-1.17061	0.994987	membrane
P14882	PCCA_RAT	PCCA	0.830185	1.77791	0.272053	0.120808	1.08734	0.88082	-0.22126	-1.16575	0.846737	cytosolic
P07633	PCCB_RAT	PCCB	-0.135547	-1.09851	0.325033	-0.149859	-1.10946	0.278898	0.265111	1.20173	0.182271	cytosolic
Q9Z2V4	PCKGC_MOUSE	PCK1	2.92663	7.60333	0.337127	3.51131	11.4028	0.253702	-4.64206	-24.9689	0.259677	cytosolic
Q8BH04	PCKGM_MOUSE	PCK2	0.208242	1.15528	0.200113	0.0465635	1.0328	0.783839	0.109587	1.07892	0.638789	cytosolic
Q9JKS6	PCLO_RAT	PCLO	-0.209167	-1.15602	0.220745	0.0718893	1.05109	0.756629	0.180495	1.13327	0.517329	nuclear
Q9QYX7	PCLO_MOUSE	PCLO	-0.181598	-1.13414	0.989926	0.240667	1.18154	0.989926	0.0162715	1.01134	0.999695	membrane
Q9R0L6	PCM1_MOUSE	PCM1	-0.291737	-1.22411	0.250463	-0.121381	-1.08778	0.708468	0.0780741	1.05561	0.890946	nuclear
P22062	PIMT_RAT	PCMT1	0.837387	1.78681	0.0693289	0.0535541	1.03782	0.946925	-0.775122	-1.71133	0.199048	nuclear
P22062	PIMT_RAT	PCMT1	0.034346	1.02409	0.727995	-0.0162717	-1.01134	0.87012	-0.0843981	-1.06025	0.530992	cytosolic
P63054	PCP4_MOUSE	PCP4	0.2026	1.15077	0.69122	-0.153905	-1.11258	0.766511	-0.247626	-1.18725	0.735024	cytosolic
P63054	PCP4_MOUSE	PCP4	-0.366515	-1.28923	0.989926	0.224538	1.1684	0.989926	0.506642	1.42074	0.989926	membrane
Q9QXV0	PCSK1_MOUSE	PCSK1N	-1.34781	-2.54525	0.456322	-1.257	-2.38998	0.488492	1.07731	2.11009	0.684522	cytosolic
Q9QXV0	PCSK1_MOUSE	PCSK1N	0.0432143	1.03041	0.999695	-0.0341857	-1.02398	0.999695	-0.899339	-1.86521	0.989926	membrane
Q99ML5	PCYOX_RAT	PCYOX1	0.132856	1.09646	0.319112	0.009509	1.00661	0.94812	-0.132403	-1.09612	0.488821	cytosolic
Q8C7K6	PCYXL_MOUSE	PCYOX1L	0.0194398	1.01357	0.937246	-0.00537475	-1.00373	0.983272	-0.00201915	-1.0014	0.994542	cytosolic
O88637	PCY2_RAT	PCYT2	0.227154	1.17052	0.25965	-0.0527607	-1.03725	0.805731	0.204744	1.15248	0.47603	cytosolic
P56812	PDCD5_MOUSE	PDCD5	0.197337	1.14658	0.235158	-0.095641	-1.06854	0.569602	-0.0759487	-1.05405	0.759467	cytosolic
P12815	PDCD6_MOUSE	PDCD6	0.415	1.3333	0.0943335	0.330584	1.25752	0.161279	-0.609266	-1.52548	0.0855466	cytosolic
Q9WU78	PDC6I_MOUSE	PDCD6IP	-0.0562151	-1.03973	0.701041	-0.0403519	-1.02836	0.783839	0.225838	1.16946	0.253702	cytosolic
Q9QYJ6	PDE10_RAT	PDE10A	0.126917	1.09196	0.0619647	0.118863	1.08588	0.0710402	-0.254185	-1.19266	0.0312884	cytosolic
Q8CA95	PDE10_MOUSE	PDE10A	0.45768	1.37333	0.317548	0.238767	1.17998	0.653675	-0.991389	-1.9881	0.11397	nuclear
Q8CA95	PDE10_MOUSE	PDE10A	0.290333	1.22292	0.989926	0.724614	1.65246	0.989926	-0.708317	-1.6339	0.989926	membrane
Q61481	PDE1A_MOUSE	PDE1A	-0.312704	-1.24203	0.325344	0.222398	1.16667	0.491148	0.440789	1.35735	0.326379	cytosolic
Q01065	PDE1B_MOUSE	PDE1B	0.644779	1.5635	0.208496	-0.117616	-1.08494	0.884276	-1.03435	-2.0482	0.157413	nuclear
Q01065	PDE1B_MOUSE	PDE1B	0.0934909	1.06695	0.358587	0.122649	1.08873	0.230824	-0.145878	-1.1064	0.312352	cytosolic
Q01062	PDE2A_RAT	PDE2A	0.0152651	1.01064	0.984674	-0.0846738	-1.06045	0.878211	0.308503	1.23842	0.609681	nuclear
Q922S4	PDE2A_MOUSE	PDE2A	-0.097751	-1.0701	0.680725	0.252209	1.19103	0.266916	-0.0402863	-1.02832	0.906559	cytosolic
Q01062	PDE2A_RAT	PDE2A	-0.718532	-1.64551	0.989926	-0.700432	-1.62499	0.989926	0.975498	1.96632	0.989926	membrane
P26284	ODPA_RAT	PDHA1	0.181272	1.13388	0.242293	0.0729453	1.05186	0.646863	-0.214372	-1.1602	0.324355	cytosolic
P26284	ODPA_RAT	PDHA1	1.27105	2.41336	0.0791066	-0.186887	-1.1383	0.855108	-0.9676	-1.95559	0.337898	nuclear
P35486	ODPA_MOUSE	PDHA1	0.176739	1.13033	0.989926	-0.181894	-1.13437	0.989926	0.0656338	1.04654	0.999695	membrane
P49432	ODPB_RAT	PDHB	0.815514	1.75993	0.0599949	0.0498219	1.03514	0.946728	-0.758329	-1.69153	0.166877	nuclear
P49432	ODPB_RAT	PDHB	0.122889	1.08891	0.385946	-0.1279	-1.0927	0.36822	0.0719304	1.05112	0.735024	cytosolic
P49432	ODPB_RAT	PDHB	-0.0808573	-1.05765	0.989926	0.494533	1.40887	0.989926	-0.0659098	-1.04674	0.992657	membrane
Q8BKZ9	ODPX_MOUSE	PDHX	0.230146	1.17295	0.109856	-0.13353	-1.09697	0.319784	0.064316	1.04559	0.750553	cytosolic
Q8BKZ9	ODPX_MOUSE	PDHX	1.69858	3.24582	0.989926	0.983983	1.97792	0.989926	-1.61454	-3.06215	0.989926	membrane
P11598	PDIA3_RAT	PDIA3	0.160729	1.11785	0.109976	-0.0449442	-1.03164	0.64289	-0.0431469	-1.03036	0.759467	cytosolic
P27773	PDIA3_MOUSE	PDIA3	-0.134255	-1.09753	0.992657	-0.800201	-1.74134	0.989926	1.80184	3.48666	0.989926	membrane
P38659	PDIA4_RAT	PDIA4	-0.513453	-1.42746	0.0619647	-0.446407	-1.36264	0.0836285	1.14767	2.21555	0.0247613	cytosolic
Q63081	PDIA6_RAT	PDIA6	0.1038	1.0746	0.279174	-0.142598	-1.10389	0.152517	0.145281	1.10595	0.283511	cytosolic
Q63065	PDK1_RAT	PDK1	0.596613	1.51216	0.147525	0.29065	1.22319	0.466811	-0.565094	-1.47948	0.31392	cytosolic
Q922H2	PDK3_MOUSE	PDK3	0.570694	1.48524	0.211126	0.0493383	1.03479	0.956837	-0.704449	-1.62952	0.292753	nuclear
Q922H2	PDK3_MOUSE	PDK3	0.145804	1.10635	0.530821	-0.00964541	-1.00671	0.970433	0.0292107	1.02045	0.93499	cytosolic
O88483	PDP1_RAT	PDP1	2.47857	5.57346	0.051412	1.73445	3.32753	0.11414	-2.90618	-7.49633	0.0759087	cytosolic
O88483	PDP1_RAT	PDP1	0.670085	1.59117	0.500497	0.165555	1.1216	0.914289	-0.470301	-1.3854	0.791176	nuclear
Q7TSQ8	PDPR_MOUSE	PDPR	0.125008	1.09051	0.707461	0.391827	1.31205	0.221244	-0.25784	-1.19569	0.573193	cytosolic
O35331	PDXK_RAT	Pdxk/RGD1566085	0.0582805	1.04122	0.534948	0.0565609	1.03998	0.546225	-0.0254491	-1.0178	0.857778	cytosolic
O35331	PDXK_RAT	Pdxk/RGD1566085	1.23216	2.34919	0.989926	0.745595	1.67667	0.989926	-1.28854	-2.4428	0.989926	membrane
Q8VD52	PLPP_RAT	PDXP	0.209452	1.15625	0.205506	0.303414	1.23406	0.0890772	-0.302688	-1.23344	0.194992	cytosolic
P60487	PLPP_MOUSE	PDXP	1.17981	2.26546	0.388632	-0.804353	-1.74636	0.608274	-1.10809	-2.15561	0.6193	nuclear
Q5U318	PEA15_RAT	PEA15	-0.0554262	-1.03917	0.748448	-0.0810782	-1.05781	0.62784	0.0812433	1.05793	0.73823	cytosolic
P31044	PEBP1_RAT	PEBP1	0.180537	1.13331	0.0528134	-0.0590346	-1.04177	0.442086	-0.151977	-1.11109	0.17065	cytosolic
P31044	PEBP1_RAT	PEBP1	1.13431	2.19513	0.376822	-0.0805581	-1.05743	0.974845	-0.857445	-1.81183	0.692121	nuclear
Q641Z8	PEF1_RAT	PEF1	0.0489802	1.03453	0.772632	-0.0375085	-1.02634	0.826831	0.141655	1.10317	0.53839	cytosolic
Q8C437	PEX5R_MOUSE	PEX5L	-3.02478	-8.1386	0.0411003	-0.301354	-1.2323	0.801931	2.98638	7.92485	0.0873506	cytosolic
Q5SUR0	PUR4_MOUSE	PFAS	0.375839	1.29759	0.153192	-0.17734	-1.1308	0.48922	-0.105383	-1.07578	0.782256	cytosolic
P30835	K6PL_RAT	PFKL	0.10082	1.07238	0.219347	0.134044	1.09737	0.119605	-0.142237	-1.10362	0.220344	cytosolic
P30835	K6PL_RAT	PFKL	0.292074	1.2244	0.989926	-0.0119689	-1.00833	0.999695	-0.0781255	-1.05565	0.999695	membrane
P47858	K6PF_RAT	PFKM	0.00231978	1.00161	0.974699	0.0130244	1.00907	0.845908	-0.0841057	-1.06003	0.337127	cytosolic
P47858	K6PF_RAT	PFKM	0.706766	1.63214	0.200251	-0.150189	-1.10971	0.859142	-0.421884	-1.33968	0.656026	nuclear
P47860	K6PP_RAT	PFKP	0.163141	1.11972	0.0641477	0.0482577	1.03402	0.531701	-0.319118	-1.24757	0.0328367	cytosolic
P62962	PROF1_MOUSE	PFN1	0.437617	1.35437	0.0319256	0.316512	1.24532	0.0609797	-0.487381	-1.4019	0.0510113	cytosolic
P62963	PROF1_RAT	PFN1	0.593582	1.50899	0.989926	0.284192	1.21773	0.989926	0.375424	1.29722	0.989926	membrane
Q9EPC6	PROF2_RAT	Pfn2	0.42488	1.34246	0.0532859	0.453948	1.36978	0.0471933	-0.605553	-1.52156	0.0528134	cytosolic
Q9DBJ1	PGAM1_MOUSE	PGAM1	-0.171744	-1.12642	0.940218	-0.311269	-1.2408	0.866284	-0.129261	-1.09373	0.972766	nuclear
Q9DBJ1	PGAM1_MOUSE	PGAM1	0.163446	1.11996	0.534064	-0.156451	-1.11454	0.551285	-0.0139513	-1.00972	0.974246	cytosolic
Q9DBJ1	PGAM1_MOUSE	PGAM1	0.596234	1.51177	0.989926	0.205204	1.15285	0.989926	-1.09458	-2.13551	0.989926	membrane
Q9DCD0	6PGD_MOUSE	PGD	-0.523924	-1.43786	0.0429028	-0.177304	-1.13077	0.376741	0.781556	1.71898	0.0386832	cytosolic
P16617	PGK1_RAT	PGK1	0.918297	1.88988	0.0926641	0.174159	1.12831	0.819666	-1.0276	-2.03862	0.17125	nuclear
P09411	PGK1_MOUSE	PGK1	0.188459	1.13955	0.0957539	0.0385404	1.02707	0.72647	-0.202472	-1.15067	0.179508	cytosolic
P16617	PGK1_RAT	PGK1	0.20466	1.15241	0.989926	0.164072	1.12044	0.989926	0.0952975	1.06829	0.99114	membrane
P85971	6PGL_RAT	PGLS	0.36272	1.28585	0.127045	0.153668	1.11239	0.503591	-0.334871	-1.26127	0.294729	cytosolic
P38652	PGM1_RAT	PGM1	0.0245319	1.01715	0.867735	0.0607937	1.04304	0.67044	0.0285181	1.01996	0.8912	cytosolic
Q9CYR6	AGM1_MOUSE	PGM3	0.0935472	1.06699	0.706226	-0.3009	-1.23191	0.20805	0.119075	1.08604	0.735773	cytosolic
P70580	PGRC1_RAT	PGRMC1	0.280634	1.21473	0.0414286	0.102627	1.07373	0.327459	-0.210542	-1.15712	0.169257	cytosolic
P70580	PGRC1_RAT	PGRMC1	0.348208	1.27298	0.852051	-0.567835	-1.4823	0.732048	0.658623	1.57857	0.791176	nuclear
P70580	PGRC1_RAT	PGRMC1	0.250055	1.18925	0.989926	-0.179992	-1.13288	0.989926	0.735255	1.66469	0.989926	membrane
Q8BHF7	PGPS1_MOUSE	PGS1	-0.0859454	-1.06138	0.526861	0.0130797	1.00911	0.927513	0.130002	1.0943	0.496829	cytosolic
P62024	PHAR1_RAT	PHACTR1	-0.117386	-1.08477	0.572598	0.120565	1.08716	0.563357	-0.13226	-1.09601	0.654896	nuclear
P62024	PHAR1_RAT	PHACTR1	-0.00424449	-1.00295	0.999695	0.0536342	1.03788	0.99305	0.131445	1.09539	0.989926	membrane
P67779	PHB_RAT	Phb	1.0979	2.14043	0.0219739	0.0510998	1.03605	0.937609	-0.871591	-1.82968	0.0808568	nuclear
P67779	PHB_RAT	Phb	0.138629	1.10086	0.594686	-0.0729464	-1.05186	0.785653	-0.185594	-1.13729	0.613553	cytosolic
P67779	PHB_RAT	Phb	0.574595	1.48926	0.989926	0.456464	1.37217	0.989926	-0.473137	-1.38812	0.989926	membrane
Q5XIH7	PHB2_RAT	PHB2	0.750998	1.68296	0.0445686	-0.0438906	-1.03089	0.940142	-0.733129	-1.66224	0.0946627	nuclear
Q5XIH7	PHB2_RAT	PHB2	0.0503183	1.03549	0.846737	-0.0964534	-1.06914	0.704125	-0.0582376	-1.04119	0.872178	cytosolic
O35129	PHB2_MOUSE	PHB2	0.356313	1.28015	0.989926	0.135129	1.09819	0.989926	0.0965793	1.06924	0.99114	membrane
O08651	SERA_RAT	PHGDH	0.449947	1.36599	0.0282221	0.198913	1.14783	0.155326	-0.296337	-1.22802	0.137651	cytosolic
O08651	SERA_RAT	PHGDH	-0.947358	-1.92834	0.583666	-0.475797	-1.39069	0.81746	0.304932	1.23536	0.937941	nuclear
O08651	SERA_RAT	PHGDH	0.453508	1.36937	0.989926	-0.186452	-1.13796	0.989926	-0.435959	-1.35281	0.989926	membrane
Q7TSH2	KPBB_MOUSE	PHKB	0.398241	1.3179	0.512756	0.903164	1.87016	0.147533	-0.783293	-1.72105	0.355568	cytosolic
Q8K0S0	PHYIP_MOUSE	PHYHIP	-1.66928	-3.18055	0.021113	-0.968287	-1.95652	0.0643387	2.09176	4.26267	0.0291164	cytosolic
Q7M6Y3	PICAL_MOUSE	PICALM	0.880146	1.84056	0.367337	-0.468713	-1.38387	0.683097	-0.773868	-1.70985	0.635387	nuclear
O55012	PICAL_RAT	PICALM	0.0121412	1.00845	0.966615	0.174623	1.12867	0.509704	-0.151678	-1.11086	0.694372	cytosolic
Q9QUR7	PIN1_MOUSE	PIN1	0.0984885	1.07065	0.230824	0.0821812	1.05862	0.315696	-0.209534	-1.15631	0.09507	cytosolic
Q9QUR7	PIN1_MOUSE	PIN1	2.32091	4.99646	0.989926	0.960277	1.94568	0.989926	-0.951096	-1.93334	0.989926	membrane
Q9R0I8	PI42A_RAT	PIP4K2A	0.325844	1.2534	0.0890772	0.0724621	1.05151	0.693016	-0.156942	-1.11492	0.534705	cytosolic
Q9R0I8	PI42A_RAT	PIP4K2A	-0.195072	-1.14478	0.624372	-0.0963151	-1.06904	0.842423	-0.0297263	-1.02082	0.974845	nuclear
Q9R0I8	PI42A_RAT	PIP4K2A	0.524414	1.43835	0.989926	1.15802	2.23151	0.989926	-1.37252	-2.58923	0.989926	membrane
O88377	PI42B_RAT	PIP4K2B	-0.0645515	-1.04576	0.718066	-0.283993	-1.21756	0.114945	0.293399	1.22552	0.223363	cytosolic
O88377	PI42B_RAT	PIP4K2B	-0.219501	-1.16433	0.467294	-0.0611771	-1.04332	0.88569	0.1233	1.08922	0.823183	nuclear
O88377	PI42B_RAT	PIP4K2B	0.0425275	1.02992	0.999695	0.51611	1.43009	0.989926	-1.00285	-2.00395	0.989926	membrane
Q5CZZ9	PI51B_RAT	PIP5K1B	-0.095904	-1.06873	0.768747	-0.13542	-1.09841	0.645117	0.140873	1.10257	0.757055	nuclear
Q5I6B8	PI51C_RAT	PIP5K1C	-0.254275	-1.19274	0.0890299	-0.122986	-1.08899	0.369222	0.459199	1.37478	0.0528134	cytosolic
Q5M827	PIR_RAT	PIR	-0.443773	-1.36016	0.0452711	-0.283158	-1.21686	0.123848	0.661201	1.5814	0.0410735	cytosolic
P16446	PIPNA_RAT	PITPNA	0.496517	1.4108	0.0537646	0.244461	1.18465	0.252282	-0.574483	-1.48914	0.0836285	cytosolic
P11980	KPYM_RAT	PKM	0.908106	1.87658	0.0465902	0.0959872	1.0688	0.881433	-0.817797	-1.76271	0.157413	nuclear
P11980	KPYM_RAT	PKM	0.142747	1.10401	0.0684801	-0.0397396	-1.02793	0.568357	-0.123847	-1.08964	0.206236	cytosolic
P11980	KPYM_RAT	PKM	0.417582	1.33569	0.989926	0.228852	1.1719	0.989926	-0.305025	-1.23544	0.989926	membrane
Q68FH0	PKP4_MOUSE	PKP4	-0.516096	-1.43008	0.191249	-0.111285	-1.08019	0.851521	0.272041	1.20751	0.704071	nuclear
P10687	PLCB1_RAT	PLCB1	-0.252656	-1.1914	0.0386832	-0.122768	-1.08882	0.186935	0.201795	1.15013	0.137005	cytosolic
Q9Z1B3	PLCB1_MOUSE	PLCB1	0.487472	1.40199	0.390818	0.136984	1.0996	0.868052	-0.0335701	-1.02354	0.984674	nuclear
Q8BLJ3	PLCX3_MOUSE	PLCXD3	0.338829	1.26473	0.0670161	0.10762	1.07745	0.510163	-0.412001	-1.33053	0.0952676	cytosolic
Q5FVH2	PLD3_RAT	PLD3	2.27962	4.8555	0.0713586	2.14395	4.41971	0.0821005	-2.94534	-7.70257	0.0874368	cytosolic
P30427	PLEC_RAT	PLEC	-0.348924	-1.27361	0.092267	0.00682834	1.00474	0.98936	0.214309	1.16015	0.510821	nuclear
Q9QXS1	PLEC_MOUSE	PLEC	-1.34442	-2.53928	0.989926	0.213617	1.15959	0.99036	2.60645	6.09004	0.989926	membrane
Q9D3P8	PLRKT_MOUSE	PLGRKT	1.05498	2.07769	0.989926	-0.546377	-1.46041	0.989926	-0.0502859	-1.03547	0.999695	membrane
P60202	MYPR_MOUSE	PLP1	0.275558	1.21046	0.144994	0.231903	1.17438	0.205553	-0.304667	-1.23513	0.236841	cytosolic
P60202	MYPR_MOUSE	PLP1	0.831424	1.77944	0.285909	0.524984	1.43892	0.566119	-0.621892	-1.53889	0.641996	nuclear
P60202	MYPR_MOUSE	PLP1	-1.00596	-2.00828	0.989926	-1.40826	-2.65416	0.989926	1.74084	3.34231	0.989926	membrane
P00416	COX3_MOUSE	Pls1	-0.730688	-1.65943	0.84429	-0.872899	-1.83134	0.735773	1.37495	2.5936	0.759467	cytosolic
Q80UG2	PLXA4_MOUSE	PLXNA4	1.31579	2.48939	0.0838217	1.31814	2.49344	0.0836285	-1.53037	-2.88859	0.135523	cytosolic
P20069	MPPA_RAT	PMPCA	0.157757	1.11555	0.72647	0.617512	1.53423	0.161915	-0.551736	-1.46585	0.361599	cytosolic
P20069	MPPA_RAT	PMPCA	-0.661752	-1.582	0.847831	-0.136054	-1.0989	0.974845	-0.633697	-1.55154	0.909095	nuclear
O35691	PININ_MOUSE	PNN	-0.465908	-1.38119	0.561027	-0.0551811	-1.03899	0.971055	0.236441	1.17808	0.874728	nuclear
P85973	PNPH_RAT	PNP	0.380239	1.30156	0.106044	0.281257	1.21525	0.205399	-0.436096	-1.35294	0.171188	cytosolic
P85973	PNPH_RAT	PNP	1.67461	3.19234	0.14331	-0.113531	-1.08187	0.959208	-1.27931	-2.42723	0.482247	nuclear
O88794	PNPO_RAT	Pnpo	-3.13764	-8.80084	0.0203189	-1.61986	-3.07346	0.0707085	4.33348	20.1607	0.0203189	cytosolic
P00388	NCPR_RAT	POR	-1.7974	-3.47594	0.0305314	-0.971309	-1.96062	0.109747	2.55893	5.89271	0.0305314	cytosolic
Q9D819	IPYR_MOUSE	PPA1	0.478709	1.3935	0.0550678	0.223588	1.16763	0.281757	-0.47638	-1.39125	0.125066	cytosolic
Q91VM9	IPYR2_MOUSE	PPA2	-0.507385	-1.42147	0.0452711	-0.512223	-1.42625	0.0449653	0.955987	1.93991	0.0274375	cytosolic
P97544	LPP3_RAT	PPAP2B	-0.024906	-1.01741	0.974845	0.0834999	1.05959	0.908075	0.0989897	1.07102	0.931232	nuclear
P97544	LPP3_RAT	PPAP2B	0.338361	1.26432	0.989926	-0.0182309	-1.01272	0.999695	-0.00406995	-1.00283	0.999695	membrane
Q8BSS9	LIPA2_MOUSE	PPFIA2	-0.205119	-1.15278	0.645117	-0.0215293	-1.01503	0.974845	0.446278	1.36252	0.417791	nuclear
P60469	LIPA3_MOUSE	PPFIA3	0.501493	1.41568	0.0779352	0.0737093	1.05242	0.783839	-0.524254	-1.43819	0.159522	cytosolic
Q91Z79	LIPA3_RAT	PPFIA3	-0.0753299	-1.0536	0.863991	-0.122953	-1.08896	0.746745	0.111248	1.08016	0.855108	nuclear
P10111	PPIA_RAT	PPIA	1.16654	2.24473	0.0445686	0.270119	1.20591	0.645117	-1.08512	-2.12155	0.105168	nuclear
P10111	PPIA_RAT	PPIA	0.101417	1.07283	0.542284	0.0319396	1.02239	0.857339	-0.070968	-1.05042	0.772431	cytosolic
P10111	PPIA_RAT	PPIA	0.908515	1.87711	0.989926	0.506753	1.42085	0.989926	-0.549758	-1.46384	0.989926	membrane
P24368	PPIB_RAT	PPIB	0.0838681	1.05986	0.369127	-0.0807704	-1.05758	0.385946	0.0931821	1.06672	0.485298	cytosolic
P24368	PPIB_RAT	PPIB	0.36616	1.28892	0.540933	0.440471	1.35705	0.428822	-0.405925	-1.32494	0.645371	nuclear
Q9CR16	PPID_MOUSE	PPID	-0.505238	-1.41936	0.0328367	-0.212216	-1.15847	0.215145	0.755962	1.68876	0.0305314	cytosolic
Q80Z30	PPM1E_RAT	PPM1E	-1.31058	-2.48041	0.0305314	-0.690094	-1.61339	0.113008	1.65143	3.14144	0.0352736	cytosolic
Q9WVR7	PPM1F_RAT	PPM1F	0.549817	1.4639	0.286474	0.599518	1.51521	0.247746	-0.638946	-1.55719	0.381758	cytosolic
Q3UYC0	PPM1H_MOUSE	PPM1H	0.493985	1.40833	0.0418192	0.294619	1.22656	0.13261	-0.623685	-1.54081	0.0529601	cytosolic
Q8BVQ5	PPME1_MOUSE	PPME1	-0.206014	-1.1535	0.122265	-0.0132349	-1.00922	0.920583	0.415781	1.33402	0.0535001	cytosolic
P62138	PP1A_RAT	PPP1CA	0.104782	1.07533	0.671228	0.238061	1.17941	0.315667	-0.200209	-1.14887	0.556471	cytosolic
P62138	PP1A_RAT	PPP1CA	0.161702	1.11861	0.888524	0.554181	1.46834	0.497988	-0.22621	-1.16976	0.890946	nuclear
P62137	PP1A_MOUSE	PPP1CA	0.368827	1.2913	0.989926	-0.843322	-1.79418	0.989926	1.06244	2.08846	0.989926	membrane
P62141	PP1B_MOUSE	PPP1CB	-0.378122	-1.29965	0.0518714	-0.365256	-1.28811	0.0550308	0.654179	1.57372	0.0335374	cytosolic
Q10728	MYPT1_RAT	PPP1R12A	-0.456432	-1.37214	0.744418	0.236125	1.17783	0.886177	0.403478	1.32269	0.85913	nuclear
Q6J4I0	PPR1B_RAT	PPP1R1B	0.612217	1.52861	0.292756	0.211659	1.15802	0.791176	-0.997344	-1.99632	0.208496	nuclear
Q6J4I0	PPR1B_RAT	PPP1R1B	0.0234965	1.01642	0.894701	-0.120445	-1.08707	0.469338	-0.0610418	-1.04322	0.806044	cytosolic
Q5HZV9	PP1R7_RAT	PPP1R7	0.114599	1.08267	0.236841	-0.0521213	-1.03679	0.598362	0.0313408	1.02196	0.828721	cytosolic
O35867	NEB1_RAT	PPP1R9A	-0.384352	-1.30527	0.0654654	-0.103724	-1.07454	0.653675	0.211798	1.15813	0.482071	nuclear
O35274	NEB2_RAT	PPP1R9B	-0.501979	-1.41615	0.109875	-0.254076	-1.19257	0.462859	0.642078	1.56058	0.143304	nuclear
P62715	PP2AB_MOUSE	PPP2CB	0.132089	1.09588	0.179508	0.0656294	1.04654	0.50336	-0.0788169	-1.05615	0.569657	cytosolic
Q76MZ3	2AAA_MOUSE	PPP2R1A	0.178073	1.13137	0.0452711	0.110196	1.07938	0.132622	-0.202187	-1.15044	0.0713586	cytosolic
Q76MZ3	2AAA_MOUSE	PPP2R1A	0.340477	1.26618	0.0560788	0.121186	1.08763	0.507282	-0.353536	-1.27769	0.124618	nuclear
Q76MZ3	2AAA_MOUSE	PPP2R1A	-0.344616	-1.26981	0.989926	0.0281379	1.0197	0.999695	0.932804	1.90898	0.989926	membrane
P36876	2ABA_RAT	PPP2R2A	0.320763	1.24899	0.0356445	0.376994	1.29863	0.0282221	-0.531699	-1.44563	0.0282221	cytosolic
P36876	2ABA_RAT	PPP2R2A	0.253696	1.19226	0.523264	0.0598067	1.04233	0.924929	-0.390377	-1.31074	0.46936	nuclear
P58389	PTPA_MOUSE	PPP2R4	-0.268458	-1.20452	0.0653656	-0.144084	-1.10503	0.254566	0.391711	1.31195	0.0619647	cytosolic
Q60996	2A5G_MOUSE	Ppp2r5c	1.45715	2.74565	0.143701	1.65686	3.1533	0.10499	-2.92501	-7.59477	0.0632085	cytosolic
Q60996	2A5G_MOUSE	Ppp2r5c	-0.191353	-1.14183	0.674728	-0.0439601	-1.03094	0.950174	0.126522	1.09166	0.878211	nuclear
Q61151	2A5E_MOUSE	PPP2R5E	-0.426302	-1.34379	0.466383	0.0200634	1.014	0.977325	0.467759	1.38296	0.574979	cytosolic
P63329	PP2BA_RAT	PPP3CA	0.12103	1.08751	0.378998	0.105926	1.07619	0.444682	-0.232835	-1.17514	0.234405	cytosolic
P63329	PP2BA_RAT	PPP3CA	0.558782	1.47302	0.141199	0.0426639	1.03001	0.955316	-0.56534	-1.47974	0.313963	nuclear
P63329	PP2BA_RAT	PPP3CA	0.388687	1.3092	0.989926	0.0653047	1.04631	0.99114	0.184841	1.13669	0.989926	membrane
P20651	PP2BB_RAT	PPP3CB	0.329789	1.25683	0.302869	0.236023	1.17774	0.464789	-0.574943	-1.48962	0.20805	cytosolic
P20651	PP2BB_RAT	PPP3CB	0.337717	1.26375	0.415632	-0.075358	-1.05362	0.908055	-0.314205	-1.24333	0.641996	nuclear
P20651	PP2BB_RAT	PPP3CB	0.561359	1.47566	0.989926	-0.923231	-1.89636	0.989926	0.607202	1.5233	0.989926	membrane
Q63810	CANB1_MOUSE	PPP3R1	0.0295054	1.02066	0.894701	-0.208166	-1.15522	0.315667	0.0877617	1.06272	0.778261	cytosolic
P53042	PPP5_RAT	PPP5C	2.03605	4.10122	0.0331877	1.85369	3.61424	0.0410735	-2.39696	-5.26694	0.049872	cytosolic
P45479	PPT1_RAT	PPT1	-0.0776072	-1.05527	0.657691	-0.147833	-1.1079	0.381758	0.331949	1.25871	0.175054	cytosolic
Q9JIG8	PRAF2_MOUSE	PRAF2	-0.0571716	-1.04042	0.595741	-0.0186986	-1.01305	0.867887	0.139586	1.10159	0.346057	cytosolic
Q63716	PRDX1_RAT	PRDX1	0.292028	1.22436	0.191058	0.114084	1.08229	0.613553	-0.283438	-1.21709	0.364128	cytosolic
Q63716	PRDX1_RAT	PRDX1	0.733184	1.6623	0.989926	-0.226915	-1.17033	0.989926	0.512894	1.42691	0.989926	membrane
Q61171	PRDX2_MOUSE	PRDX2	1.05486	2.07752	0.0800813	0.194721	1.1445	0.809401	-1.17092	-2.25155	0.142768	nuclear
Q61171	PRDX2_MOUSE	PRDX2	0.222096	1.16643	0.103617	0.0632632	1.04483	0.62784	-0.179961	-1.13285	0.316091	cytosolic
Q61171	PRDX2_MOUSE	PRDX2	1.25424	2.38542	0.989926	0.712625	1.63878	0.989926	-0.684677	-1.60734	0.989926	membrane
Q9Z0V6	PRDX3_RAT	PRDX3	0.270919	1.20658	0.0702182	0.0835138	1.0596	0.532087	-0.151043	-1.11037	0.417069	cytosolic
Q9R063	PRDX5_RAT	PRDX5	0.292857	1.22506	0.0180912	0.0224574	1.01569	0.758033	-0.25614	-1.19428	0.0420106	cytosolic
Q9R063	PRDX5_RAT	PRDX5	0.97948	1.97175	0.123308	0.162234	1.11902	0.86718	-1.11119	-2.16024	0.208104	nuclear
Q9R063	PRDX5_RAT	PRDX5	0.298991	1.23028	0.989926	0.857736	1.81219	0.989926	-1.31828	-2.49369	0.989926	membrane
O35244	PRDX6_RAT	PRDX6	0.194694	1.14448	0.0501183	0.101834	1.07314	0.206918	-0.186194	-1.13776	0.119472	cytosolic
O35244	PRDX6_RAT	PRDX6	1.42267	2.68081	0.0867162	0.376347	1.29805	0.718163	-1.05965	-2.08442	0.373684	nuclear
Q9QUR6	PPCE_MOUSE	PREP	-0.0162248	-1.01131	0.979489	-0.554643	-1.46881	0.292214	0.254323	1.19278	0.748276	cytosolic
Q5HZA6	PPCEL_RAT	PREPL	-0.68229	-1.60469	0.0345728	-0.369961	-1.29232	0.135902	0.968305	1.95654	0.0345728	cytosolic
P27791	KAPCA_RAT	PRKACA	2.36358	5.14646	0.106248	2.38846	5.23599	0.103617	-2.71867	-6.58264	0.17065	cytosolic
P68182	KAPCB_RAT	PRKACB	0.239124	1.18028	0.0520361	0.297771	1.22924	0.0331653	-0.398801	-1.31841	0.0358459	cytosolic
P68182	KAPCB_RAT	PRKACB	0.558538	1.47278	0.130172	0.272203	1.20765	0.523312	-0.502985	-1.41714	0.361698	nuclear
Q91WG5	AAKG2_MOUSE	PRKAG2	-0.0165445	-1.01153	0.981708	0.462081	1.37753	0.450869	-0.47692	-1.39177	0.587325	cytosolic
Q9DBC7	KAP0_MOUSE	PRKAR1A	-0.779375	-1.71639	0.0907324	-0.321771	-1.24986	0.450549	0.703685	1.62866	0.241292	cytosolic
P12368	KAP2_RAT	PRKAR2A	-0.0269444	-1.01885	0.861574	-0.176868	-1.13043	0.218405	0.210077	1.15675	0.295907	cytosolic
P12367	KAP2_MOUSE	PRKAR2A	-0.377155	-1.29878	0.536661	-0.296563	-1.22821	0.645117	0.304393	1.2349	0.760605	nuclear
P12368	KAP2_RAT	PRKAR2A	-0.218688	-1.16367	0.989926	-0.327221	-1.25459	0.989926	0.175243	1.12915	0.989926	membrane
P12369	KAP3_RAT	PRKAR2B	0.147975	1.10801	0.0694647	0.119911	1.08667	0.114713	-0.216315	-1.16176	0.0643387	cytosolic
P12369	KAP3_RAT	PRKAR2B	0.387648	1.30826	0.100009	-0.00686199	-1.00477	0.989872	-0.436499	-1.35332	0.183577	nuclear
P31324	KAP3_MOUSE	PRKAR2B	0.575018	1.4897	0.989926	-0.15098	-1.11032	0.989926	-0.165643	-1.12167	0.989926	membrane
P05696	KPCA_RAT	PRKCA	0.0963643	1.06908	0.605953	0.0756431	1.05383	0.691061	-0.122038	-1.08827	0.646298	cytosolic
P05696	KPCA_RAT	PRKCA	0.237279	1.17877	0.821928	-0.332734	-1.2594	0.734516	-0.22281	-1.167	0.896186	nuclear
P68404	KPCB_MOUSE	PRKCB	0.227663	1.17094	0.716417	0.366094	1.28886	0.497988	-0.487871	-1.40237	0.540576	nuclear
P68404	KPCB_MOUSE	PRKCB	0.0906023	1.06481	0.381758	-0.0243349	-1.01701	0.826831	0.0359278	1.02522	0.819631	cytosolic
P68404	KPCB_MOUSE	PRKCB	-0.585106	-1.50015	0.989926	-0.176745	-1.13033	0.989926	0.715359	1.64189	0.989926	membrane
P09216	KPCE_RAT	PRKCE	0.5171	1.43108	0.164748	0.347004	1.27192	0.33443	-0.479539	-1.3943	0.346234	cytosolic
P63319	KPCG_RAT	PRKCG	-0.094136	-1.06743	0.565887	-0.0936806	-1.06709	0.567891	0.130164	1.09442	0.574777	cytosolic
P63319	KPCG_RAT	PRKCG	0.13624	1.09904	0.989926	-0.0460184	-1.03241	0.997463	0.25644	1.19453	0.989926	membrane
P63319	KPCG_RAT	PRKCG	-0.160128	-1.11739	0.744418	0.171789	1.12645	0.721107	0.00297974	1.00207	0.995542	nuclear
Q63009	ANM1_RAT	PRMT1	-0.313701	-1.24289	0.678077	0.199839	1.14857	0.794472	-0.139268	-1.10135	0.898457	cytosolic
P13852	PRIO_RAT	PRNP	-0.154782	-1.11325	0.946925	-0.0993581	-1.0713	0.972067	0.483508	1.39814	0.859525	nuclear
P04925	PRIO_MOUSE	PRNP	-2.1723	-4.50743	0.989926	-2.1391	-4.40488	0.989926	2.03894	4.10943	0.989926	membrane
Q9Z2Y8	PROSC_MOUSE	PROSC	0.0652187	1.04624	0.750553	-0.0345502	-1.02424	0.867735	0.101753	1.07308	0.724421	cytosolic
Q9Z2Y8	PROSC_MOUSE	PROSC	0.237996	1.17935	0.683097	-0.229467	-1.1724	0.701213	-0.285826	-1.21911	0.746745	nuclear
Q99KP6	PRP19_MOUSE	PRPF19	-0.443716	-1.3601	0.15864	-0.090481	-1.06473	0.847476	0.33872	1.26463	0.500497	nuclear
Q9R1C7	PR40A_MOUSE	PRPF40A	-0.355194	-1.27916	0.318114	0.0985095	1.07067	0.847476	0.234339	1.17637	0.707406	nuclear
Q61136	PRP4B_MOUSE	PRPF4B	-0.295362	-1.22719	0.523264	-0.220723	-1.16532	0.649329	0.316799	1.24556	0.646988	nuclear
Q99PV0	PRP8_MOUSE	PRPF8	-0.473912	-1.38887	0.0888984	0.0750507	1.0534	0.852051	0.389537	1.30997	0.325702	nuclear
P15331	PERI_MOUSE	PRPH	-0.962209	-1.94829	0.102698	-0.706821	-1.6322	0.222971	0.997083	1.99596	0.224136	nuclear
P60892	PRPS1_RAT	PRPS1	0.787174	1.72569	0.0584196	0.778832	1.71574	0.0607621	-0.905841	-1.87364	0.0927026	cytosolic
P60892	PRPS1_RAT	PRPS1	-1.40182	-2.64234	0.989926	-2.11346	-4.32729	0.989926	2.25121	4.76083	0.989926	membrane
Q63468	KPRA_RAT	PRPSAP1	-1.97694	-3.93656	0.438127	-1.45569	-2.74287	0.608274	2.2198	4.65829	0.573797	nuclear
O08618	KPRB_RAT	PRPSAP2	0.222498	1.16675	0.239951	0.244454	1.18464	0.199867	-0.252877	-1.19158	0.341336	cytosolic
O08618	KPRB_RAT	PRPSAP2	0.063297	1.04485	0.999695	-0.748963	-1.68058	0.989926	-0.0465294	-1.03278	0.999695	membrane
P0C6T3	PRR7_RAT	PRR7	-0.515099	-1.42909	0.263818	-0.0621093	-1.04399	0.943766	0.263259	1.20019	0.763356	nuclear
Q6AYG3	PRUNE_RAT	PRUNE	-0.557172	-1.47138	0.0411003	-0.0623913	-1.0442	0.778315	0.625926	1.5432	0.0656353	cytosolic
Q99K85	SERC_MOUSE	PSAT1	0.295484	1.2273	0.0771857	0.218861	1.16381	0.157175	-0.401351	-1.32074	0.0841883	cytosolic
Q5DTT2	PSD1_MOUSE	PSD	-0.186066	-1.13766	0.682527	0.141799	1.10328	0.786115	0.381752	1.30292	0.523312	nuclear
Q2PFD7	PSD3_MOUSE	PSD3	0.0671681	1.04766	0.837695	0.121577	1.08792	0.649329	-0.0399839	-1.0281	0.946046	nuclear
Q2PFD7	PSD3_MOUSE	PSD3	0.937427	1.91511	0.989926	0.794991	1.73507	0.989926	-0.669588	-1.59062	0.989926	membrane
Q812D1	PSIP1_RAT	PSIP1	-0.156905	-1.11489	0.730487	0.226022	1.16961	0.583666	0.048784	1.03439	0.95842	nuclear
P17220	PSA2_RAT	PSMA2	0.463842	1.37921	0.109349	0.359936	1.28337	0.189204	-0.629621	-1.54716	0.120478	cytosolic
Q9R1P0	PSA4_MOUSE	PSMA4	-2.72053	-6.59117	0.17065	-1.65668	-3.1529	0.330814	4.70431	26.0698	0.0968713	cytosolic
[truncated: 836 more rows]

## Sheet: IPA coc biolfunctions
Â© 2000-2014 Ingenuity Systems, Inc. All rights reserved.
Category	p-value	Molecules
Amino Acid Metabolism	6.65E-06-4.46E-02	SLC17A6,SLC17A7,Slc6a17,CSAD,STX1A,SLC25A12
Molecular Transport	6.65E-06-4.86E-02	NME1,YWHAH,SLC17A6,ATP5L,USO1,CTSD,ARF4,EXOC2,C1QBP,GRIK2,SLC25A12,AP2M1,AP1M1,Slc6a17,TALDO1,Pfn2,G6PD,ITPR1,STX1A,SLC18A2,GSTO1,CISD1,SLC17A7,SLC25A11,GNAO1,PTPRS,SLC4A10
Small Molecule Biochemistry	6.65E-06-4.86E-02	NME1,YWHAH,SLC17A6,ATP5L,CTSD,CS,CYB5R3,CYGB,C1QBP,IDH3A,SLC25A12,AP2M1,Slc6a17,TALDO1,G6PD,SLC18A2,STX1A,KIF3A,GSTO1,CISD1,SLC17A7,ENTPD2,GNAO1,CSAD,PTPRS
Cell-To-Cell Signaling and Interaction	1.46E-05-4.86E-02	PRKACB,ACTR2,AP2M1,NME1,GRB2,SLC17A6,Pfn2,DLG2,ITPR1,STX1A,SLC18A2,SLC17A7,GNAO1,PTPRS,EXOC2,GRIK2,C1QBP
Drug Metabolism	1.46E-05-4.46E-02	SLC17A6,SLC25A11,GNAO1,TALDO1,CYB5R3,G6PD,C1QBP,SLC18A2,STX1A,GSTO1,GGT7
Tissue Development	5.06E-05-4.86E-02	ACTR2,NME1,TPPP,GRB2,GNAO1,CYB5R3,Pfn2,PTPRS,C1QBP,ITPR1,KIF3A
Nervous System Development and Function	9.03E-05-4.86E-02	PRKACB,AP2M1,GRB2,SLC17A6,DLG2,Pfn2,RPS6KA5,ITPR1,SLC18A2,STX1A,KIF3A,CTSD,LAMP2,SLC17A7,GNAO1,PTPRS,DBNL,GRIK2,ARHGAP1,SLC4A10
Cellular Assembly and Organization	1.29E-04-4.86E-02	NME1,RAB5C,YWHAH,SLC17A6,USO1,CTSD,ARHGAP44,TPPP,CYB5R3,EXOC2,SLC25A12,ACTR2,AP2M1,GRB2,Pfn2,ITPR1,STX1A,SLC18A2,KIF3A,LAMP2,ARPC1A,DYNC1LI2,SLC17A7,GNAO1,ARHGAP1
Nucleic Acid Metabolism	1.68E-04-4.46E-02	NME1,CS,ENTPD2,GNAO1,TALDO1,ATP5L,G6PD,IDH3A,SLC18A2,SLC25A12
Behavior	1.73E-04-4.84E-02	PRKACB,SLC17A6,SLC17A7,GNAO1,Pfn2,DBNL,RPS6KA5,NPEPPS,GRIK2,STX1A,SLC18A2,SLC4A10
Organismal Development	3.9E-04-4.86E-02	GRB2,SLC17A6,G6PD,NPEPPS,ITPR1,STX1A,SLC18A2,KIF3A,CTSD,LAMP2,SLC17A7,GNAO1,PTPRS,DBNL,GRIK2,ARHGAP1,PPP5C
Carbohydrate Metabolism	4.66E-04-3.67E-02	CTSD,AP2M1,TALDO1,G6PD,C1QBP,IDH3A,GSTO1
Cellular Function and Maintenance	1.09E-03-4.86E-02	NME1,RAB5C,YWHAH,USO1,CTSD,TPPP,CYB5R3,EXOC2,CYGB,GRIK2,SLC25A12,ACTR2,AP2M1,GRB2,Pfn2,ITPR1,STX1A,KIF3A,LAMP2,ARPC1A,DYNC1LI2,GNAO1,PTPRS,ARHGAP1,SLC4A10
Cell Morphology	1.28E-03-4.86E-02	ACTR2,AP2M1,SLC17A6,AP1M1,Pfn2,ITPR1,SLC18A2,KIF3A,USO1,CTSD,LAMP2,GNAO1,DBNL,C1QBP
Inflammatory Response	1.49E-03-4.07E-02	LAMP2,GRB2,Pfn2,EXOC2
Protein Trafficking	1.58E-03-2.05E-02	USO1,AP2M1,YWHAH,AP1M1,ARF4,GRIK2,C1QBP,STX1A
Cellular Compromise	1.71E-03-3.67E-02	CTSD,CYGB,ITPR1,SLC18A2,KIF3A
Ophthalmic Disease	1.71E-03-1.71E-03	CTSD,SLC17A7
Neurological Disease	1.73E-03-4.54E-02	SND1,TBC1D24,NME1,YWHAH,DLG2,ATP5L,GDAP1,RPS6KA5,ITPR1,STX1A,SLC18A2,CTSD,SLC17A7,GNAO1,PTPRS,DBNL,GRIK2,SLC25A12,SEPT6,SLC4A10
Psychological Disorders	1.73E-03-2.46E-02	SND1,NME1,YWHAH,ATP5L,DLG2,RPS6KA5,ITPR1,STX1A,SLC18A2,SLC17A7,GNAO1,DBNL,GRIK2,SEPT6
Infectious Disease	1.95E-03-3.67E-02	ACTR2,AP2M1,LAMP2,TPPP,COX6A1,GRB2,AP1M1,TALDO1,GYG1,KIF3A,GSTO1
Cellular Movement	2.76E-03-4.86E-02	ACTR2,NME1,GRB2,Pfn2,C1QBP,STX1A
Connective Tissue Development and Function	2.76E-03-4.86E-02	PRKACB,ACTR2,CTSD,GRB2,PTPRS,KIF3A,PPP5C,SEPT6,ARHGAP1
Cell Death and Survival	3.01E-03-4.46E-02	SND1,NME1,GRB2,G6PD,RPS6KA5,ITPR1,STX1A,SLC18A2,KIF3A,CTSD,LAMP2,GNAO1,CYB5R3,EXOC2,Serpina3k (includes others),GRIK2,ARHGAP1,PPP5C,CLYBL
Hereditary Disorder	3.39E-03-2.46E-02	SND1,NME1,YWHAH,TALDO1,ATP5L,G6PD,DLG2,RPS6KA5,GDAP1,ITPR1,SLC18A2,STX1A,CTSD,LAMP2,SLC17A7,GNAO1,CYB5R3,GRIK2,SEPT6
Skeletal and Muscular Disorders	3.39E-03-2.46E-02	NME1,DLG2,ATP5L,RPS6KA5,GDAP1,ITPR1,SLC18A2,LAMP2,SLC17A7,GNAO1,PTPRS,DBNL,GRIK2,SEPT6
Skeletal and Muscular System Development and Function	4.04E-03-4.14E-03	PRKACB,KIF3A,ARHGAP1
Cardiovascular Disease	4.14E-03-1.65E-02	LAMP2,GNAO1,GRIK2
Cardiovascular System Development and Function	4.14E-03-4.46E-02	GNAO1,G6PD
Cellular Development	4.14E-03-4.07E-02	SND1,CTSD,GRB2,ITPR1,PPP5C,SEPT6,ARHGAP1,KIF3A
Cellular Growth and Proliferation	4.14E-03-3.67E-02	SND1,CTSD,NME1,GRB2,GNAO1,PTPRS,RPS6KA5,PPP5C,SEPT6,ARHGAP1
Developmental Disorder	4.14E-03-4.05E-02	CTSD,LAMP2,PTPRS,G6PD,RPS6KA5,GRIK2,ARHGAP1,KIF3A
Embryonic Development	4.14E-03-4.86E-02	NME1,GRB2,GNAO1,PTPRS,C1QBP,ITPR1,KIF3A
Endocrine System Disorders	4.14E-03-4.14E-03	PTPRS
Free Radical Scavenging	4.14E-03-2.46E-02	CTSD,G6PD,CYGB
Hematological Disease	4.14E-03-1.65E-02	CYB5R3,G6PD,GRIK2,ITPR1
Hematological System Development and Function	4.14E-03-3.67E-02	CTSD,NME1,RPS6KA5
Lipid Metabolism	4.14E-03-4.86E-02	CTSD,CISD1,AP2M1,YWHAH,CS,CYB5R3,CYGB,STX1A,SLC18A2
Metabolic Disease	4.14E-03-4.14E-03	CTSD,TALDO1,G6PD,ITPR1
Nutritional Disease	4.14E-03-2.46E-02	SLC17A6,ITPR1
Organ Development	4.14E-03-4.86E-02	SND1,PTPRS,KIF3A
Organ Morphology	4.14E-03-4.86E-02	LAMP2,SLC17A6,G6PD,Pfn2,PTPRS,RPS6KA5,ARHGAP1,SLC4A10
Organismal Injury and Abnormalities	4.14E-03-3.67E-02	GNAO1,GDAP1,SLC18A2,KIF3A,SLC4A10
Post-Translational Modification	4.14E-03-3.27E-02	CISD1,CTSD,SLC18A2
Protein Degradation	4.14E-03-1.65E-02	CTSD,NPEPPS
Protein Synthesis	4.14E-03-4.84E-02	CTSD,TPPP,GRB2,Pfn2,G6PD,RPS6KA5,NPEPPS,C1QBP,PPP5C,GGT7
Tissue Morphology	4.14E-03-4.46E-02	PRKACB,GNAO1,G6PD,PTPRS,SLC18A2,ARHGAP1,KIF3A
Connective Tissue Disorders	6.38E-03-2.46E-02	LAMP2,PTPRS,GRIK2
Dental Disease	6.38E-03-6.38E-03	LAMP2,PTPRS
Gastrointestinal Disease	6.38E-03-6.38E-03	LAMP2,PTPRS
Cancer	7.63E-03-3.67E-02	PRKACB,SND1,NME1,GRB2,GNAO1,G6PD,Serpina3k (includes others),KIF3A
Cell Cycle	8.26E-03-3.27E-02	CTSD,NME1,GRB2,PPP5C
Cell Signaling	8.26E-03-4.07E-02	NME1,GRB2,GNAO1,DLG2,CYGB,DBNL,ITPR1,SLC18A2,ARHGAP1
DNA Replication, Recombination, and Repair	8.26E-03-2.97E-02	NME1,ENTPD2,GNAO1,G6PD
Digestive System Development and Function	8.26E-03-8.26E-03	ARHGAP1
Endocrine System Development and Function	8.26E-03-4.86E-02	YWHAH,CYB5R3,SLC18A2
Energy Production	8.26E-03-1.65E-02	CISD1,NME1,ENTPD2
Renal and Urological System Development and Function	8.26E-03-2.46E-02	GRB2,PTPRS,C1QBP
Vitamin and Mineral Metabolism	8.26E-03-4.07E-02	YWHAH,DLG2,ITPR1,C1QBP,GSTO1
Respiratory Disease	1.24E-02-1.35E-02	SND1,TALDO1,GYG1,GSTO1
Renal and Urological Disease	1.65E-02-4.86E-02	PTPRS
Reproductive System Development and Function	1.65E-02-4.95E-02	LAMP2,GNAO1,TALDO1,PTPRS,NPEPPS,PPP5C
Visual System Development and Function	1.65E-02-4.86E-02	SLC17A6,PTPRS
Organismal Survival	1.79E-02-1.79E-02	PRKACB,NME1,AP2M1,SLC17A6,AP1M1,G6PD,RPS6KA5,ITPR1,STX1A,SLC18A2,KIF3A,CTSD,LAMP2,SLC17A7,CSAD,GNAO1,PTPRS,PPP5C,ARHGAP1,SLC4A10
Tumor Morphology	2.46E-02-4.05E-02	NME1,Serpina3k (includes others),ITPR1
Immunological Disease	3.11E-02-4.05E-02	CTSD,RPS6KA5,ARHGAP1
Hematopoiesis	3.67E-02-3.67E-02	RPS6KA5
Gene Expression	4.86E-02-4.86E-02	G6PD

## Sheet: IPA coc networks
Â© 2000-2014 Ingenuity Systems, Inc. All rights reserved.
ID	Molecules in Network	Score	Focus Molecules	Top Diseases and Functions
1	ACTR2,AP2M1,Arp2/3,ARPC1A,C1QBP,Ck2,Creb,DBNL,Dynamin,DYNC1LI2,ERK1/2,G6PD,GNAO1,GRIK2,ITPR1,Lh,MAP2K1/2,NME1,Pdgf (complex),PDGF BB,Pfn2,Pka,PP2A,PPP2R2A,PPP5C,PRKACB,RAB5C,RPS6KA5,Secretase gamma,SLC17A6,SLC18A2,SLC25A11,Slc6a17,STX1A,TALDO1	52	23	Behavior, Cell-To-Cell Signaling and Interaction, Drug Metabolism
2	ADRB2,AP1M1,ATP6V1F,BDNF,beta-estradiol,BNIP2,Ca2+,CEP68,CISD1,CLYBL,CMSS1,CYGB,DLG2,EMG1,ENTPD2,GGT7,GSTO1,Higd1a,HNF4A,IDH3A,IL5,MRPL18,MRPL22,MRPL46,MTDH,p85 (pik3r),PSMB7,RTN4IP1,SERPINA10,SLC17A6,SLC17A7,SND1,SSTR4,UBC,USO1	35	17	Amino Acid Metabolism, Molecular Transport, Small Molecule Biochemistry
3	AGTRAP,Akt,ARHGAP1,ARHGAP12,ARHGAP8/PRR5-ARHGAP8,BNIP2,CD3,CLYBL,COX6A1,CS,CTSD,CTSE,CYB5R3,ERK,EXOC2,FSH,GRB2,Insulin,Jnk,KIF3A,LAMP2,Mapk,NFkB (complex),PI3K (complex),Pkc(s),PTPRS,RHOC,RhoGap,SAG,Sh2b3,SHC-GRB2-GAB1,SLC25A12,TCR,TMEM14C,YWHAH	27	14	Infectious Disease, Hereditary Disorder, Ophthalmic Disease
4	AHCYL2,CCNK,CDC42EP3,CDC42EP5,CDK13,CENPO,CMSS1,DVL3,FAHD1,FIS1,GAA,GDAP1,GLOD4,GTF2E1,GTF2E2,GTPBP10,GYG1,GYG2,LY6H,NECAB2,NOC4L,OCIAD2,POM121/POM121C,PPA2,PPAP2A,SEPT1,SEPT3,SEPT6,SEPT9,Septin,SLC4A10,TBC1D5,TBC1D24,UBC,VPS26B	27	14	Cell Cycle, Neurological Disease, Cardiovascular System Development and Function
5	ANXA1,APOO,ARF4,ARFIP2,ARHGAP44,ATP5L,caspase,CDK2,CSAD,DCD,DHX9,EIF3C/EIF3CL,G3BP1,HNRNPA1,Klc2,MAPT,MRPS27,NPEPPS,RAC1,RAP1B,RBM39,RHOC,RNF14,RPL35,RPL23A,RPS2,RPS9,RPS11,RPS16,RPS3A,Serpina3k (includes others),TPPP,UCHL1,WDR7,YWHAZ	17	10	Cardiovascular System Development and Function, Cell Death and Survival, Cell Morphology
6	SNAP25,Zwint	2	1	Tissue Development, Connective Tissue Disorders, Developmental Disorder

## Sheet: IPA coc pathways
Â© 2000-2014 Ingenuity Systems, Inc. All rights reserved.
Ingenuity Canonical Pathways	-log(p-value)	Ratio	Molecules
RhoA Signaling	5.05	0.05	ACTR2,ARPC1A,SEPT3,Pfn2,ARHGAP1,SEPT6
Remodeling of Epithelial Adherens Junctions	5.05	0.0735	ACTR2,NME1,ARPC1A,RAB5C,EXOC2
CTLA4 Signaling in Cytotoxic T Lymphocytes	3.24	0.0408	AP2M1,GRB2,PPP2R2A,AP1M1
CREB Signaling in Neurons	3.1	0.0243	PRKACB,GRB2,GNAO1,GRIK2,ITPR1
Pentose Phosphate Pathway	3.04	0.087	TALDO1,G6PD
Clathrin-mediated Endocytosis Signaling	2.99	0.0255	ACTR2,AP2M1,ARPC1A,RAB5C,GRB2
ERK/MAPK Signaling	2.96	0.024	PRKACB,YWHAH,GRB2,PPP2R2A,RPS6KA5
CD28 Signaling in T Helper Cells	2.87	0.0303	ACTR2,ARPC1A,GRB2,ITPR1
Actin Nucleation by ARP-WASP Complex	2.79	0.0455	ACTR2,ARPC1A,GRB2
Glutamate Receptor Signaling	2.73	0.0423	SLC17A7,SLC17A6,GRIK2
Signaling by Rho Family GTPases	2.58	0.0197	ACTR2,ARPC1A,SEPT3,GNAO1,SEPT6
Pyrimidine Ribonucleotides Interconversion	2.43	0.0588	NME1,ENTPD2
Dopamine Receptor Signaling	2.41	0.0316	PRKACB,PPP2R2A,SLC18A2
TCA Cycle II (Eukaryotic)	2.39	0.0488	CS,IDH3A
Pyrimidine Ribonucleotides De Novo Biosynthesis	2.36	0.0417	NME1,ENTPD2
Melanocyte Development and Pigmentation Signaling	2.26	0.0323	PRKACB,GRB2,RPS6KA5
FGF Signaling	2.26	0.0326	GRB2,RPS6KA5,ITPR1
RhoGDI Signaling	2.24	0.0201	ACTR2,ARPC1A,GNAO1,ARHGAP1
Ephrin Receptor Signaling	2.22	0.0197	ACTR2,ARPC1A,GRB2,GNAO1
G Beta Gamma Signaling	2.22	0.0254	PRKACB,GRB2,GNAO1
IGF-1 Signaling	2.12	0.0286	PRKACB,YWHAH,GRB2
Taurine Biosynthesis	2.08	0.111	CSAD
Breast Cancer Regulation by Stathmin1	2.08	0.0191	PRKACB,GRB2,PPP2R2A,ITPR1
Integrin Signaling	2.04	0.0192	ACTR2,ARPC1A,GRB2,ARF4
fMLP Signaling in Neutrophils	1.98	0.0231	ACTR2,ARPC1A,ITPR1
Renin-Angiotensin Signaling	1.98	0.0238	PRKACB,GRB2,ITPR1
Corticotropin Releasing Hormone Signaling	1.94	0.0217	PRKACB,GNAO1,ITPR1
Ascorbate Recycling (Cytosolic)	1.91	0.0769	GSTO1
Thyroid Hormone Biosynthesis	1.91	0.143	CTSD
p70S6K Signaling	1.87	0.0231	YWHAH,GRB2,PPP2R2A
Huntington's Disease Signaling	1.86	0.0165	CTSD,GRB2,ITPR1,STX1A
PI3K/AKT Signaling	1.84	0.0208	YWHAH,GRB2,PPP2R2A
Cellular Effects of Sildenafil (Viagra)	1.79	0.0201	PRKACB,ITPR1,SLC4A10
Arsenate Detoxification I (Glutaredoxin)	1.78	0.05	GSTO1
GNRH Signaling	1.78	0.0197	PRKACB,GRB2,ITPR1
CNTF Signaling	1.71	0.0364	GRB2,RPS6KA5
Synaptic Long Term Depression	1.69	0.0188	PPP2R2A,GNAO1,ITPR1
Pentose Phosphate Pathway (Oxidative Branch)	1.69	0.0909	G6PD
EGF Signaling	1.65	0.0323	GRB2,ITPR1
Myc Mediated Apoptosis Signaling	1.62	0.0333	YWHAH,GRB2
Pentose Phosphate Pathway (Non-oxidative Branch)	1.61	0.0769	TALDO1
Glycogen Biosynthesis II (from UDP-D-Glucose)	1.61	0.0833	GYG1
Gap Junction Signaling	1.57	0.0169	PRKACB,GRB2,ITPR1
ERK5 Signaling	1.54	0.0303	YWHAH,RPS6KA5
Cdc42 Signaling	1.53	0.0169	ACTR2,ARPC1A,EXOC2
Non-Small Cell Lung Cancer Signaling	1.53	0.0253	GRB2,ITPR1
Dopamine-DARPP32 Feedback in cAMP Signaling	1.52	0.0161	PRKACB,PPP2R2A,ITPR1
GDNF Family Ligand-Receptor Interactions	1.49	0.0274	GRB2,ITPR1
Axonal Guidance Signaling	1.49	0.0106	PRKACB,ACTR2,ARPC1A,GRB2,GNAO1
Role of NFAT in Regulation of the Immune Response	1.47	0.0151	GRB2,GNAO1,ITPR1
Endothelin-1 Signaling	1.47	0.0159	GRB2,GNAO1,ITPR1
Melatonin Signaling	1.47	0.0256	PRKACB,GNAO1
FLT3 Signaling in Hematopoietic Progenitor Cells	1.41	0.026	GRB2,RPS6KA5
Leptin Signaling in Obesity	1.41	0.0238	PRKACB,GRB2
BMP signaling pathway	1.41	0.0241	PRKACB,GRB2
Role of NFAT in Cardiac Hypertrophy	1.4	0.0144	PRKACB,GRB2,ITPR1
Ceramide Signaling	1.36	0.0225	CTSD,PPP2R2A
Thrombin Signaling	1.35	0.0144	GRB2,GNAO1,ITPR1
Regulation of Actin-based Motility by Rho	1.34	0.0225	ACTR2,ARPC1A
Î±-Adrenergic Signaling	1.29	0.0187	PRKACB,ITPR1
CDK5 Signaling	1.29	0.0211	PRKACB,PPP2R2A
Pyrimidine Deoxyribonucleotides De Novo Biosynthesis I	1.25	0.0294	NME1
Vitamin-C Transport	1.25	0.0455	GSTO1
FcÎ³ Receptor-mediated Phagocytosis in Macrophages and Monocytes	1.25	0.0196	ACTR2,ARPC1A
IL-1 Signaling	1.25	0.0183	PRKACB,GNAO1
Actin Cytoskeleton Signaling	1.23	0.0126	ACTR2,ARPC1A,GRB2
Methionine Degradation I (to Homocysteine)	1.22	0.0435	AHCYL2
Amyotrophic Lateral Sclerosis Signaling	1.2	0.0169	RAB5C,GRIK2
Leukotriene Biosynthesis	1.19	0.037	GGT7
Î³-glutamyl Cycle	1.19	0.0345	GGT7
Neuropathic Pain Signaling In Dorsal Horn Neurons	1.19	0.0185	PRKACB,ITPR1
Cholecystokinin/Gastrin-mediated Signaling	1.18	0.0189	GRB2,ITPR1
Telomerase Signaling	1.18	0.0192	GRB2,PPP2R2A
Nitric Oxide Signaling in the Cardiovascular System	1.18	0.016	PRKACB,ITPR1
Cardiac Hypertrophy Signaling	1.18	0.0121	PRKACB,GRB2,GNAO1
Rac Signaling	1.17	0.0164	ACTR2,ARPC1A
Î³-linolenate Biosynthesis II (Animals)	1.17	0.0417	CYB5R3
Cysteine Biosynthesis III (mammalia)	1.17	0.0333	AHCYL2
iCOS-iCOSL Signaling in T Helper Cells	1.14	0.0163	GRB2,ITPR1
NGF Signaling	1.14	0.0168	GRB2,RPS6KA5
Protein Kinase A Signaling	1.14	0.00998	PRKACB,YWHAH,PTPRS,ITPR1
Granzyme A Signaling	1.12	0.05	NME1
Androgen Signaling	1.1	0.0138	PRKACB,GNAO1
14-3-3-mediated Signaling	1.07	0.0165	YWHAH,GRB2
PTEN Signaling	1.07	0.015	YWHAH,GRB2
Sperm Motility	1.07	0.0141	PRKACB,ITPR1
Synaptic Long Term Potentiation	1.05	0.0154	PRKACB,ITPR1
GÎ±i Signaling	1.04	0.0149	PRKACB,GRB2
G-Protein Coupled Receptor Signaling	1.04	0.0109	PRKACB,GRB2,GNAO1
Glucocorticoid Receptor Signaling	1.03	0.0102	PRKACB,YWHAH,GRB2
Lipid Antigen Presentation by CD1	0.99	0.0345	AP2M1
eNOS Signaling	0.989	0.0132	PRKACB,ITPR1
Insulin Receptor Signaling	0.984	0.0141	PRKACB,GRB2
AMPK Signaling	0.973	0.0118	PRKACB,PPP2R2A
Cardiac Î²-adrenergic Signaling	0.968	0.0127	PRKACB,PPP2R2A
Glutathione-mediated Detoxification	0.96	0.0227	GSTO1
Relaxin Signaling	0.957	0.0123	PRKACB,GNAO1
Aryl Hydrocarbon Receptor Signaling	0.942	0.0123	CTSD,GSTO1
Superpathway of Methionine Degradation	0.931	0.0156	AHCYL2
Sonic Hedgehog Signaling	0.931	0.0294	PRKACB
Epithelial Adherens Junction Signaling	0.912	0.0135	ACTR2,ARPC1A
Glioblastoma Multiforme Signaling	0.907	0.0121	GRB2,ITPR1
Regulation of eIF4 and p70S6K Signaling	0.902	0.0114	GRB2,PPP2R2A
Serotonin Receptor Signaling	0.893	0.0217	SLC18A2
Oncostatin M Signaling	0.88	0.0286	GRB2
Tight Junction Signaling	0.879	0.0124	PRKACB,PPP2R2A
CXCR4 Signaling	0.879	0.0118	GNAO1,ITPR1
Mitochondrial Dysfunction	0.874	0.0104	COX6A1,CYB5R3
Cell Cycle Regulation by BTG Family Proteins	0.869	0.0278	PPP2R2A
Netrin Signaling	0.825	0.0175	PRKACB
Neuroprotective Role of THOP1 in Alzheimer's Disease	0.815	0.0185	PRKACB
FcÎ³RIIB Signaling in B Lymphocytes	0.805	0.0169	GRB2
Wnt/Î²-catenin Signaling	0.802	0.0114	PPP2R2A,GNAO1
PPARÎ±/RXRÎ± Activation	0.782	0.0104	PRKACB,GRB2
Cell Cycle: G2/M DNA Damage Checkpoint Regulation	0.777	0.0204	YWHAH
Molecular Mechanisms of Cancer	0.776	0.00787	PRKACB,GRB2,GNAO1
Role of IL-17F in Allergic Inflammatory Airway Diseases	0.768	0.0208	RPS6KA5
Calcium Signaling	0.767	0.00939	PRKACB,ITPR1
nNOS Signaling in Neurons	0.751	0.0192	DLG2
GABA Receptor Signaling	0.751	0.0179	AP2M1
ILK Signaling	0.741	0.0103	PPP2R2A,RPS6KA5
mTOR Signaling	0.727	0.00948	PPP2R2A,RPS6KA5
Amyloid Processing	0.719	0.0179	PRKACB
Semaphorin Signaling in Neurons	0.711	0.0192	ARHGAP1
Endometrial Cancer Signaling	0.711	0.0175	GRB2
UVB-Induced MAPK Signaling	0.704	0.0182	RPS6KA5
IL-2 Signaling	0.704	0.0172	GRB2
Phototransduction Pathway	0.704	0.0154	PRKACB
Thrombopoietin Signaling	0.69	0.0159	GRB2
Role of CHK Proteins in Cell Cycle Checkpoint Control	0.69	0.0175	PPP2R2A
ErbB2-ErbB3 Signaling	0.676	0.0167	GRB2
Regulation of Cellular Mechanics by Calpain Protease	0.676	0.0137	GRB2
TREM1 Signaling	0.663	0.0141	GRB2
ErbB4 Signaling	0.656	0.0149	GRB2
Calcium-induced T Lymphocyte Apoptosis	0.644	0.0143	ITPR1
Role of JAK1 and JAK3 in Î³c Cytokine Signaling	0.644	0.0149	GRB2
GM-CSF Signaling	0.638	0.0147	GRB2
cAMP-mediated signaling	0.636	0.00885	PRKACB,GNAO1
Angiopoietin Signaling	0.626	0.0135	GRB2
PXR/RXR Activation	0.614	0.0115	PRKACB
Erythropoietin Signaling	0.614	0.0128	GRB2
Mitotic Roles of Polo-Like Kinase	0.614	0.0143	PPP2R2A
JAK/Stat Signaling	0.614	0.0143	GRB2
Neurotrophin/TRK Signaling	0.609	0.0132	GRB2
Growth Hormone Signaling	0.603	0.0132	RPS6KA5
Renal Cell Carcinoma Signaling	0.598	0.0135	GRB2
Phospholipase C Signaling	0.597	0.0076	GRB2,ITPR1
IL-3 Signaling	0.592	0.0135	GRB2
Prolactin Signaling	0.582	0.0125	GRB2
Caveolar-mediated Endocytosis Signaling	0.577	0.0118	RAB5C
Ephrin B Signaling	0.577	0.0122	GNAO1
IL-4 Signaling	0.577	0.0127	GRB2
Colorectal Cancer Metastasis Signaling	0.577	0.00763	PRKACB,GRB2
HER-2 Signaling in Breast Cancer	0.567	0.0125	GRB2
VEGF Family Ligand-Receptor Interactions	0.567	0.0119	GRB2
Acute Myeloid Leukemia Signaling	0.562	0.0122	GRB2
PDGF Signaling	0.562	0.0118	GRB2
Regulation of IL-2 Expression in Activated and Anergic T Lymphocytes	0.553	0.0112	GRB2
Cyclins and Cell Cycle Regulation	0.548	0.0111	PPP2R2A
Protein Ubiquitination Pathway	0.545	0.00746	USO1,PSMB7
Prostate Cancer Signaling	0.535	0.0101	GRB2
TGF-Î² Signaling	0.535	0.0112	GRB2
ErbB Signaling	0.526	0.0115	GRB2
Salvage Pathways of Pyrimidine Ribonucleotides	0.526	0.00971	NME1
FAK Signaling	0.518	0.0098	GRB2
Neuregulin Signaling	0.514	0.0098	GRB2
PAK Signaling	0.514	0.00943	GRB2
Virus Entry via Endocytic Pathways	0.509	0.0101	AP2M1
Bladder Cancer Signaling	0.509	0.0109	RPS6KA5
UVA-Induced MAPK Signaling	0.501	0.0105	RPS6KA5
VEGF Signaling	0.498	0.00962	GRB2
Chronic Myeloid Leukemia Signaling	0.49	0.00952	GRB2
PPAR Signaling	0.49	0.00952	GRB2
Glioma Signaling	0.486	0.00893	GRB2
Mouse Embryonic Stem Cell Pluripotency	0.486	0.0101	GRB2
SAPK/JNK Signaling	0.486	0.00971	GRB2
Antioxidant Action of Vitamin C	0.482	0.00926	GSTO1
T Cell Receptor Signaling	0.479	0.00917	GRB2
Xenobiotic Metabolism Signaling	0.476	0.00667	PPP2R2A,GSTO1
HGF Signaling	0.468	0.00943	GRB2
Paxillin Signaling	0.465	0.00893	GRB2
Pancreatic Adenocarcinoma Signaling	0.444	0.00833	GRB2
Fc Epsilon RI Signaling	0.438	0.00855	GRB2
Natural Killer Cell Signaling	0.435	0.00855	GRB2
Role of NANOG in Mammalian Embryonic Stem Cell Pluripotency	0.432	0.00862	GRB2
Role of Tissue Factor in Cancer	0.432	0.00862	RPS6KA5
GÎ±s Signaling	0.429	0.00806	PRKACB
CCR3 Signaling in Eosinophils	0.42	0.00781	ITPR1
PKCÎ¸ Signaling in T Lymphocytes	0.417	0.00699	GRB2
IL-6 Signaling	0.417	0.00806	GRB2
p38 MAPK Signaling	0.411	0.00847	RPS6KA5
P2Y Purigenic Receptor Signaling Pathway	0.4	0.00709	PRKACB
Estrogen Receptor Signaling	0.386	0.00735	GRB2
PI3K Signaling in B Lymphocytes	0.384	0.00714	ITPR1
Ovarian Cancer Signaling	0.371	0.00699	PRKACB
Hepatic Cholestasis	0.357	0.00571	PRKACB
GÎ±q Signaling	0.337	0.00592	ITPR1
Aldosterone Signaling in Epithelial Cells	0.329	0.00595	ITPR1
Tec Kinase Signaling	0.321	0.00549	GNAO1
B Cell Receptor Signaling	0.315	0.00585	GRB2
NF-ÎºB Signaling	0.301	0.00575	PRKACB
Acute Phase Response Signaling	0.296	0.00556	GRB2
RAR Activation	0.287	0.00526	PRKACB
Sertoli Cell-Sertoli Cell Junction Signaling	0.282	0.0051	PRKACB
Production of Nitric Oxide and Reactive Oxygen Species in Macrophages	0.279	0.00474	PPP2R2A
NRF2-mediated Oxidative Stress Response	0.277	0.00521	GSTO1
Regulation of the Epithelial-Mesenchymal Transition Pathway	0.276	0.00521	GRB2
EIF2 Signaling	0.271	0.005	GRB2
Leukocyte Extravasation Signaling	0.25	0.00483	ARHGAP1
LPS/IL-1 Mediated Inhibition of RXR Function	0.22	0.00415	GSTO1
Systemic Lupus Erythematosus Signaling	0.218	0.004	GRB2

## Sheet: IPA coc upstream
Â© 2000-2014 Ingenuity Systems, Inc. All rights reserved.
Upstream Regulator	Log Ratio	Molecule Type	Predicted Activation State	Activation z-score	Notes	p-value of overlap	Target molecules in dataset	Mechanistic Network
HTT	0.586	transcription regulator				1.37e-05	COX6A1,CTSD,DBNL,GNAO1,ITPR1,Pfn2,PPP2R2A,PPP5C,PRKACB,RPS6KA5,Serpina3k (includes others),STX1A
emetine		chemical toxicant				1.46e-05	SLC17A6,SLC17A7
dichlorovinylcysteine		chemical toxicant				0.000186	GLOD4,GRB2,PPA2
n-nitrosomethylbenzylamine		chemical toxicant				0.000192	ACTR2,LAMP2,PPP2R2A,USO1,YWHAH
GnRH analog		biologic drug		0		0.000298	ARHGAP1,GRB2,GSTO1,ITPR1,PPP2R2A,PSMB7,RAB5C
MAPT	0.384	kinase				0.000378	ARF4,C1QBP,CS,GNAO1,NME1,TPPP
mono-(2-ethylhexyl)phthalate		chemical toxicant	Activated	2.236	bias	0.000414	COX6A1,CS,G6PD,IDH3A,TALDO1
alpha-amanitin		chemical toxicant				0.000785	SLC17A6,SLC17A7
CD 437		chemical drug	Inhibited	-2.236	bias	0.00089	AP2M1,ATP5L,KIF3A,NME1,TMEM14C
miR-7a-5p (and other miRNAs w/seed GGAAGAC)		mature microRNA				0.00094	SEPT3,SLC17A7
K-252		chemical - kinase inhibitor				0.00191	SLC17A6,SLC17A7
ESR1		ligand-dependent nuclear receptor				0.00201	CSAD,CTSD,G6PD,NME1,PPP5C
Lh		complex				0.00233	ACTR2,ARHGAP1,ARPC1A,ITPR1,RAB5C
miR-292-5p (and other miRNAs w/seed CUCAAAC)		mature microRNA				0.00292	SEPT3,STX1A
forskolin		chemical toxicant				0.00303	ACTR2,ARHGAP1,ARPC1A,ITPR1,RAB5C,SLC18A2,Slc6a17
TP53		transcription regulator		-0.408		0.00311	ARHGAP1,CISD1,CTSD,CYB5R3,G6PD,GRB2,NPEPPS,PPP5C,Serpina3k (includes others),USO1
NFE2L2		transcription regulator	Activated	2.425	bias	0.00317	CTSD,G6PD,GSTO1,Pfn2,Serpina3k (includes others),USO1
PSEN1		peptidase				0.00321	ARF4,C1QBP,CS,GNAO1,NME1,TPPP
PPME1	-0.013	enzyme				0.00385	PPP2R2A
KLHL17		other				0.00385	GRIK2
PLSCR1		enzyme				0.00385	ITPR1
SYTL4		transporter				0.00385	STX1A
iopanoic acid		chemical drug				0.00385	G6PD
U73122		chemical reagent				0.00413	SLC17A6,SLC17A7
APP		other				0.00627	ARF4,C1QBP,CS,CTSD,GNAO1,GRB2,NME1,TPPP
tacrolimus		chemical drug				0.00632	ITPR1,NME1,PRKACB,SLC17A6
BDNF		growth factor				0.00691	CYGB,ITPR1,SLC17A6,SLC17A7
PRNP	-2.139	other				0.00845	CTSD,LAMP2
1,2-dithiol-3-thione		chemical reagent		1.993	bias	0.00848	CTSD,Pfn2,Serpina3k (includes others),USO1	1,2-dithiol-3-thione,NFE2L2
Esr1-Estrogen-Sp1		complex				0.0115	CTSD
mir-290		other				0.0115	PRKACB
HTR6		G-protein coupled receptor				0.0115	KIF3A
GAA	0.159	enzyme				0.0115	GYG1
lobeline		chemical drug				0.0115	SLC18A2
interferon beta-1a		biologic drug				0.0116	ATP5L,COX6A1,CS
mibolerone		chemical drug				0.0119	ARF4,NME1,USO1
anisomycin		chemical - endogenous non-mammalian				0.0119	SLC17A6,SLC17A7
Calcineurin protein(s)		complex				0.013	CYGB,ITPR1
halofuginone		chemical drug				0.0141	CYGB,GYG1,PTPRS
FSH		complex				0.0141	ACTR2,ARHGAP1,ARPC1A,ITPR1,RAB5C
estrogen		chemical drug		1.982	bias	0.0147	CTSD,G6PD,NME1,Serpina3k (includes others)
Cyclin D		group				0.0153	CTSD
SLC6A4		transporter				0.0153	GNAO1
CUL3	0.413	enzyme				0.0153	GRIK2
SAG		other				0.0153	SLC17A7
SSTR3		G-protein coupled receptor				0.0153	KIF3A
NR4A2		ligand-dependent nuclear receptor				0.0159	COX6A1,SLC18A2
methylprednisolone		chemical drug		0		0.0164	C1QBP,COX6A1,CYB5R3,ITPR1,NME1,SLC25A11
3-nitropropionic acid		chemical toxicant				0.0171	COX6A1,GYG1
miR-148b-3p (and other miRNAs w/seed CAGUGCA)		mature microRNA				0.0191	RPS6KA5
miR-382-5p (miRNAs w/seed AAGUUGU)		mature microRNA				0.0191	2014-09-03
GRIN2B	-0.098	ion channel				0.0191	PPP5C
LAMP1		other				0.0191	LAMP2
TADA3		transcription regulator				0.0191	CTSD
SCGB3A2		other				0.0229	CTSD
RNF40		enzyme				0.0229	G6PD
miR-3118 (and other miRNAs w/seed GUGACUG)		mature microRNA				0.0229	GNAO1
ITPR2		ion channel				0.0229	ITPR1
WAC		other				0.0229	G6PD
RNF17		other				0.0229	Serpina3k (includes others)
fenretinide		chemical drug				0.0245	AP2M1,GRB2
D-glucose		chemical - endogenous mammalian		-0.756		0.0259	ARF4,G6PD,ITPR1,SLC25A11,STX1A
Aldose Reductase		group				0.0266	G6PD
PPP2R1A	0.121	phosphatase				0.0266	PPP2R2A
CA074-methyl ester		chemical reagent				0.0266	LAMP2
THRB		ligand-dependent nuclear receptor				0.0274	ATP5L,CTSD,NME1
MECP2	0.129	transcription regulator				0.0275	GSTO1,SLC17A7
EIF4G2	3.335	translation regulator				0.0304	CTSD
mir-378		microRNA				0.0304	GRB2
MAOA	-0.523	enzyme				0.0304	SLC18A2
ZNF143		transcription regulator				0.0304	TALDO1
methoxychlor		chemical toxicant				0.0304	G6PD
6-aminonicotinamide		chemical reagent				0.0304	G6PD
SNCA	0.709	other				0.0306	KIF3A,YWHAH
budesonide		chemical drug				0.0314	GNAO1,ITPR1
enterotoxin B		biologic drug				0.0322	Pfn2,Serpina3k (includes others)
tamoxifen		chemical drug				0.0331	CSAD,CTSD,PTPRS
thyroid hormone		chemical - endogenous mammalian				0.0331	ATP5L,CYB5R3,G6PD
STK17A		kinase				0.0341	GSTO1
miR-224-5p (miRNAs w/seed AAGUCAC)		mature microRNA				0.0341	AP2M1
AP3B1		transporter				0.0341	LAMP2
S100P		other				0.0341	CTSD
carbonyl cyanide p-(trifluoromethoxy)phenylhydrazone		chemical reagent				0.0341	ITPR1
RV 538		chemical reagent				0.0341	LAMP2
gallic acid		chemical - endogenous non-mammalian				0.0341	GRB2
HNF4A		transcription regulator				0.0357	AP1M1,ATP6V1F,CLYBL,CS,G6PD,GSTO1,NME1,Pfn2,PPP5C,PSMB7,RPS6KA5,RTN4IP1,USO1
L-triiodothyronine		chemical - endogenous mammalian		0.651		0.0373	CS,G6PD,ITPR1,NME1
CPT1C		enzyme				0.0378	CS
PHF21A		other				0.0378	STX1A
miR-375-3p (and other miRNAs w/seed UUGUUCG)		mature microRNA				0.0378	C1QBP
LDLR		transporter				0.038	G6PD,PSMB7
ARNT		transcription regulator				0.0389	CTSD,G6PD
miR-1 (and other miRNAs w/seed GGAAUGU)		mature microRNA				0.0409	ARF4,G6PD,TPPP
CDKN2C		transcription regulator				0.0415	GRB2
3,5-diiodothyronine		chemical - endogenous mammalian				0.0415	IDH3A
HDAC4		transcription regulator				0.0452	DLG2,SLC17A7
naltrindole		chemical drug				0.0452	GSTO1
ATXN1		transcription regulator				0.0489	ITPR1
GRIN1	-0.589	ion channel				0.0489	PPP5C
benzo(a)pyrene		chemical toxicant				0.0495	G6PD,GNAO1,ITPR1
PPARA		ligand-dependent nuclear receptor	Activated	2		0.0658	CS,CSAD,G6PD,TALDO1

## Sheet: IPA enrichment biolfunct
Â© 2000-2014 Ingenuity Systems, Inc. All rights reserved.
Category	p-value	Molecules
Nucleic Acid Metabolism	2.43E-13-1.51E-02	NME1,PTK2B,PRDX5,NUDT3,GNA11,PKM,RAN,RANBP2,ATP5L,MDH1,IDH1,POR,PGD,CS,VCP,DLST,ADK,ATP5J2,CMPK1,GNA13,IDH3A,MDH2,IDH3B,ATP5I,ATP5O,ATP5A1,TKT,G6PD,RANBP1,ACLY,OLA1,HSPA8,Gnas,CRMP1,ATP5C1,ATP5B,ENTPD2,DLAT,MAPT,GNAO1,ALDOA,HSP90AA1,UBA1,EPB41L2,GNAL
Small Molecule Biochemistry	2.43E-13-1.51E-02	CRYAB,RAN,ATP5L,MDH1,POR,PGD,PEX5L,CADPS,DLST,PLCB1,GOT1,GNA13,MDH2,PGRMC1,ALDOC,STXBP1,TKT,ATP5A1,Slc6a17,RANBP1,STX1A,OLA1,SLC3A2,HSPA8,INPP4A,ATP5C1,Gnas,ATP5B,HIBADH,MAPT,CSAD,GNAO1,ALDOA,HSP90AA1,Phb,GNAL,PAFAH1B2,ABHD12,NME1,PTK2B,PRDX5,NUDT3,GNA11,PKM,RANBP2,FKBP1A,IDH1,AKR1A1,CS,VCP,ADK,ATP5J2,PHGDH,CYGB,SERPINA1,CMPK1,IDH3A,ACO1,IDH3B,ATP5I,QDPR,ATP5O,G6PD,ACLY,FAH,GSTO1,GPI,ENTPD2,DLAT,…
Neurological Disease	3.63E-11-1.19E-02	CAB39,CRYAB,PFN1,MAP1B,NAPG,ATP5L,DLG2,RAN,TUBB,MDH1,LPHN1,CTSD,PAK1,HBB,SOD2,DLG4,PLCB1,MDH2,PGRMC1,NDUFA8,TBC1D24,STXBP1,TUBB3,ATP5A1,TUBB2A,MPST,RANBP1,TUBA1B,HSPA8,Gnas,ATP5C1,MAPT,UQCRC2,GNAO1,HSP90AA1,IDH2,GNAL,DPP10,INF2,ABHD12,SPTBN1,NME1,PTK2B,PKM,GNA11,RANBP2,GAPDH,FKBP1A,SLC12A5,IDH1,CD47,PREPL,ICAM5,VCP,ADK,PHGDH,TCP1,CYGB,SERPINA1,SNCB,ETFB,ATP5O,G6PD,GDAP1,RPS6KA5,ACLY,GSTO1,FAH,CST…
Psychological Disorders	3.63E-11-1.19E-02	CAB39,CRYAB,PFN1,MAP1B,NAPG,ATP5L,DLG2,RAN,MDH1,TUBB,LPHN1,CTSD,PAK1,SOD2,PRUNE,DLG4,PLCB1,PGRMC1,NDUFA8,TUBB3,ATP5A1,TUBB2A,MPST,RANBP1,STX1A,TUBA1B,HSPA8,ATP5C1,MAPT,GNAO1,UQCRC2,HSP90AA1,GNAL,DPP10,NME1,PTK2B,PKM,GAPDH,PREPL,ICAM5,VCP,SERPINA1,SNCB,ETFB,ATP5O,G6PD,RPS6KA5,ACLY,GSTO1,GPI,NDUFV2,PPIA,DLAT,COX5A,DDX1,UQCRC1,SEPT6,MAOA
DNA Replication, Recombination, and Repair	2.12E-10-1.34E-02	CRYAB,NME1,PTK2B,PRDX5,GNA11,RAN,RANBP2,ATP5L,POR,CD47,SOD2,ADK,VCP,ATP5J2,SERPINA1,ATP5I,ATP5O,ATP5A1,G6PD,RANBP1,ACLY,OLA1,HSPA8,ATP5C1,ATP5B,ENTPD2,MAPT,PPIA,GNAO1,HSP90AA1,UBA1
Energy Production	2.12E-10-1.34E-02	CRYAB,ATP5O,PRDX5,ATP5A1,PKM,ATP5L,MDH1,ACLY,OLA1,POR,HSPA8,ATP5C1,ATP5B,ENTPD2,MAPT,VCP,ATP5J2,ALDOA,HSP90AA1,MDH2,ATP5I
Skeletal and Muscular Disorders	1.18E-09-1.19E-02	CAB39,CRYAB,PFN1,MAP1B,DLG2,RAN,ATP5L,MDH1,TUBB,POR,USP7,PAK1,SOD2,PLCB1,SAFB,PGRMC1,NDUFA8,TUBB3,NONO,TUBB2A,PHB2,RANBP1,TUBA1B,HSPA8,ATP5C1,MAPT,GNAO1,PPM1H,UQCRC2,HSP90AA1,ALDOA,IDH2,GNAL,INF2,NME1,RALA,PTK2B,PRDX5,PKM,GAPDH,FKBP1A,ATAT1,IDH1,AKR1A1,CD47,PREPL,ICAM5,VCP,SERPINA1,SNCB,ACO1,TNPO3,ETFB,ATP5O,RPS6KA5,GDAP1,ACLY,DNM1,GPI,PPIA,UBA1,DDX1,UQCRC1,SEPT6,LAP3,MAOA
Hereditary Disorder	6.14E-08-1.19E-02	CAB39,CRYAB,PFN1,ATP5L,TUBB,POR,CTSD,HBB,SOD2,PLCB1,PGRMC1,NDUFA8,TUBB3,STXBP1,TUBB2A,RANBP1,HSPA8,ATP5C1,MAPT,GNAO1,ALDOA,HSP90AA1,IDH2,GNAL,INF2,ABHD12,NME1,PTK2B,PKM,GAPDH,RANBP2,PREPL,ICAM5,ADK,VCP,PHGDH,SERPINA1,IDH3B,QDPR,ETFB,ATP5O,G6PD,GDAP1,RPS6KA5,GPI,PPIA,DLAT,UBA1,DDX1,UQCRC1,SEPT6,MAOA,COQ9
Cell Death and Survival	9.93E-08-1.48E-02	CRYAB,ITSN1,MAP1B,DPP7,RAN,MDH1,VDAC2,POR,CTSD,USP7,HSPA4,PAK1,HBB,SOD2,MAP2K2,CADPS,DLST,EXOC2,PLCB1,DLG4,SAFB,GNA13,C1QBP,ALDOC,PPID,STXBP1,ATP5A1,PHB2,RANBP1,STX1A,HSPA8,Gnas,INPP4A,PPP2R1A,STIP1,MAPT,GNAO1,ALDOA,HSP90AA1,SLC8A1,CTTN,ARHGAP1,PPP5C,Phb,GNAL,PAFAH1B2,SPTBN1,NME1,PTK2B,PRDX5,PKM,RANBP2,GAPDH,FKBP1A,CUL3,CD47,LCMT1,VCP,CYB5R3,TCP1,SERPINA1,SNCB,GRB2,HSPH1,G6PD,RPS6KA5,ACLY,KIF3A,C…
Cancer	1E-07-1.22E-02	CRYAB,RAB5C,ITSN1,RAN,DLG2,NPEPPS,MDH1,LPHN1,POR,PAK1,SOD2,HBB,PEX5L,CADPS,ARF4,EXOC2,PLCB1,GNA13,ALDOC,ACTR2,TUBB2A,HSPA8,TIAM2,PSMB2,STIP1,FSCN1,HIBADH,PPM1H,ALDOA,SLC8A1,ARHGAP1,PPP5C,SPTBN1,NME1,RALA,RPN2,PTK2B,PPP2R2A,GNA11,GAPDH,FKBP1A,IDH1,CD47,ADK,ATP5J2,ARPC3,PSMD14,SERPINA1,TNPO3,LETM1,GRB2,GDAP1,ACLY,KIF3A,FAH,CSTB,CRMP1,GPI,ARHGDIA,DDX1,MAOA,ILF2,PFN1,TUBB,MTCH2,VDAC2,HSPA4,USP7,CTSD,…
Cellular Assembly and Organization	1.25E-07-1.51E-02	CRYAB,PFN1,RAB5C,ITSN1,MAP1B,RAN,TUBB,LPHN1,CTSD,PAK1,SOD2,CADPS,ARL1,DLG4,SAFB,GNA13,ACTR2,STXBP1,TUBB3,RANBP1,STX1A,SLC3A2,HSPA8,TIAM2,ARPC1A,DYNC1LI2,FSCN1,STIP1,MAPT,GNAO1,HSP90AA1,ALDOA,ARHGAP1,CTTN,INF2,SPTBN1,NME1,RALA,PTK2B,GNA11,RANBP2,GAPDH,FKBP1A,CUL3,ARHGAP44,CD47,ICAM5,VCP,PHGDH,CYB5R3,TCP1,SNCB,TMOD2,GRB2,PPM1E,NFASC,KIF3A,DNM1,CRMP1,GPI,ARHGDIA,EPB41L2,MAOA
Cellular Function and Maintenance	1.25E-07-1.4E-02	CRYAB,PFN1,RAB5C,ITSN1,MAP1B,RAN,MDH1,TUBB,LPHN1,HSPA4,PAK1,SOD2,PEX5L,CADPS,EXOC2,ARL1,DLG4,GNA13,MDH2,PPID,ACTR2,STXBP1,TUBB3,RANBP1,STX1A,SLC3A2,HSPA8,ARPC1A,TIAM2,ATP5B,DYNC1LI2,STIP1,MAPT,FSCN1,GNAO1,HSP90AA1,ALDOA,CTTN,ARHGAP1,Phb,SPTBN1,NME1,RALA,PTK2B,GNA11,RANBP2,GAPDH,CUL3,CD47,ICAM5,VCP,CYB5R3,PHGDH,TMOD2,PPM1E,GRB2,NFASC,KIF3A,DNM1,CISD1,CRMP1,GPI,ARHGDIA,EPB41L2,MAOA
Tissue Development	2.55E-06-1.34E-02	SPTBN1,NME1,CRYAB,PFN1,RALA,PTK2B,ITSN1,MAP1B,GNA11,FKBP1A,TUBB,CUL3,PAK1,SOD2,ICAM5,CYB5R3,PHGDH,TCP1,DLG4,GNA13,C1QBP,GRB2,PPM1E,NFASC,KIF3A,CRMP1,GPI,STIP1,MAPT,GNAO1,CTTN,MAOA
Dermatological Diseases and Conditions	3.73E-06-1.5E-02	CRYAB,NUDT3,PKM,RANBP2,RAN,GAPDH,FKBP1A,TUBB,SFXN3,VDAC2,IDH1,POR,PAK1,CD47,PGD,SOD2,HBB,CADPS,VCP,PHGDH,CYB5R3,UQCRFS1,PLCB1,GOT1,C1QBP,IDH3A,TNPO3,STXBP1,TUBB3,HSPH1,TUBB2A,RPS6KA5,RANBP1,KIF3A,GSTO1,CSTB,MST4,HSPA8,ARPC1A,HIBADH,FSCN1,SLC25A46,ARHGDIA
Cell Signaling	1.18E-05-9.68E-03	PPID,NME1,PTK2B,ITSN1,GRB2,GNA11,RAN,RANBP2,RANBP1,CUL3,Gnas,PAK1,LCMT1,PPP2R1A,GNAO1,VCP,DLG4,ARHGDIA,GNA13,CAPZA1,ARHGAP1,TNPO3,GNAL
Developmental Disorder	1.28E-05-1.19E-02	ETFB,TUBB3,CRYAB,TUBB2A,G6PD,TUBB,POR,CTSD,PAK1,GPI,HBB,ADK,VCP,PHGDH,ALDOA,UBA1,QDPR,MAOA
Hematological Disease	1.28E-05-1.19E-02	NME1,CRYAB,RALA,PTK2B,GAPDH,TUBB,IDH1,POR,CD47,HBB,SOD2,ADK,CYB5R3,TUBB3,NONO,TKT,TUBB2A,G6PD,GPI,PSMB2,STIP1,ALDOA,IDH2,ARHGDIA,ARHGAP1
Carbohydrate Metabolism	1.63E-05-1.19E-02	CRYAB,RALA,TKT,PKM,G6PD,GAPDH,PYGB,Tpi1 (includes others),GSTO1,IDH1,AKR1A1,GPI,PGD,CS,GYG1,PLCB1,ALDOA,GOT1,IDH3A,ACO1,IDH3B,ALDOC
Cell Morphology	3.23E-05-1.44E-02	SPTBN1,NME1,CRYAB,PFN1,RALA,PTK2B,ITSN1,MAP1B,GNA11,SLC12A5,CTSD,HSPA4,PAK1,CD47,SOD2,PEX5L,MAP2K2,ICAM5,EXOC2,PHGDH,ARPC3,DLG4,GNA13,PPID,GRB2,RANBP1,KIF3A,DNM1,CRMP1,CISD1,GPI,TIAM2,MAPT,STIP1,GNAO1,HSP90AA1,ARHGDIA,CTTN,Phb,MAOA,INF2
Cellular Development	3.23E-05-1.19E-02	SPTBN1,PFN1,RALA,ITSN1,PTK2B,GRB2,MAP1B,KIF3A,Gnas,CRMP1,CD47,PAK1,TIAM2,SOD2,STIP1,MAPT,ICAM5,PHGDH,DLG4,GNA13
Nervous System Development and Function	3.23E-05-1.49E-02	SPTBN1,ABHD12,PFN1,RALA,PTK2B,ITSN1,MAP1B,GNA11,DLG2,LPHN1,SLC12A5,CD47,PAK1,SOD2,PEX5L,CADPS,ICAM5,PHGDH,DLG4,PLCB1,SNCB,TMOD2,Shank3,STXBP1,TKT,NFASC,STX1A,KIF3A,CSTB,HSPA8,DNM1,CRMP1,Gnas,STIP1,MAPT,EPB41L2,MAOA
Amino Acid Metabolism	9.93E-05-1.17E-02	STXBP1,HIBADH,Slc6a17,PKM,CSAD,PHGDH,GOT1,STX1A,FAH,QDPR,SLC3A2
Molecular Transport	9.93E-05-1.28E-02	NME1,CRYAB,RALA,ITSN1,PRDX5,MDH1,LPHN1,IDH1,POR,CTSD,PAK1,HBB,SOD2,PEX5L,CADPS,EXOC2,ATP5J2,C1QBP,ACO1,STXBP1,Slc6a17,G6PD,STX1A,ACLY,SLC3A2,HSPA8,CISD1,TIAM2,MAPT,GNAO1,MAOA
Reproductive System Disease	1.32E-04-1.19E-02	TUBB3,NME1,PRDX5,TUBB2A,TUBB,IDH1,POR,PAK1,GPI,ALDOA,PLCB1,SAFB,DDX1
Organismal Survival	1.49E-04-6.35E-04	ILF2,CRYAB,PFN1,ITSN1,MAP1B,RAN,POR,CTSD,SOD2,HBB,CADPS,PLCB1,SAFB,GNA13,STXBP1,TKT,PHB2,STX1A,SLC3A2,Gnas,STIP1,FSCN1,MAPT,GNAO1,CSAD,HIST1H1D,HSP90AA1,SLC8A1,CTTN,PPP5C,ARHGAP1,GNAL,SPTBN1,NME1,RALA,GNA11,RANBP2,FKBP1A,SLC12A5,IDH1,CD47,VCP,ADK,PHGDH,ATP5J2,SERPINA1,SNCB,G6PD,HNRNPD,RPS6KA5,NFASC,ACLY,KIF3A,FAH,DNM1,PPIA,ARHGDIA,DDX1,SLC4A10
Lipid Metabolism	2.88E-04-1.3E-02	PAFAH1B2,ABHD12,G6PD,FKBP1A,ACLY,MDH1,IDH1,HSPA8,POR,AKR1A1,CS,PEX5L,MAPT,DLAT,CYGB,PLCB1,SERPINA1,MDH2,PGRMC1,Phb,MAOA
Vitamin and Mineral Metabolism	2.88E-04-1.38E-03	HSPA8,POR,AKR1A1,PEX5L,G6PD,SERPINA1,PGRMC1,GSTO1,MAOA
Cellular Movement	3.1E-04-1.34E-02	NME1,RALA,PFN1,ITSN1,PTK2B,PKM,GNA11,FKBP1A,LPHN1,SLC12A5,CUL3,CTSD,PAK1,CD47,SOD2,MAP2K2,SERPINA1,C1QBP,GNA13,ACTR2,GRB2,STX1A,SLC3A2,HSPA8,DNM1,CRMP1,GPI,MAPT,PPIA,FSCN1,GNAO1,SEPT6,CTTN,GNAL,INF2
Post-Translational Modification	3.56E-04-1.19E-02	PPID,CRYAB,PTK2B,FKBP1A,HSPA8,CISD1,CTSD,LCMT1,PPP2R1A,PPIA,VCP,TCP1,HSP90AA1,DLG4,CAPZA1,Phb
Protein Folding	3.56E-04-1.19E-02	HSPA8,CRYAB,PPIA,TCP1,FKBP1A,HSP90AA1
Immunological Disease	3.66E-04-1.16E-02	TUBB3,NME1,CRYAB,RALA,NONO,PTK2B,TKT,GNA11,TUBB2A,GAPDH,FKBP1A,TUBB,GSTO1,VDAC2,HBB,SOD2,PSMB2,PPIA,STIP1,VCP,PHGDH,ALDOA,ARHGAP1
Inflammatory Disease	3.66E-04-1.5E-02	CRYAB,RALA,PTK2B,PRDX5,GAPDH,ATAT1,FKBP1A,TUBB,VDAC2,POR,USP7,CD47,AKR1A1,HBB,SOD2,VCP,PHGDH,SAFB,ACO1,TNPO3,TUBB3,NONO,TKT,TUBB2A,PHB2,RPS6KA5,ACLY,GSTO1,HSPA8,DNM1,GPI,MAPT,UQCRC2,PPM1H,ALDOA,ARHGDIA,LAP3,MAOA
Inflammatory Response	3.66E-04-1.5E-02	TUBB3,RALA,PFN1,GRB2,TKT,GNA11,TUBB2A,GAPDH,FKBP1A,RPS6KA5,TUBB,GSTO1,VDAC2,POR,CD47,HBB,GNAO1,VCP,PHGDH,ALDOA,ARHGDIA,GNA13
Respiratory Disease	3.66E-04-1.44E-02	TKT,GYG1,GAPDH,ALDOA,SERPINA1,TUBB,GSTO1
Free Radical Scavenging	4.09E-04-1.19E-02	CRYAB,ITSN1,PRDX5,G6PD,IDH1,CTSD,CD47,SOD2,HBB,PPIA,MAPT,DLST,CYGB,UQCRFS1,ARHGDIA,SERPINA1,CTTN,MAOA
Cell-To-Cell Signaling and Interaction	4.19E-04-1.49E-02	NME1,PFN1,RALA,PTK2B,GNA11,DLG2,SLC12A5,PAK1,CD47,CADPS,DLG4,PLCB1,GNA13,C1QBP,SNCB,TMOD2,Shank3,STXBP1,GRB2,NFASC,STX1A,SLC3A2,DNM1,CRMP1,GPI,MAPT,GNAO1,ARHGDIA,MAOA
Cellular Growth and Proliferation	4.19E-04-1.34E-02	ILF2,CRYAB,ITSN1,POR,USP7,CTSD,PAK1,SOD2,MAP2K2,DLST,ARL1,PRUNE,SAFB,C1QBP,GNA13,CAPZA1,EIF5A2,TUBB3,ATP5A1,SLC3A2,HSPA8,Gnas,INPP4A,PPP2R1A,TIAM2,ATP5B,PSMB2,MAPT,FSCN1,GNAO1,IDH2,SLC8A1,CTTN,PPP5C,ARHGAP1,Phb,SPTBN1,NME1,RALA,PTK2B,GNA11,PKM,FKBP1A,CUL3,CD47,ADK,VCP,CYGB,SERPINA1,ETFB,GRB2,G6PD,HNRNPD,RPS6KA5,ACLY,KIF3A,FAH,MST4,GPI,PPIA,ARHGDIA,UBA1,SEPT6
Infectious Disease	5.33E-04-1.44E-02	CRYAB,NUDT3,RANBP2,GAPDH,RAN,FKBP1A,TUBB,SFXN3,IDH1,POR,PAK1,ADK,UQCRFS1,ARPC3,SERPINA1,TNPO3,ACTR2,TUBB3,STXBP1,GRB2,TKT,TUBB2A,KIF3A,GSTO1,DNM1,GPI,ATP5B,PPIA,GYG1
Renal and Urological System Development and Function	5.39E-04-1.19E-02	DNM1,PAK1,SOD2,GRB2,PPIA,TKT,MST4
Connective Tissue Disorders	6.07E-04-1.19E-02	CRYAB,RALA,PTK2B,PRDX5,ATAT1,FKBP1A,TUBB,IDH1,POR,USP7,AKR1A1,SOD2,VCP,SAFB,ACO1,TNPO3,TUBB3,NONO,TUBB2A,PHB2,ACLY,HSPA8,DNM1,GPI,PPM1H,UQCRC2,ALDOA,IDH2,UBA1,LAP3,MAOA
Metabolic Disease	6.07E-04-1.27E-02	ETFB,TUBB3,TUBB2A,G6PD,TUBB,FAH,POR,CTSD,SOD2,DLAT,ADK,VCP,PHGDH,IDH2,QDPR,MAOA,COQ9
Cell Cycle	6.75E-04-1.44E-02	NME1,CRYAB,PFN1,RALA,ITSN1,RANBP2,GDAP1,MST4,CUL3,DNM1,GPI,SOD2,MAP2K2,SEPT6,INF2
Renal and Urological Disease	7.43E-04-1.27E-02	ETFB,STXBP1,TUBB3,CRYAB,ATP5O,NUDT3,TUBB2A,RANBP2,FKBP1A,TUBB,KIF3A,SFXN3,FAH,CSTB,IDH1,POR,PAK1,SOD2,HSP90AA1,UQCRFS1,IDH2,TNPO3,ATP5I,INF2
Cellular Compromise	8.29E-04-1.19E-02	SPTBN1,CTSD,CRMP1,SOD2,RALA,MAPT,MAP1B,CYGB,ARHGDIA,NFASC,TUBB,INF2
Embryonic Development	8.29E-04-1.41E-02	SPTBN1,NME1,RALA,PFN1,ITSN1,MAP1B,FKBP1A,CUL3,USP7,PAK1,SOD2,ICAM5,PHGDH,DLG4,GNA13,C1QBP,GRB2,G6PD,KIF3A,MST4,SLC3A2,DNM1,CRMP1,STIP1,MAPT,PPIA,GNAO1,HIST1H1D,SLC8A1,ARHGAP1
Ophthalmic Disease	8.29E-04-1.19E-02	ABHD12,CRYAB,TUBB3,TUBB2A,TUBB,IDH3B
Drug Metabolism	8.32E-04-1.19E-02	POR,HBB,SOD2,CADPS,PPIA,GNAO1,G6PD,FKBP1A,STX1A,MAOA,IDH1
Organismal Injury and Abnormalities	8.32E-04-1.19E-02	TUBB3,CRYAB,STXBP1,NUDT3,RANBP2,GDAP1,KIF3A,SFXN3,FAH,IDH1,PAK1,SOD2,MAPT,GNAO1,UQCRFS1,ARHGDIA,IDH2,SAFB,UBA1,TNPO3,INF2
Gastrointestinal Disease	9.25E-04-1.22E-02	SPTBN1,ILF2,NME1,RALA,PFN1,NUDT3,PKM,GNA11,RAN,FKBP1A,ACOT7,TUBB,IDH1,POR,CTSD,PAK1,SOD2,PHGDH,TCP1,GOT1,SERPINA1,PSMD14,TUBB3,LETM1,TUBB2A,ACLY,GSTO1,FAH,CSTB,HSPA8,GPI,PPP2R1A,FSCN1,STIP1,HSP90AA1,ARHGDIA,UBA1,SLC8A1,CTTN,MAOA
Behavior	1.01E-03-1.19E-02	ABHD12,PKM,MAP1B,NPEPPS,LPHN1,SLC12A5,PAK1,CD47,HBB,SOD2,PEX5L,PLCB1,DLG4,SAFB,TMOD2,Shank3,RPS6KA5,NFASC,STX1A,DNM1,Gnas,CRMP1,MAPT,GNAO1,GNAL,MAOA
Hepatic System Disease	1.09E-03-1.22E-02	SPTBN1,NME1,RALA,LETM1,PFN1,PKM,RAN,FAH,GSTO1,HSPA8,POR,CTSD,PAK1,PHGDH,HSP90AA1,GOT1,SERPINA1,MAOA
Tissue Morphology	1.15E-03-1.46E-02	POR,CTSD,TKT,GNAO1,G6PD,HIST1H1D,ARHGDIA,GNA13,SLC8A1,KIF3A,CSTB
Cardiovascular Disease	1.19E-03-1.19E-02	TUBB3,PFN1,SOD2,MAPT,PPIA,GNAO1,TUBB2A,ARHGDIA,TUBB,KIF3A,MAOA
Protein Synthesis	1.38E-03-1.27E-02	Shank3,PPID,CRYAB,PFN1,PTK2B,GRB2,G6PD,IDH1,CTSD,CD47,PAK1,LCMT1,PPP2R1A,TIAM2,SOD2,HBB,APOA1BP,VCP,DLG4,C1QBP,CAPZA1,PPP5C,ALDOC
Protein Trafficking	1.38E-03-1.19E-02	PAK1,TIAM2,RALA,C1QBP,STX1A
Organismal Development	2.05E-03-1.19E-02	SPTBN1,ITSN1,PTK2B,GNA11,MAP1B,FKBP1A,NPEPPS,SLC12A5,POR,CTSD,SOD2,HBB,PHGDH,PLCB1,SAFB,SNCB,TKT,G6PD,HNRNPD,RANBP1,STX1A,KIF3A,Gnas,STIP1,GNAO1,HIST1H1D,SLC8A1,ARHGAP1,PPP5C,GNAL
Hair and Skin Development and Function	3.53E-03-1.26E-02	DNM1,NME1,PAK1,HBB,SOD2,FSCN1,PPIA,FKBP1A,GNA13,CTTN
Hematological System Development and Function	4.83E-03-1.19E-02	NME1,CRYAB,CD47,PPIA,GNA11,GNAO1,GNA13,SLC8A1,MAOA
Immune Cell Trafficking	4.83E-03-1.19E-02	CD47,PPIA,GNA11,GNAO1,GNA13
Cardiovascular System Development and Function	7.22E-03-1.19E-02	CRYAB,PTK2B,STIP1,PPIA,G6PD,FKBP1A,SLC8A1,CTTN,MAOA
Organ Development	7.22E-03-1.19E-02	STIP1,FKBP1A,KIF3A,SLC12A5
Skeletal and Muscular System Development and Function	7.22E-03-1.19E-02	POR,PTK2B,STIP1,FKBP1A,KIF3A
Organ Morphology	7.32E-03-1.19E-02	Gnas,SOD2,MAP1B,G6PD,PHGDH,SAFB,EPB41L2,CSTB
Gene Expression	8.59E-03-8.59E-03	Gnas,G6PD
Endocrine System Disorders	1.01E-02-1.19E-02	POR,SOD2,ITSN1,CADPS
Connective Tissue Development and Function	1.07E-02-1.19E-02	ACTR2,PAK1,GPI,PTK2B,GRB2,ARHGDIA,GNA13,KIF3A,CTTN
Protein Degradation	1.17E-02-1.19E-02	CTSD,CRYAB,VCP
Auditory Disease	1.19E-02-1.19E-02	ABHD12
Digestive System Development and Function	1.19E-02-1.19E-02	SPTBN1
Endocrine System Development and Function	1.19E-02-1.19E-02	Gnas
Humoral Immune Response	1.19E-02-1.19E-02	CD47
Reproductive System Development and Function	1.19E-02-1.19E-02	SAFB
Tumor Morphology	1.19E-02-1.19E-02	NFASC

## Sheet: IPA enrichment networks
Â© 2000-2014 Ingenuity Systems, Inc. All rights reserved.
ID	Molecules in Network	Score	Focus Molecules	Top Diseases and Functions
1	26s Proteasome,ARF4,caspase,COPS7B,CSTB,CUL3,DDX1,DLAT,DPP7,FSCN1,HIST1H1D,HSP,Hsp70,HSP90AA1,HSPA4,HSPA8,HSPH1,ILF2,MDH1,NECAB2,NONO,NPEPPS,OLA1,Pkc(s),PKM,PSMD14,Secretase gamma,Slc6a17,STX1A,TCP1,TKT,UBA1,Ubiquitin,USP7,VCP	54	28	Nucleic Acid Metabolism, Small Molecule Biochemistry, DNA Replication, Recombination, and Repair
2	ACO1,Aconitase,CRMP1,Cytochrome bc1,EPB41L2,ERK,G6PD,GOT,GOT1,HBB,Histone h3,HNRNPD,IDH1,Importin beta,KIF3A,Mitochondrial complex 1,NADH2 dehydrogenase,NDUFA8,NDUFA9,NDUFV2,Par6,PGD,RAN,RANBP1,RANBP2,RNA polymerase II,RPS6KA5,SAFB,SLC12A5,SOD2,SPTBN1,TIAM2,UQCRC1,UQCRC2,UQCRFS1	46	25	Drug Metabolism, Protein Synthesis, Carbohydrate Metabolism
3	20s proteasome,ACLY,ACOT7,ADK,Akt,aldo,ALDOA,ALDOC,atypical protein kinase C,C1QBP,Cofilin,CS,CTSD,EIF5A2,GAPDH,INPP4A,malate dehydrogenase,MAN2C1,MAPT,PAFAH1B2,PHB2,PP1 protein complex group,PP2A,Ppp2c,PPP2R1A,PPP2R2A,PPP5C,PSMB2,PSMB7,QDPR,SLC3A2,SLC8A1,SNCB,STIP1,TNPO3	45	26	Carbohydrate Metabolism, Small Molecule Biochemistry, Lipid Metabolism
4	Alpha tubulin,Beta Tubulin,CAB39,CADPS,CRYAB,DNM1,Dynamin,Dynein,ERK1/2,FKBP1A,GDAP1,GÎ±q,ITSN1,MAP1B,MST4,NAPG,NDPK,NWASP,peptidylprolyl isomerase,PFN1,PGRMC1,PLCB1,PPIA,PPID,PRDX5,Snare,STXBP1,TIMM13,TOMM22,TUBA1B,TUBB,TUBB3,TUBB2A,Tubulin,VDAC2	43	24	Cancer, Hematological Disease, Immunological Disease
5	ACTR2,ADRB,ARHGAP1,ARHGDIA,ARL1,Arp2/3,ARPC3,ARPC1A,CD47,CPNE4,CTTN,CYB5R3,EXOC2,G protein alpha,G protein beta gamma,G-protein beta,GNA11,GNA13,GNAL,GNAO1,Growth hormone,GTPase,INF2,Lpa receptor,NFkB (complex),Pak,PAK1,Pld,PPM1E,RALA,Rap1,Ras homolog,Sapk,thyroid hormone receptor,TMOD2	34	20	Cellular Assembly and Organization, Cellular Function and Maintenance, Tissue Development
6	ABHD12,AKR1A1,BRSK1,CACNA1B,CCDC86,CDC42EP3,CDC42EP5,CMPK1,CMSS1,DLST,DNPEP,EPB41L1,GAA,GSTO1,GYG1,GYG2,IDH3A,IDH3B,isocitrate dehydrogenase (NAD),LAP3,LPHN1,POM121/POM121C,PYGB,RABGGTA,RABGGTB,SEPT1,SEPT3,SEPT6,SEPT9,Septin,SLC4A10,SYNPO,UBC,UCK2,WDR7	27	17	Nucleic Acid Metabolism, Small Molecule Biochemistry, Carbohydrate Metabolism
7	ACTL6A,ACTL6B,APOA1BP,AVL9,C16orf62,COIL,COQ9,DNAJB9,EXOSC4,FAH,FAHD1,FAHD2A,FXR2,LCMT1,LETM1,MPST,MRPL36,PPA1,PPA2,PPAP2A,PREPL,RAB1A,RAE1,RFK,SLC25A46,SMARCC1,SMARCC2,SMARCD1,SMARCD2,SMARCD3,TBC1D24,TNFRSF10A,TNFRSF10B,UBC,USP22	23	15	Cell Cycle, Cellular Assembly and Organization, DNA Replication, Recombination, and Repair
8	APP,ARHGAP44,ATAT1,C11orf54,C5orf28,Ca2+,CANT1,CISD1,CSAD,EMG1,ENTPD2,ENTPD5,EPM2AIP1,GLOD4,HISTONE,HMBOX1,HNF4A,HSDL2,IDH2,iron,L-triiodothyronine,LGALSL,MRPL3,NAT6,Phb,POR,RAB30,RAC1,RTN4IP1,TMEM176A,TMIGD1,TMOD2,TNF,Tpi1 (includes others),ZMAT4	19	14	Cell Morphology, Cellular Function and Maintenance, Increased Levels of LDH
9	AMPK,CAPZA1,CD3,COX5A,Creb,cytochrome C,DYNC1LI2,estrogen receptor,ETFB,F Actin,Fgf,Fgfr,FSH,GPI,Hsp90,IL1,Immunoglobulin,Insulin,Integrin,Lh,MAOA,MAP2K2,Mapk,MDH2,Mmp,MTCH2,NME1,P38 MAPK,PHGDH,PI3K (complex),Pro-inflammatory Cytokine,PRUNE,RAB5C,SRC (family),Vegf	18	13	Cellular Development, Reproductive System Development and Function, Cardiovascular Disease
10	adenosine-tetraphosphatase,ATP synthase,ATP5A1,ATP5B,ATP5C1,ATP5I,ATP5J2,ATP5L,ATPase,BCR (complex),Calcineurin protein(s),calpain,CYGB,DLG2,ICAM5,Ige,Jnk,MAP2K1/2,Mek,NFAT (complex),Nfat (family),NMDA Receptor,Pdgf (complex),PDGF BB,PLC gamma,PTK2B,Ras,Rock,RPN2,SERPINA1,SLC25A11,Sos,SYK/ZAP,TCR,VAV	16	13	DNA Replication, Recombination, and Repair, Energy Production, Nucleic Acid Metabolism
11	Actin,ATP5O,ATP6V1F,Calmodulin,CELSR3,Ck2,Clathrin,COPB1,DLG4,Focal adhesion kinase,G protein alphai,Gnas,Gpcr,GPR6,GPR45,GPR63,GPR123,GRB2,Gsk3,H+-transporting two-sector ATPase,HTR6,KCNN1,LPAR6,LPHN1,NFASC,PEX5L,Pka,PRG4,Proinsulin,Rac,SFXN3,Shank3,Shc,TTYH2,voltage-gated calcium channel	15	11	Cell-To-Cell Signaling and Interaction, Dermatological Diseases and Conditions, Hereditary Disorder
12	ABTB1,ARL6IP1,CCDC25,DPP10,ELAVL1,FAM131A,GOLPH3L,HBE1,hemoglobin,HIBADH,IL12 (complex),MTMR2,MTMR9,NFKBIA,NUDT3,NUDT5,PBX1,PDX1,phosphatase,PHYH,PHYHIP,PIR,Pnpo,PPM1H,PPP1R12C,PPP2R3A,SACM1L,SMAD2,SMARCC2,spermine,STAT5a/b,TMEM65,TPTE,UBLCP1,WBP11	11	9	Carbohydrate Metabolism, Lipid Metabolism, Small Molecule Biochemistry
13	Kat3,kynurenine-glyoxylate transaminase,kynurenine-oxoglutarate transaminase	2	1

## Sheet: IPA enrichment pathways
Â© 2000-2014 Ingenuity Systems, Inc. All rights reserved.
Ingenuity Canonical Pathways	-log(p-value)	Ratio	Molecules
Remodeling of Epithelial Adherens Junctions	10.6	0.176	DNM1,ACTR2,TUBB3,NME1,ARPC1A,RAB5C,RALA,TUBB2A,EXOC2,ARPC3,TUBB,TUBA1B
Mitochondrial Dysfunction	8.35	0.0729	NDUFA9,PRDX5,ATP5A1,ATP5C1,SOD2,ATP5B,NDUFV2,UQCRC2,CYB5R3,COX5A,UQCRFS1,UQCRC1,MAOA,NDUFA8
TCA Cycle II (Eukaryotic)	8.2	0.171	CS,DLST,IDH3A,MDH1,MDH2,ACO1,IDH3B
Glycolysis I	6.53	0.146	GPI,PKM,GAPDH,ALDOA,Tpi1 (includes others),ALDOC
Gluconeogenesis I	6.53	0.125	GPI,GAPDH,ALDOA,MDH1,MDH2,ALDOC
Axonal Guidance Signaling	5.41	0.0382	ACTR2,TUBB3,PFN1,ITSN1,GRB2,GNA11,TUBB2A,TUBB,TUBA1B,PAK1,ARPC1A,MAP2K2,GNAO1,ARPC3,PLCB1,PSMD14,GNA13,GNAL
Ephrin Receptor Signaling	5.09	0.0542	ACTR2,PAK1,ARPC1A,MAP2K2,ITSN1,GRB2,GNAO1,GNA11,ARPC3,GNA13,GNAL
RhoA Signaling	4.96	0.075	ACTR2,PFN1,ARPC1A,PTK2B,SEPT3,ARPC3,GNA13,ARHGAP1,SEPT6
Breast Cancer Regulation by Stathmin1	4.69	0.0526	TUBB3,PPP2R1A,PAK1,MAP2K2,GRB2,PPP2R2A,TUBB2A,PLCB1,GNA13,TUBB,TUBA1B
Signaling by Rho Family GTPases	4.69	0.0472	ACTR2,PAK1,ARPC1A,MAP2K2,PTK2B,SEPT3,GNAO1,GNA11,ARPC3,GNA13,SEPT6,GNAL
RhoGDI Signaling	4.37	0.0503	ACTR2,PAK1,ARPC1A,GNAO1,GNA11,ARPC3,ARHGDIA,GNA13,ARHGAP1,GNAL
Aspartate Degradation II	4.25	0.214	GOT1,MDH1,MDH2
Huntington's Disease Signaling	4.12	0.0453	HSPA8,DNM1,CTSD,HSPA4,ATP5B,GRB2,GNA11,NAPG,PLCB1,DLG4,STX1A
14-3-3-mediated Signaling	4.1	0.0661	TUBB3,MAP2K2,GRB2,MAPT,TUBB2A,PLCB1,TUBB,TUBA1B
Sucrose Degradation V (Mammalian)	4.05	0.158	ALDOA,Tpi1 (includes others),ALDOC
L-cysteine Degradation III	3.85	0.222	MPST,GOT1
Ephrin B Signaling	3.6	0.0732	PAK1,ITSN1,GNAO1,GNA11,GNA13,GNAL
Pentose Phosphate Pathway	3.59	0.13	PGD,TKT,G6PD
Synaptic Long Term Depression	3.56	0.05	PPP2R1A,MAP2K2,PPP2R2A,GNAO1,GNA11,PLCB1,GNA13,GNAL
Clathrin-mediated Endocytosis Signaling	3.42	0.0459	HSPA8,DNM1,ACTR2,ARPC1A,RAB5C,GRB2,ARPC3,SERPINA1,CTTN
NADH Repair	3.38	0.222	APOA1BP,GAPDH
Regulation of Actin-based Motility by Rho	3.36	0.0674	ACTR2,PAK1,PFN1,ARPC1A,ARPC3,ARHGDIA
Integrin Signaling	3.22	0.0433	ACTR2,PAK1,ARPC1A,RALA,MAP2K2,GRB2,ARF4,ARPC3,CTTN
G Beta Gamma Signaling	3.17	0.0508	PAK1,GRB2,GNAO1,GNA11,GNA13,GNAL
Protein Ubiquitination Pathway	3.01	0.0373	HSPA8,PSMB7,USP7,HSPA4,CRYAB,PSMB2,HSPH1,HSP90AA1,PSMD14,UBA1
RAN Signaling	3	0.125	RANBP2,RAN,RANBP1
Actin Cytoskeleton Signaling	2.97	0.0377	ACTR2,PAK1,PFN1,TIAM2,ARPC1A,MAP2K2,GRB2,ARPC3,GNA13
Pentose Phosphate Pathway (Oxidative Branch)	2.86	0.182	PGD,G6PD
Rac Signaling	2.84	0.0492	ACTR2,PAK1,ARPC1A,MAP2K2,PTK2B,ARPC3
Epithelial Adherens Junction Signaling	2.74	0.0473	ACTR2,TUBB3,ARPC1A,TUBB2A,ARPC3,TUBB,TUBA1B
Role of Tissue Factor in Cancer	2.67	0.0517	PAK1,PTK2B,GNA11,PLCB1,RPS6KA5,GNA13
Pyrimidine Ribonucleotides Interconversion	2.67	0.0882	NME1,ENTPD2,CMPK1
Androgen Signaling	2.65	0.0414	HSPA4,GNAO1,GNA11,HSP90AA1,GNA13,GNAL
Aldosterone Signaling in Epithelial Cells	2.64	0.0417	HSPA8,HSPA4,CRYAB,MAP2K2,HSPH1,HSP90AA1,PLCB1
CXCR4 Signaling	2.62	0.0412	PAK1,MAP2K2,GNAO1,GNA11,PLCB1,GNA13,GNAL
CD28 Signaling in T Helper Cells	2.58	0.0455	ACTR2,PAK1,ARPC1A,MAP2K2,GRB2,ARPC3
Gap Junction Signaling	2.57	0.0395	TUBB3,MAP2K2,GRB2,TUBB2A,PLCB1,TUBB,TUBA1B
Pyrimidine Ribonucleotides De Novo Biosynthesis	2.55	0.0625	NME1,ENTPD2,CMPK1
p70S6K Signaling	2.5	0.0462	PPP2R1A,MAP2K2,GRB2,PPP2R2A,MAPT,PLCB1
CDK5 Signaling	2.4	0.0526	PPP2R1A,MAP2K2,PPP2R2A,MAPT,GNAL
Actin Nucleation by ARP-WASP Complex	2.36	0.0606	ACTR2,ARPC1A,GRB2,ARPC3
Role of NFAT in Regulation of the Immune Response	2.35	0.0352	MAP2K2,GRB2,GNAO1,GNA11,PLCB1,GNA13,GNAL
GNRH Signaling	2.33	0.0395	DNM1,PAK1,MAP2K2,GRB2,GNA11,PLCB1
CREB Signaling in Neurons	2.3	0.034	MAP2K2,GRB2,GNAO1,GNA11,PLCB1,GNA13,GNAL
FcÎ³ Receptor-mediated Phagocytosis in Macrophages and Monocytes	2.3	0.049	ACTR2,PAK1,ARPC1A,PTK2B,ARPC3
NRF2-mediated Oxidative Stress Response	2.23	0.0365	CUL3,AKR1A1,SOD2,MAP2K2,STIP1,VCP,GSTO1
Cholecystokinin/Gastrin-mediated Signaling	2.15	0.0472	MAP2K2,PTK2B,GRB2,PLCB1,GNA13
Telomerase Signaling	2.15	0.0481	PPP2R1A,MAP2K2,GRB2,PPP2R2A,HSP90AA1
ERK/MAPK Signaling	2.13	0.0337	PPP2R1A,PAK1,MAP2K2,PTK2B,GRB2,PPP2R2A,RPS6KA5
Thrombin Signaling	2.1	0.0337	MAP2K2,GRB2,GNAO1,GNA11,PLCB1,GNA13,GNAL
fMLP Signaling in Neutrophils	2.01	0.0385	ACTR2,ARPC1A,MAP2K2,PLCB1,ARPC3
Germ Cell-Sertoli Cell Junction Signaling	1.96	0.0364	TUBB3,PAK1,MAP2K2,TUBB2A,TUBB,TUBA1B
Tec Kinase Signaling	1.96	0.033	PAK1,PTK2B,GNAO1,GNA11,GNA13,GNAL
Phenylalanine Degradation IV (Mammalian, via Side Chain)	1.93	0.0513	GOT1,MAOA
Acetyl-CoA Biosynthesis III (from Citrate)	1.92	0.125	ACLY
Adenine and Adenosine Salvage VI	1.92	0.2	ADK
Cdc42 Signaling	1.9	0.0337	ACTR2,PAK1,ARPC1A,RALA,EXOC2,ARPC3
Dopamine Receptor Signaling	1.89	0.0421	PPP2R1A,PPP2R2A,QDPR,MAOA
PI3K/AKT Signaling	1.8	0.0347	PPP2R1A,MAP2K2,GRB2,PPP2R2A,HSP90AA1
Endothelin-1 Signaling	1.78	0.0317	GRB2,GNAO1,GNA11,PLCB1,GNA13,GNAL
Cardiac Hypertrophy Signaling	1.75	0.0283	MAP2K2,GRB2,GNAO1,GNA11,PLCB1,GNA13,GNAL
Salvage Pathways of Pyrimidine Ribonucleotides	1.73	0.0388	PAK1,NME1,MAP2K2,CMPK1
Tryptophan Degradation X (Mammalian, via Tryptamine)	1.72	0.069	AKR1A1,MAOA
Sertoli Cell-Sertoli Cell Junction Signaling	1.71	0.0306	SPTBN1,TUBB3,MAP2K2,TUBB2A,TUBB,TUBA1B
Neuregulin Signaling	1.68	0.0392	MAP2K2,GRB2,HSP90AA1,DLG4
PAK Signaling	1.68	0.0377	PAK1,MAP2K2,PTK2B,GRB2
Granzyme A Signaling	1.68	0.1	NME1,HIST1H1D
Molecular Mechanisms of Cancer	1.67	0.0236	PAK1,RALA,MAP2K2,GRB2,GNAO1,GNA11,PLCB1,GNA13,GNAL
Taurine Biosynthesis	1.63	0.111	CSAD
Flavin Biosynthesis IV (Mammalian)	1.63	0.125	RFK
CNTF Signaling	1.62	0.0545	MAP2K2,GRB2,RPS6KA5
Semaphorin Signaling in Neurons	1.62	0.0577	CRMP1,PAK1,ARHGAP1
IL-1 Signaling	1.6	0.0367	GNAO1,GNA11,GNA13,GNAL
IL-2 Signaling	1.6	0.0517	MAP2K2,PTK2B,GRB2
G-Protein Coupled Receptor Signaling	1.46	0.0255	MAP2K2,PTK2B,GRB2,GNAO1,GNA11,PLCB1,GNAL
Ascorbate Recycling (Cytosolic)	1.45	0.0769	GSTO1
Thyroid Hormone Biosynthesis	1.45	0.143	CTSD
Glutamate Degradation II	1.45	0.1	GOT1
Aspartate Biosynthesis	1.45	0.143	GOT1
Renin-Angiotensin Signaling	1.38	0.0317	PAK1,MAP2K2,PTK2B,GRB2
Pyridoxal 5'-phosphate Salvage Pathway	1.37	0.04	PAK1,MAP2K2,Pnpo
Mitotic Roles of Polo-Like Kinase	1.34	0.0429	PPP2R1A,PPP2R2A,HSP90AA1
Arsenate Detoxification I (Glutaredoxin)	1.33	0.05	GSTO1
2-ketoglutarate Dehydrogenase Complex	1.33	0.111	DLST
Serine Biosynthesis	1.33	0.0769	PHGDH
1,25-dihydroxyvitamin D3 Biosynthesis	1.33	0.0909	POR
D-glucuronate Degradation I	1.33	0.0714	AKR1A1
Melatonin Degradation II	1.33	0.0833	MAOA
L-cysteine Degradation I	1.33	0.0909	GOT1
Chemokine Signaling	1.31	0.0411	MAP2K2,PTK2B,PLCB1
Melatonin Signaling	1.29	0.0385	MAP2K2,GNAO1,PLCB1
Renal Cell Carcinoma Signaling	1.29	0.0405	PAK1,MAP2K2,GRB2
IL-3 Signaling	1.28	0.0405	PAK1,MAP2K2,GRB2
Xenobiotic Metabolism Signaling	1.25	0.0233	CUL3,PPP2R1A,MAP2K2,PPP2R2A,HSP90AA1,GSTO1,MAOA
Phenylalanine Degradation I (Aerobic)	1.24	0.0833	QDPR
Caveolar-mediated Endocytosis Signaling	1.24	0.0353	RAB5C,ITSN1,COPB1
Serotonin Receptor Signaling	1.23	0.0435	QDPR,MAOA
PPARÎ±/RXRÎ± Activation	1.23	0.0259	MAP2K2,GRB2,GNA11,HSP90AA1,PLCB1
FLT3 Signaling in Hematopoietic Progenitor Cells	1.22	0.039	MAP2K2,GRB2,RPS6KA5
Leptin Signaling in Obesity	1.22	0.0357	MAP2K2,GRB2,PLCB1
Oncostatin M Signaling	1.21	0.0571	MAP2K2,GRB2
Cell Cycle Regulation by BTG Family Proteins	1.19	0.0556	PPP2R1A,PPP2R2A
Estrogen Receptor Signaling	1.19	0.0294	MAP2K2,GRB2,PHB2,HNRNPD
Noradrenaline and Adrenaline Degradation	1.17	0.0377	AKR1A1,MAOA
Superpathway of Serine and Glycine Biosynthesis I	1.16	0.0556	PHGDH
Pentose Phosphate Pathway (Non-oxidative Branch)	1.16	0.0769	TKT
Acetyl-CoA Biosynthesis I (Pyruvate Dehydrogenase Complex)	1.16	0.0909	DLAT
Superoxide Radicals Degradation	1.16	0.125	SOD2
Glycogen Biosynthesis II (from UDP-D-Glucose)	1.16	0.0833	GYG1
Tyrosine Degradation I	1.16	0.0667	FAH
GDP-mannose Biosynthesis	1.16	0.0769	GPI
Ceramide Signaling	1.15	0.0337	CTSD,PPP2R1A,PPP2R2A
Prostate Cancer Signaling	1.12	0.0303	MAP2K2,GRB2,HSP90AA1
ErbB Signaling	1.09	0.0345	PAK1,MAP2K2,GRB2
Relaxin Signaling	1.09	0.0247	GNAO1,GNA11,GNA13,GNAL
Melanocyte Development and Pigmentation Signaling	1.08	0.0323	MAP2K2,GRB2,RPS6KA5
FAK Signaling	1.07	0.0294	PAK1,MAP2K2,GRB2
Î±-Adrenergic Signaling	1.06	0.028	MAP2K2,PYGB,SLC8A1
CTLA4 Signaling in Cytotoxic T Lymphocytes	1.01	0.0306	PPP2R1A,GRB2,PPP2R2A
VEGF Signaling	1.01	0.0288	MAP2K2,PTK2B,GRB2
Role of IL-17F in Allergic Inflammatory Airway Diseases	1	0.0417	MAP2K2,RPS6KA5
Regulation of eIF4 and p70S6K Signaling	0.998	0.0229	PPP2R1A,MAP2K2,GRB2,PPP2R2A
GÎ±q Signaling	0.998	0.0237	MAP2K2,PTK2B,GNA11,PLCB1
PPAR Signaling	0.993	0.0286	MAP2K2,GRB2,HSP90AA1
nNOS Signaling in Neurons	0.968	0.0385	DLG2,DLG4
Glycogen Degradation II	0.948	0.0625	PYGB
UDP-N-acetyl-D-galactosamine Biosynthesis II	0.948	0.04	GPI
HGF Signaling	0.933	0.0283	PAK1,MAP2K2,GRB2
Paxillin Signaling	0.923	0.0268	PAK1,PTK2B,GRB2
Endometrial Cancer Signaling	0.896	0.0351	MAP2K2,GRB2
Acyl-CoA Hydrolysis	0.873	0.0667	ACOT7
Glycogen Degradation III	0.873	0.0556	PYGB
Pancreatic Adenocarcinoma Signaling	0.869	0.025	RALA,MAP2K2,GRB2
NGF Signaling	0.869	0.0252	MAP2K2,GRB2,RPS6KA5
Thrombopoietin Signaling	0.856	0.0317	MAP2K2,GRB2
Role of CHK Proteins in Cell Cycle Checkpoint Control	0.856	0.0351	PPP2R1A,PPP2R2A
Acute Phase Response Signaling	0.845	0.0222	SOD2,MAP2K2,GRB2,SERPINA1
Natural Killer Cell Signaling	0.843	0.0256	PAK1,MAP2K2,GRB2
Sphingosine-1-phosphate Signaling	0.843	0.0248	PTK2B,PLCB1,GNA13
ErbB2-ErbB3 Signaling	0.832	0.0333	MAP2K2,GRB2
Phospholipase C Signaling	0.832	0.019	RALA,MAP2K2,GRB2,PLCB1,GNA13
Pyrimidine Deoxyribonucleotides De Novo Biosynthesis I	0.812	0.0294	NME1
Colanic Acid Building Blocks Biosynthesis	0.812	0.0278	GPI
Vitamin-C Transport	0.812	0.0455	GSTO1
CCR3 Signaling in Eosinophils	0.803	0.0234	PAK1,MAP2K2,PLCB1
ErbB4 Signaling	0.796	0.0299	MAP2K2,GRB2
Superpathway of Melatonin Degradation	0.796	0.0247	POR,MAOA
Serotonin Degradation	0.785	0.0256	AKR1A1,MAOA
GÎ±12/13 Signaling	0.78	0.0236	MAP2K2,PTK2B,GNA13
Role of JAK1 and JAK3 in Î³c Cytokine Signaling	0.774	0.0299	PTK2B,GRB2
Synaptic Long Term Potentiation	0.765	0.0231	MAP2K2,GNA11,PLCB1
Role of NFAT in Cardiac Hypertrophy	0.764	0.0191	MAP2K2,GRB2,PLCB1,SLC8A1
GM-CSF Signaling	0.763	0.0294	MAP2K2,GRB2
Methylglyoxal Degradation III	0.759	0.0435	AKR1A1
ERK5 Signaling	0.753	0.0303	RPS6KA5,GNA13
Angiopoietin Signaling	0.742	0.027	PAK1,GRB2
Non-Small Cell Lung Cancer Signaling	0.742	0.0253	MAP2K2,GRB2
IL-8 Signaling	0.736	0.0192	MAP2K2,PTK2B,GNA13,CSTB
Î³-linolenate Biosynthesis II (Animals)	0.735	0.0417	CYB5R3
Putrescine Degradation III	0.735	0.0333	MAOA
Erythropoietin Signaling	0.722	0.0256	MAP2K2,GRB2
JAK/Stat Signaling	0.722	0.0286	MAP2K2,GRB2
mTOR Signaling	0.714	0.019	PPP2R1A,PPP2R2A,FKBP1A,RPS6KA5
Agrin Interactions at Neuromuscular Junction	0.712	0.029	PAK1,CTTN
GDNF Family Ligand-Receptor Interactions	0.712	0.0274	MAP2K2,GRB2
Neurotrophin/TRK Signaling	0.712	0.0263	MAP2K2,GRB2
Valine Degradation I	0.712	0.0286	HIBADH
Glucocorticoid Receptor Signaling	0.698	0.017	HSPA8,HSPA4,MAP2K2,GRB2,HSP90AA1
eNOS Signaling	0.689	0.0197	HSPA8,HSPA4,HSP90AA1
Insulin Receptor Signaling	0.682	0.0211	MAP2K2,GRB2,ACLY
Leukocyte Extravasation Signaling	0.677	0.0193	MAP2K2,PTK2B,ARHGAP1,CTTN
AMPK Signaling	0.669	0.0178	CAB39,PPP2R1A,PPP2R2A
LPS-stimulated MAPK Signaling	0.666	0.0244	PAK1,MAP2K2
Prolactin Signaling	0.666	0.025	MAP2K2,GRB2
Cardiac Î²-adrenergic Signaling	0.663	0.019	PPP2R1A,PPP2R2A,SLC8A1
D-myo-inositol-5-phosphate Metabolism	0.651	0.0189	NUDT3,PPM1H,PLCB1
BMP signaling pathway	0.649	0.0241	MAP2K2,GRB2
3-phosphoinositide Degradation	0.645	0.0188	INPP4A,NUDT3,PPM1H
VEGF Family Ligand-Receptor Interactions	0.641	0.0238	MAP2K2,GRB2
Aryl Hydrocarbon Receptor Signaling	0.633	0.0185	CTSD,HSP90AA1,GSTO1
Acute Myeloid Leukemia Signaling	0.632	0.0244	MAP2K2,GRB2
PDGF Signaling	0.632	0.0235	MAP2K2,GRB2
Maturity Onset Diabetes of Young (MODY) Signaling	0.618	0.0312	GAPDH
Reelin Signaling in Neurons	0.616	0.0244	PAFAH1B2,MAPT
Regulation of IL-2 Expression in Activated and Anergic T Lymphocytes	0.616	0.0225	MAP2K2,GRB2
Cyclins and Cell Cycle Regulation	0.608	0.0222	PPP2R1A,PPP2R2A
Dopamine Degradation	0.602	0.0263	MAOA
Glioblastoma Multiforme Signaling	0.593	0.0182	MAP2K2,GRB2,PLCB1
Triacylglycerol Degradation	0.587	0.0312	ABHD12
TGF-Î² Signaling	0.586	0.0225	MAP2K2,GRB2
Bupropion Degradation	0.573	0.0303	POR
FGF Signaling	0.564	0.0217	GRB2,RPS6KA5
Tight Junction Signaling	0.562	0.0186	PPP2R1A,PPP2R2A,SAFB
IL-15 Production	0.559	0.0323	PTK2B
D-myo-inositol (1,4,5)-Trisphosphate Biosynthesis	0.559	0.0263	PLCB1
Acetone Degradation I (to Methylglyoxal)	0.559	0.0278	POR
RANK Signaling in Osteoclasts	0.557	0.0211	MAP2K2,PTK2B
Glutathione-mediated Detoxification	0.545	0.0227	GSTO1
Virus Entry via Endocytic Pathways	0.544	0.0202	DNM1,ITSN1
Bladder Cancer Signaling	0.544	0.0217	MAP2K2,RPS6KA5
UVA-Induced MAPK Signaling	0.53	0.0211	PLCB1,RPS6KA5
Protein Kinase A Signaling	0.524	0.015	MAP2K2,PTK2B,HIST1H1D,PLCB1,PYGB,GNA13
Superpathway of Methionine Degradation	0.52	0.0156	GOT1
Dopamine-DARPP32 Feedback in cAMP Signaling	0.513	0.0161	PPP2R1A,PPP2R2A,PLCB1
Chronic Myeloid Leukemia Signaling	0.511	0.019	MAP2K2,GRB2
4-1BB Signaling in T Lymphocytes	0.508	0.0278	MAP2K2
Glioma Signaling	0.505	0.0179	MAP2K2,GRB2
Mouse Embryonic Stem Cell Pluripotency	0.505	0.0202	MAP2K2,GRB2
SAPK/JNK Signaling	0.505	0.0194	GRB2,GNA13
Antioxidant Action of Vitamin C	0.499	0.0185	PLCB1,GSTO1
IGF-1 Signaling	0.493	0.019	MAP2K2,GRB2
T Cell Receptor Signaling	0.493	0.0183	MAP2K2,GRB2
Ethanol Degradation II	0.486	0.0233	AKR1A1
Amyotrophic Lateral Sclerosis Signaling	0.482	0.0169	PAK1,RAB5C
Wnt/Î²-catenin Signaling	0.478	0.0171	PPP2R1A,PPP2R2A,GNAO1
G Protein Signaling Mediated by Tubby	0.476	0.0233	PLCB1
Inhibition of Angiogenesis by TSP1	0.476	0.0256	CD47
Nitric Oxide Signaling in the Cardiovascular System	0.47	0.016	MAP2K2,HSP90AA1
Coagulation System	0.465	0.0263	SERPINA1
Stearate Biosynthesis I (Animals)	0.465	0.0204	ACOT7
Production of Nitric Oxide and Reactive Oxygen Species in Macrophages	0.445	0.0142	PPP2R1A,PPP2R2A,SERPINA1
Estrogen Biosynthesis	0.437	0.0204	POR
Fc Epsilon RI Signaling	0.428	0.0171	MAP2K2,GRB2
Thyroid Cancer Signaling	0.419	0.0238	MAP2K2
Neuroprotective Role of THOP1 in Alzheimer's Disease	0.419	0.0185	MAPT
Superpathway of Inositol Phosphate Compounds	0.419	0.013	NUDT3,PPM1H,PLCB1
Role of NANOG in Mammalian Embryonic Stem Cell Pluripotency	0.419	0.0172	MAP2K2,GRB2
ILK Signaling	0.415	0.0155	PPP2R1A,PPP2R2A,RPS6KA5
FcÎ³RIIB Signaling in B Lymphocytes	0.411	0.0169	GRB2
Corticotropin Releasing Hormone Signaling	0.409	0.0145	MAP2K2,GNAO1
Melanoma Signaling	0.403	0.0217	MAP2K2
UVC-Induced MAPK Signaling	0.403	0.0238	MAP2K2
IL-6 Signaling	0.395	0.0161	MAP2K2,GRB2
PTEN Signaling	0.391	0.015	MAP2K2,GRB2
Sperm Motility	0.386	0.0141	PTK2B,PLCB1
p38 MAPK Signaling	0.386	0.0169	MAPT,RPS6KA5
D-myo-inositol (1,4,5,6)-Tetrakisphosphate Biosynthesis	0.373	0.0141	NUDT3,PPM1H
D-myo-inositol (3,4,5,6)-tetrakisphosphate Biosynthesis	0.373	0.0141	NUDT3,PPM1H
P2Y Purigenic Receptor Signaling Pathway	0.369	0.0142	MAP2K2,PLCB1
GÎ±i Signaling	0.369	0.0149	RALA,GRB2
TNFR1 Signaling	0.366	0.0192	PAK1
GABA Receptor Signaling	0.366	0.0179	DNM1
Ephrin A Signaling	0.359	0.0192	PAK1
PI3K Signaling in B Lymphocytes	0.345	0.0143	MAP2K2,PLCB1
Cellular Effects of Sildenafil (Viagra)	0.342	0.0134	PLCB1,SLC4A10
CD27 Signaling in Lymphocytes	0.34	0.0175	MAP2K2
Amyloid Processing	0.34	0.0179	MAPT
Nicotine Degradation III	0.334	0.0137	POR
UVB-Induced MAPK Signaling	0.328	0.0182	RPS6KA5
IL-12 Signaling and Production in Macrophages	0.323	0.0128	MAP2K2,SERPINA1
Role of IL-17A in Arthritis	0.322	0.0159	MAP2K2
Melatonin Degradation I	0.316	0.0152	POR
cAMP-mediated signaling	0.312	0.0133	MAP2K2,GNAO1,GNAL
EGF Signaling	0.311	0.0161	GRB2
Phospholipases	0.305	0.0149	PLCB1
Regulation of Cellular Mechanics by Calpain Protease	0.305	0.0137	GRB2
Myc Mediated Apoptosis Signaling	0.3	0.0167	GRB2
TREM1 Signaling	0.295	0.0141	GRB2
Glutamate Receptor Signaling	0.295	0.0141	DLG4
IL-15 Signaling	0.285	0.0149	MAP2K2
Nicotine Degradation II	0.285	0.0118	POR
CD40 Signaling	0.276	0.0143	MAP2K2
3-phosphoinositide Biosynthesis	0.275	0.0112	NUDT3,PPM1H
Antiproliferative Role of Somatostatin Receptor 2	0.271	0.0139	MAP2K2
IL-17A Signaling in Airway Cells	0.271	0.0137	MAP2K2
Role of PI3K/AKT Signaling in the Pathogenesis of Influenza	0.267	0.0135	MAP2K2
Hypoxia Signaling in the Cardiovascular System	0.262	0.0149	HSP90AA1
Role of MAPK Signaling in the Pathogenesis of Influenza	0.258	0.0143	MAP2K2
Macropinocytosis Signaling	0.254	0.0132	PAK1
Growth Hormone Signaling	0.25	0.0132	RPS6KA5
B Cell Receptor Signaling	0.247	0.0117	MAP2K2,GRB2
CCR5 Signaling in Macrophages	0.246	0.0104	PTK2B
PEDF Signaling	0.242	0.0128	SOD2
IL-17 Signaling	0.238	0.0135	MAP2K2
IL-4 Signaling	0.23	0.0127	GRB2
HER-2 Signaling in Breast Cancer	0.223	0.0125	GRB2

## Sheet: IPA enrichment upstream
Â© 2000-2014 Ingenuity Systems, Inc. All rights reserved.
Upstream Regulator	Log Ratio	Molecule Type	Predicted Activation State	Activation z-score	Notes	p-value of overlap	Target molecules in dataset	Mechanistic Network
MAPT	1.218	kinase				2.2e-25	ALDOA,ARF4,ATP5A1,ATP5B,ATP5C1,C1QBP,CS,DLG4,EIF5A2,FKBP1A,GAPDH,GNAO1,HBB,HSP90AA1,HSPA8,MAPT,MDH1,NDUFA8,NME1,PAFAH1B2,PAK1,PKM,PPIA,PRDX5,QDPR,SNCB,STIP1,STXBP1,TUBA1B,TUBB,TUBB2A,TUBB3
APP		other		1.176		4.1e-22	ALDOA,ALDOC,ARF4,ATP5A1,ATP5B,ATP5C1,C1QBP,CS,CTSD,CTTN,CUL3,DLG4,DNM1,EIF5A2,FKBP1A,GAPDH,GNAO1,GPI,GRB2,HBB,HSP90AA1,HSPA8,MAP1B,MAP2K2,MAPT,NAPG,NDUFA8,NME1,PAFAH1B2,PAK1,PKM,PPIA,PPP2R1A,PRDX5,QDPR,RAN,RANBP2,SNCB,SOD2,STIP1,STXBP1,TUBA1B,TUBB,TUBB2A,TUBB3
PSEN1		peptidase				9.22e-20	ALDOA,ARF4,ATP5A1,ATP5B,ATP5C1,C1QBP,CS,DLG4,EIF5A2,FKBP1A,GAPDH,GNAO1,HBB,HSP90AA1,HSPA8,MAP2K2,MAPT,NDUFA8,NME1,PAFAH1B2,PAK1,PKM,PPIA,PRDX5,QDPR,SNCB,STIP1,STXBP1,TUBA1B,TUBB,TUBB2A,TUBB3
CD 437		chemical drug	Inhibited	-3.3	bias	3.21e-12	ALDOA,ARPC3,ATP5A1,ATP5B,ATP5C1,ATP5L,ATP5O,FSCN1,HSP90AA1,HSPA8,ILF2,KIF3A,MTCH2,NME1,PFN1,TUBA1B,UQCRC2,VDAC2
5-fluorouracil		chemical drug	Inhibited	-2.523		6.08e-11	ALDOA,ATP5B,ATP5C1,ATP5I,ATP5O,CSTB,FKBP1A,GAPDH,HSPA8,IDH2,ILF2,MDH1,NDUFV2,PSMB2,PSMB7,UQCRC2
HTT	0.525	transcription regulator		1.722		1.01e-10	ALDOA,ALDOC,ATP5A1,ATP5B,ATP5J2,ATP5O,CRYAB,CTSD,CTTN,DLG4,DLST,DNM1,GAPDH,GNAL,GNAO1,GPI,HSPA8,MDH2,PFN1,PLCB1,POR,PPP2R2A,PPP5C,RABGGTA,RPS6KA5,SERPINA1,SOD2,STX1A,STXBP1,TUBB
mono-(2-ethylhexyl)phthalate		chemical toxicant	Activated	3.85	bias	2.64e-10	ACO1,ALDOC,ATP5B,CS,G6PD,GAPDH,GPI,IDH3A,MDH1,MDH2,NDUFV2,TKT,UQCRC1,UQCRC2,UQCRFS1	ESRRA,PPARGC1A,mono-(2-ethylhexyl)phthalate
dichlorovinylcysteine		chemical toxicant		-1.228		5.48e-10	AKR1A1,GLOD4,GRB2,MDH2,PKM,PPA2,PRDX5,STIP1
ESRRA		ligand-dependent nuclear receptor	Activated	2.209		2.96e-08	ACO1,ALDOA,ALDOC,ATP5B,ATP5J2,ATP5O,COX5A,CSAD,DLAT,GOT1,IDH3A,MTCH2	ESRRA,PPARGC1A,PPARGC1B
TP53		transcription regulator		0.911		9.03e-08	ACLY,ARHGAP1,ATP5C1,ATP5I,CISD1,COPB1,CRYAB,CSTB,CTSD,CYB5R3,FKBP1A,G6PD,GAPDH,GPI,GRB2,HSP90AA1,HSPA8,HSPH1,IDH1,IDH2,INPP4A,MDH2,NPEPPS,PAFAH1B2,PFN1,PPP5C,RPN2,SOD2,STIP1,UBA1
INSR		kinase	Activated	3.569		9.38e-08	ARHGDIA,ATP5A1,ATP5B,ATP5J2,ATP5L,ATP5O,CS,CSTB,ETFB,GAPDH,IDH1,IDH3A,MDH2,NDUFA9,NDUFV2,UQCRC1,UQCRC2
FMR1	-0.25	other	Inhibited	-2.611		1.42e-07	ALDOA,ATP5L,DLG4,GAPDH,MAP1B,PPIA,UQCRFS1
MYC		transcription regulator	Activated	2.391		2.6e-07	ADK,ALDOA,ARL6IP1,C1QBP,CD47,CRYAB,CSTB,CTSD,GAPDH,GOT1,GPI,HNRNPD,HSP90AA1,IDH2,NME1,Phb,PHB2,PKM,PPIA,PPID,RANBP1,SERPINA1,SLC3A2,SOD2,TKT,VDAC2	MYC,SP1
PPARGC1A		transcription regulator	Activated	3.263	bias	6.84e-07	ATP5B,ATP5J2,ATP5O,COX5A,CS,DLAT,IDH3A,MDH2,NDUFV2,PRDX5,SOD2	ESRRA,PPARGC1A,PPARGC1B
peoniflorin		chemical - endogenous non-mammalian		-0.463		1.4e-06	ATP5A1,COX5A,HIBADH,PSMB7,TUBB
GnRH analog		biologic drug		-0.775		3.5e-06	ACOT7,ARHGAP1,ATP5A1,FKBP1A,GRB2,GSTO1,NDUFV2,PPIA,PPM1E,PPP2R2A,PSMB7,RAB5C,RALA,RAN,VCP
2-amino-1-methyl-6-phenylimidazo(4,5-b)pyridine		chemical drug	Activated	2.449	bias	5.43e-06	HSP90AA1,HSPA8,HSPH1,PSMB2,RAN,UBA1
IGF1R		transmembrane receptor	Activated	3.317		5.61e-06	ALDOA,ATP5A1,ATP5B,ATP5J2,ATP5L,ATP5O,NDUFA9,NDUFV2,NME1,UQCRC1,UQCRC2
interferon beta-1a		biologic drug				6.86e-06	ATP5I,ATP5L,COX5A,CS,FKBP1A,PPIA,RAN,SERPINA1,UQCRFS1
KRAS	0.431	enzyme		0.444		8.18e-06	ALDOA,ARPC3,CRYAB,FAH,G6PD,GNA13,PAK1,PTK2B,SLC3A2,TCP1,Tpi1 (includes others),UQCRC2,VCP
1,2-dithiol-3-thione		chemical reagent	Activated	2.567	bias	1.61e-05	AKR1A1,ALDOA,CTSD,GNA11,HSP90AA1,PSMB2,PSMD14,RAN,SOD2,STIP1,VCP	1,2-dithiol-3-thione,NFE2L2
beta-estradiol		chemical - endogenous mammalian		1.98		4.65e-05	ADK,ALDOA,ATP6V1F,COX5A,CSTB,CTSD,CTTN,DLG2,DLG4,G6PD,HBB,HNRNPD,HSPA4,HSPA8,HSPH1,IDH2,MAOA,NME1,PGRMC1,PKM,RALA,RAN,RANBP1,RPN2,SERPINA1,SLC3A2,SLC8A1,STIP1,TIMM13	MYC,SP1,beta-estradiol
desmopressin		biologic drug				5.24e-05	CTSD,GAPDH,HSPA8,HSPH1,PPIA,Tpi1 (includes others),TUBB
NFE2L2		transcription regulator	Activated	2.623	bias	5.59e-05	AKR1A1,ALDOA,CTSD,G6PD,GNA11,GSTO1,HSP90AA1,PGD,PSMB2,PSMD14,RAN,SOD2,STIP1,VCP
methylprednisolone		chemical drug		0.115		6.4e-05	ADK,ATP5C1,C1QBP,CYB5R3,FAH,GOT1,HSPH1,IDH1,IDH2,INPP4A,NME1,NUDT3,POR,QDPR,SERPINA1,SLC12A5,SLC25A11
D-glucose		chemical - endogenous mammalian		-1.497		7.48e-05	ACLY,ARF4,G6PD,GAPDH,GOT1,MDH2,SLC25A11,SLC3A2,SLC8A1,SOD2,STX1A,STXBP1,TKT,TUBB3,UQCRC2
3,5-diiodothyronine		chemical - endogenous mammalian				0.000189	GAPDH,IDH3A,Tpi1 (includes others)
6-hydroxydopamine		chemical toxicant		1.408		0.000237	ACO1,GNAL,HSPA4,HSPA8,PSMB2,VCP
miR-7a-5p (and other miRNAs w/seed GGAAGAC)		mature microRNA				0.00025	PAK1,SEPT3,SLC3A2
TUBB1		other				0.000342	TUBB,TUBB2A
ADORA2A		G-protein coupled receptor		1.134		0.00037	ALDOC,GAPDH,GPI,PPP2R1A,SPTBN1,TUBB2A,TUBB3
PDX1		transcription regulator		-0.447		0.000534	CYB5R3,Gnas,GOT1,IDH1,MAPT,MDH1,PHGDH,Pnpo
halofuginone		chemical drug				0.000541	CYGB,GOT1,GYG1,HSPA4,PKM,POR,PTK2B
HSF1		transcription regulator				0.000647	CRYAB,HSP90AA1,HSPA4,HSPA8,HSPH1,MAPT,RAB5C
miR-23a-3p (and other miRNAs w/seed UCACAUU)		mature microRNA				0.000743	ATAT1,MDH2,SEPT3
ONECUT1		transcription regulator				0.000811	ARL1,CYGB,GRB2,HSPH1,MDH1,PHB2,RPS6KA5,SERPINA1,TMOD2,VCP
SOD1	0.863	enzyme				0.000833	ACO1,ALDOC,CRYAB,Gnas,HSPA4,HSPA8,SOD2,STIP1	HSF1,SOD1
PPARGC1B		transcription regulator		1.982	bias	0.000872	ATP5B,ATP5J2,COX5A,CS	ESRRA,PPARGC1A,PPARGC1B
bromobenzene		chemical toxicant				0.000936	GAPDH,GOT1,HSP90AA1,LAP3,POR
SNCA	0.998	other				0.000998	DNM1,KIF3A,MDH2,PYGB,TUBB3
manganese		chemical - endogenous non-mammalian				0.00112	GAPDH,SOD2
Lh		complex		1		0.00119	ACTR2,ARHGAP1,ARPC1A,CAPZA1,PGRMC1,PPP2R1A,RAB5C,SOD2,STIP1
gentamicin		chemical drug		0.333		0.00129	CAPZA1,CTSD,HBB,HSP90AA1,IDH1,MPST,NME1,PHGDH,TUBB
CD3		complex	Inhibited	-2.887		0.0013	ATP5C1,COX5A,CS,FKBP1A,G6PD,GAPDH,HSP90AA1,HSPA8,ICAM5,ILF2,MDH2,NME1,PFN1,PHB2,RANBP2,VDAC2
ANGPT2		growth factor	Activated	2.4	bias	0.00133	CRYAB,HSP90AA1,HSPA4,NME1,SOD2,TUBB3
CGP 42112		chemical reagent				0.00167	MAPT,TUBB3
ARNT		transcription regulator				0.0018	ATP5O,CTSD,G6PD,GPI,RANBP1
TGFB1		growth factor	Activated	2.084		0.00224	ACLY,ADK,ARF4,CAB39,COX5A,CRMP1,CTSD,CTTN,DNPEP,FSCN1,GNA13,GNAO1,GYG1,HSP90AA1,MAOA,NME1,PGRMC1,PHGDH,PLCB1,PPID,PPP2R2A,PTK2B,RPN2,SERPINA1,SOD2,TUBB2A,TUBB3,VDAC2
benzo(a)pyrene		chemical toxicant		1.134		0.00225	ARHGDIA,G6PD,GNA11,GNAO1,PGD,PLCB1,SERPINA1,TKT
VEGFA		growth factor		1.913	bias	0.00231	ATP5J2,ATP5O,CSTB,MDH2,NME1,SOD2,TIMM13,TOMM22
Ubiquitin		group				0.00236	CRYAB,HSP90AA1,HSPA4
GNAQ	0.141	enzyme				0.00236	GNA11,PLCB1,SLC8A1
bisphenol A		chemical - endogenous non-mammalian		-0.651		0.00272	ATP5O,CTTN,MAOA,RPN2,SLC12A5
palmitic acid		chemical - endogenous mammalian	Inhibited	-2.391		0.00283	ACLY,ALDOA,ATP5J2,CS,GAPDH,IDH2
Calmodulin		group		0		0.00287	DLG4,ICAM5,STX1A,TIAM2
FHIT		enzyme				0.00295	RAN,RANBP1,RANBP2
RANBP9		other				0.00308	DLG4,PTK2B
ZNF143		transcription regulator				0.00308	AKR1A1,TCP1
PLN		transporter				0.00327	ALDOA,GNA11,RALA,VCP
sterol		chemical - endogenous mammalian				0.00328	ACLY,IDH1,IDH2	SREBF2,sterol
n-nitrosomethylbenzylamine		chemical toxicant				0.0038	ACTR2,CTTN,HSP90AA1,IDH1,PHGDH,PPP2R2A
STK17A		kinase				0.00393	GSTO1,SOD2
AGRN	-0.453	other				0.00393	MAP1B,MAPT
GCK		kinase				0.004	ACLY,ATP5A1,ATP5C1
MYCN		transcription regulator		0.311		0.00419	ALDOA,GAPDH,GRB2,NME1,PHGDH,PSMB7,TUBA1B,TUBB
miR-30c-5p (and other miRNAs w/seed GUAAACA)		mature microRNA		-0.447	bias	0.00489	IDH1,NAPG,PAFAH1B2,SLC4A10,STX1A
BDNF		growth factor		1.195		0.00536	CYGB,FSCN1,HSP90AA1,MAPT,SLC12A5,SOD2,TUBB3
L-histidine		chemical - endogenous mammalian				0.00592	HNRNPD,SOD2
mir-23		microRNA				0.00592	PTK2B,SOD2
lactacystin		chemical - protease inhibitor		0.896		0.00606	CRYAB,CTSD,MAP1B,PPP5C,SLC3A2,TUBB2A
PRNP	-2.172	other				0.00671	CTSD,DLG4,HSPA8
SREBF2		transcription regulator		1.982	bias	0.00682	ACLY,ALDOC,G6PD,IDH1
resiquimod		chemical drug		1.671		0.00685	ATP5A1,ATP5C1,LAP3,PKM,PSMB2,SOD2
FSH		complex		1		0.00699	ACTR2,ARHGAP1,ARPC1A,CAPZA1,GOT1,PGRMC1,PKM,PPP2R1A,RAB5C,STIP1
nafenopin		chemical drug				0.00725	ATP5B,MPST,POR
memantine		chemical drug				0.00725	PAK1,POR,STX1A
pirinixic acid		chemical toxicant		-0.765		0.00733	ALDOC,DLAT,FKBP1A,G6PD,GAPDH,GOT1,HSP90AA1,POR,PPID,PSMB7,PSMD14
AK1		kinase				0.00828	GAPDH,PKM
SP1		transcription regulator	Activated	2.19	bias	0.00895	ATP5B,C1QBP,CRYAB,CTSD,DNM1,HBB,MAOA,PKM,RANBP1,SOD2
COL6A1		other				0.00959	ALDOA,IDH1
Insulin		group		0.692		0.0106	ALDOA,G6PD,MAPT,MDH2,MTCH2,PLCB1,SLC25A11,UQCRC2
dihydrotestosterone		chemical - endogenous mammalian				0.0107	ACLY,ALDOA,DLG4,GAPDH,GPI,HSP90AA1,PFN1,PHGDH,TKT
dichlorvos		chemical toxicant				0.0107	PPIA
Mef3		other				0.0107	ALDOA
PPME1	-0.206	enzyme				0.0107	PPP2R2A
ZNF496		transcription regulator				0.0107	HBB
FXN		kinase				0.0107	ACLY
T2		other				0.0107	ATP5O
NSD1		transcription regulator				0.0107	HBB
isoleucine		chemical - endogenous non-mammalian				0.0107	SOD2
SYTL4		transporter				0.0107	STX1A
IVNS1ABP		other				0.0107	SOD2
PLCB4		enzyme				0.0107	PLCB1
PPP2R4	-0.268	phosphatase				0.0107	VCP
PLCD1		enzyme				0.0107	PLCB1
miR-706 (miRNAs w/seed GAGAAAC)		mature microRNA				0.0107	SLC3A2
ANK2		other				0.0107	SPTBN1
EEF2K		kinase				0.0107	MAP1B
SLC5A5		transporter				0.0107	HBB
RHCE/RHD		transporter				0.0107	CD47
iopanoic acid		chemical drug				0.0107	G6PD
octanal		chemical - endogenous mammalian				0.0107	TUBB3
dihydroxyphenylethylene glycol		chemical - endogenous mammalian				0.0107	MAP1B
SREBF1		transcription regulator		1.476	bias	0.0108	ACLY,ALDOC,CSAD,G6PD,IDH1,UQCRFS1
HNRNPU	0.347	transporter				0.011	GAPDH,HBB
HSF2		transcription regulator				0.011	HSPA4,HSPH1
N-ethyl-N-nitrosourea		chemical toxicant				0.011	HSP90AA1,SERPINA1
HNF4A		transcription regulator				0.011	ACLY,ARL1,ATAT1,ATP6V1F,COPB1,COPS7B,CS,DLG4,DLST,EPM2AIP1,FAHD2A,G6PD,GAPDH,GOT1,GSTO1,HSPH1,MAOA,MDH1,MDH2,NME1,NONO,PHB2,PKM,PPP5C,PRDX5,PSMB7,RPS6KA5,RTN4IP1,SERPINA1,TMOD2,TNPO3,VDAC2
RAC2		enzyme				0.0117	ALDOA,PKM,TKT
HIF1A		transcription regulator		1.961	bias	0.0121	ACO1,ALDOA,ALDOC,CTSD,GAPDH,GPI,PPIA
glucosamine		chemical - endogenous mammalian				0.0124	MDH2,SLC25A11,UQCRC2
NTF4		growth factor				0.0125	DLG4,SLC12A5
INSIG2		other				0.0125	ACLY,G6PD
diethylmaleate		chemical toxicant				0.0125	RANBP2,SLC3A2
NRF1		transcription regulator				0.0132	CD47,COX5A,HBB
amphetamine		chemical drug				0.0133	CD47,HSPA4,HSPA8,STIP1
POR	-1.797	enzyme				0.0136	ACLY,CSAD,HSPH1,LGALSL,PGD,POR
HIST1H1T		other		0		0.0138	COPS7B,DLG4,HSPA4,PHB2
HIST1H1A		other		0		0.0138	COPS7B,DLG4,HSPA4,PHB2
POLR2A		enzyme				0.014	GAPDH,HBB
cigarette smoke		chemical toxicant				0.0147	G6PD,GRB2,HSP90AA1,PGD,SOD2,TCP1
chromium		chemical drug				0.0148	ARHGDIA,G6PD,PGD
EGFR		kinase		0.022		0.0156	ACOT7,CD47,CRMP1,CRYAB,CUL3,HBB,PKM
SLC6A3		transporter				0.0157	DLG4,GNAL
RTN4	1.139	other				0.0165	ARHGDIA,GNAO1,LAP3
thioacetamide		chemical toxicant				0.0166	CYGB,GOT1,GYG1,HSPA4,PKM,POR,PTK2B
methapyrilene		chemical drug				0.0172	ALDOA,PLCB1,PPP2R2A,SLC3A2,TUBB
MED30		transcription regulator				0.0174	CS,SOD2
miR-221-3p (and other miRNAs w/seed GCUACAU)		mature microRNA				0.0174	PPP2R2A,SOD2
PPARG		ligand-dependent nuclear receptor	Activated	2.228		0.0177	ACLY,ATP5O,CS,DLAT,GAPDH,MDH1,SERPINA1,TKT,TUBB
FOLR1		transporter				0.018	ALDOC,PFN1,PPID,SLC3A2
estrogen receptor		group				0.0183	MAPT,POR,PPP5C
3-nitropropionic acid		chemical toxicant				0.0183	GAPDH,GPI,GYG1
CLOCK		transcription regulator				0.0187	C1QBP,GNAO1,HSPH1,PAFAH1B2,POR
SCAP		other				0.0193	ACLY,ALDOC,CSAD
testosterone		chemical - endogenous mammalian		1.463		0.0202	ALDOA,ATP6V1F,COX5A,MAOA,RALA,SOD2,TUBB2A,TUBB3
miR-155-5p (miRNAs w/seed UAAUGCU)		mature microRNA	Inhibited	-2.236	bias	0.0208	CD47,DPP7,GNA13,PPP5C,RAB5C
miR-292-5p (and other miRNAs w/seed CUCAAAC)		mature microRNA				0.0211	SEPT3,STX1A
PLAG1		transcription regulator				0.0213	PIR,STX1A,TNPO3
tegafur		chemical drug				0.0214	POR
SLC4A5		transporter				0.0214	SPTBN1
EPB42		transporter				0.0214	CD47
ZNF76		other				0.0214	TCP1
NDUFAB1		enzyme				0.0214	DLAT
CDCA7L		other				0.0214	MAOA
ROR1		kinase				0.0214	MAP1B
IgG2b		complex				0.0214	MAPT
HLTF		transcription regulator				0.0214	HBB
ZNF224		other				0.0214	ALDOA
ALAS2		enzyme				0.0214	HBB
GNG7	-1.385	enzyme				0.0214	GNAL
Dst	-0.536	other				0.0214	MAPT
NAGLU		enzyme				0.0214	MAPT
Hsf4		other				0.0214	CRYAB
IPO9	-0.621	transporter				0.0214	PTK2B
QKI		other				0.0214	MAP1B
Hbb-ar		other				0.0214	HBB
5-chloro-2,4-dihydroxypyridine		chemical drug				0.0214	POR
dinophysistoxin 1		chemical toxicant				0.0214	TUBB3
thiamine		chemical - endogenous mammalian				0.0214	TKT
PARK2		enzyme				0.023	MAOA,NDUFV2
nicotinic acid		chemical - endogenous mammalian				0.023	G6PD,GAPDH
SB 216763		chemical toxicant				0.023	DLG2,FSCN1
MAPK14		kinase		0.774	bias	0.0242	ATP5J2,CRYAB,Gnas,HBB,SOD2
ALDH2	0.104	enzyme				0.025	PHGDH,SLC3A2
L-triiodothyronine		chemical - endogenous mammalian		-0.167		0.0253	CAPZA1,COX5A,CS,G6PD,NME1,POR,Tpi1 (includes others),UBA1
CD38		enzyme	Activated	2.219	bias	0.0267	ALDOA,ALDOC,CISD1,LGALSL,PKM
miR-133a-3p (and other miRNAs w/seed UUGGUCC)		mature microRNA				0.0271	FSCN1,PKM
DRAP1		transcription regulator				0.0271	GAPDH,ILF2
SATB1		transcription regulator		0.132		0.0275	CTSD,HBB,HSP90AA1,HSPA8
TO-901317		chemical reagent				0.0278	ACLY,G6PD,GPI,POR,PSMB2,TKT
cocaine		chemical drug		-0.08		0.028	ATP5B,DLG4,HSPA4,MAPT,TUBB
IL3		cytokine				0.0289	CTTN,GNA13,GNAO1,Gnas,RALA,RAN,SLC3A2
Hmga1		other		-0.152		0.0292	CRYAB,HBB,MAPT,RAN
ICMT		enzyme				0.0293	ATP5B,CRYAB
heparin		chemical - endogenous mammalian				0.0315	ATP5A1,CS,NDUFA9
brivudine		chemical drug				0.0319	DDX1
benfotiamine		chemical drug				0.0319	TKT
Esr1-Estrogen-Sp1		complex				0.0319	CTSD
SOX12		transcription regulator				0.0319	TUBB3
CTNNBIP1		other				0.0319	TUBB3
DLX4		transcription regulator				0.0319	HBB
TMOD1	-0.069	enzyme				0.0319	PTK2B
TAOK2		kinase				0.0319	SOD2
miR-330-5p (and other miRNAs w/seed CUCUGGG)		mature microRNA				0.0319	CD47
RALGDS		other				0.0319	RALA
S100A1	-0.582	other				0.0319	SLC8A1
BCAR3		other				0.0319	RALA
Ank2	-0.327	other				0.0319	SPTBN1
HTR6		G-protein coupled receptor				0.0319	KIF3A
NPAS3		other				0.0319	DLG4
KLF7		transcription regulator				0.0319	HBB
PSMB5		peptidase				0.0319	PSMB2
ELAVL3	-0.146	other				0.0319	TUBB3
CDON		other				0.0319	TUBB3
GAA	-0.275	enzyme				0.0319	GYG1
oxonic acid		chemical drug				0.0319	POR
glabridin		chemical - endogenous non-mammalian				0.0319	SOD2
myxothiazol		chemical toxicant				0.0319	SOD2
thymeleatoxin		chemical toxicant				0.0319	SOD2
MYOD1		transcription regulator		-0.492		0.0322	ALDOA,CRYAB,GRB2,SPTBN1,TKT
FOXO1		transcription regulator				0.033	ACLY,ATP5B,CS,GPI,SOD2,TKT
mir-145		microRNA				0.0338	FSCN1,SOD2
GPC1		transmembrane receptor				0.0338	GNA13,PTK2B
MECP2	-0.338	transcription regulator				0.0354	GSTO1,SLC12A5,UQCRC1
THRB		ligand-dependent nuclear receptor				0.0359	ATP5L,CTSD,NME1,PGD,POR
4-methylnitrosoamino-1-(3-pyridinyl)-1-butanone		chemical toxicant				0.0361	SERPINA1,TKT
GAST		other				0.0381	DLAT,MDH2,POR
ESR1		ligand-dependent nuclear receptor				0.0396	CSAD,CTSD,G6PD,NME1,POR,PPP5C
NOS2		enzyme				0.0416	ACO1,DLG4,G6PD,STXBP1,TKT
COL17A1		other				0.0423	SERPINA1
Cyclin D		group				0.0423	CTSD
SLC6A4		transporter				0.0423	GNAO1
GMNN		transcription regulator				0.0423	PHYHIP
BCL11A		transcription regulator				0.0423	HBB
RGL2		other				0.0423	RALA
TRPV5		ion channel				0.0423	SLC8A1
KRIT1		other				0.0423	SOD2
SSTR3		G-protein coupled receptor				0.0423	KIF3A
SIX4		transcription regulator				0.0423	ALDOA
prostaglandin J2		chemical - endogenous non-mammalian				0.0435	PSMB2,PSMB7
Hsp70		group				0.0435	GAPDH,MAPT
niacinamide		chemical - endogenous mammalian				0.0435	G6PD,GAPDH
mibolerone		chemical drug		0		0.0437	ARF4,FKBP1A,NME1,PPIA
fenofibrate		chemical drug		-1		0.0439	DLAT,GAPDH,GOT1,GYG1,POR,SOD2
HOXA10		transcription regulator		-1.342		0.0442	HSP90AA1,IDH2,MAP1B,NUDT3,PHGDH
rosiglitazone		chemical drug	Activated	2.207		0.0446	COX5A,CS,GAPDH,GOT1,GYG1,IDH3A,IDH3B,MDH2
isobutylmethylxanthine		chemical toxicant	Activated	2		0.0448	GAPDH,RAB5C,SOD2,TUBB
miR-145-5p (and other miRNAs w/seed UCCAGUU)		mature microRNA				0.0461	FSCN1,SOD2
PD98059		chemical - kinase inhibitor		-1.726		0.0462	ACOT7,ALDOA,FAH,GPI,RAN,SERPINA1,SLC3A2,SLC8A1,TUBB2A,UQCRC2
tamoxifen		chemical drug	Activated	2.2		0.0469	CSAD,CTSD,GAPDH,PFN1,SOD2
dinoprost		chemical - endogenous mammalian				0.0469	HSPA4,POR,PTK2B
GDF2		growth factor				0.0469	CRYAB,SLC3A2,TUBB3
TERC		other				0.0487	GPI,TUBB2A
Ins1		other	Activated	2.558		0.0519	CRYAB,G6PD,GAPDH,MAPT,SOD2,UQCRC1,UQCRC2
CD28		transmembrane receptor		-1.89		0.0611	ATP5C1,CS,GAPDH,HSPA8,ILF2,PHB2,RANBP2
benzyloxycarbonyl-Leu-Leu-Leu aldehyde		chemical - protease inhibitor		1.953		0.0649	CRYAB,HSP90AA1,HSPA4,HSPA8,SOD2
progesterone		chemical - endogenous mammalian	Activated	2.582		0.0721	ACOT7,CRYAB,G6PD,HSPA8,IDH2,MAOA,NUDT3,PGRMC1,SOD2
forskolin		chemical toxicant	Activated	2		0.0893	ACTR2,ALDOA,ARHGAP1,ARPC1A,PGRMC1,PPP2R1A,RAB5C,Slc6a17,SOD2
PPARA		ligand-dependent nuclear receptor	Activated	2.236		0.252	ARHGDIA,ATP5B,CS,CSAD,G6PD,POR
IGF1		growth factor		1.972		0.315	CTSD,GAPDH,HBB,MAPT,TUBB3
IL2		cytokine	Activated	2		0.518	ARHGDIA,GAPDH,NME1,STIP1
phorbol myristate acetate		chemical drug		1.997		1	ACO1,ARF4,CTSD,CUL3,HSPA4,PKM,SOD2,TMOD2

## Sheet: IPA interaction biolfunct
Â© 2000-2014 Ingenuity Systems, Inc. All rights reserved.
Category	p-value	Molecules
Neurological Disease	1.99E-05-3.99E-02	CAB39,NME1,DLG2,GAPDH,ATP5L,PPP1CB,TUBB,SLC12A5,PREPL,SNCB,ACADM,ETFB,ATP5O,PDE10A,RPS6KA5,GDAP1,ITPR1,ATP5C1,Gnas,GAD1,GNAO1,DBNL,IDH2,UBA1,DDX1,SEPT6,SLC4A10
Psychological Disorders	1.99E-05-3.99E-02	ETFB,CAB39,NME1,ATP5O,PDE10A,DLG2,ATP5L,GAPDH,PPP1CB,RPS6KA5,ITPR1,ATP5C1,PREPL,GNAO1,DBNL,DDX1,SNCB,ACADM,SEPT6
Hereditary Disorder	3.86E-05-3.99E-02	CAB39,NME1,GAPDH,ATP5L,PPP1CB,TUBB,POR,PREPL,CYB5R3,AGK,ACADM,IDH3B,QDPR,ETFB,ATP5O,PDE10A,G6PD,GDAP1,RPS6KA5,ITPR1,ATP5C1,GAD1,GNAO1,IDH2,UBA1,DDX1,RABGGTA,SEPT6,COQ9
Skeletal and Muscular Disorders	3.86E-05-4.89E-02	ETFB,CAB39,NME1,ATP5O,PDE10A,ATP5L,GAPDH,DLG2,PPP1CB,RPS6KA5,GDAP1,ITPR1,DNM1,POR,ATP5C1,PREPL,GNAO1,DBNL,DDX1,UBA1,SNCB,ACADM,SEPT6,ARHGAP1
Carbohydrate Metabolism	4.54E-05-4.64E-02	PAFAH1B2,AP2M1,G6PD,GAPDH,PPP1CB,PFKP,Tpi1 (includes others),GSTO1,PGD,CS,GYG1,AGK,IDH3A,ACADM,IDH3B
Nucleic Acid Metabolism	7.47E-05-4.64E-02	NME1,ATP5O,PRDX5,PDE10A,NUDT3,GAPDH,G6PD,ATP5L,REXO2,POR,ATP5C1,Gnas,PGD,CS,ENTPD2,GNAO1,UBA1,IDH3A,EPB41L2,IDH3B,ATP5I
Small Molecule Biochemistry	7.47E-05-4.67E-02	PAFAH1B2,NME1,YWHAH,PRDX5,NUDT3,ATP5L,GAPDH,REXO2,POR,PGD,CS,CYB5R3,CYGB,AGK,C1QBP,IDH3A,ACADM,IDH3B,ATP5I,QDPR,AP2M1,ATP5O,PDE10A,G6PD,STX1A,GSTO1,ATP5C1,Gnas,ENTPD2,GAD1,HIBADH,GNAO1,CSAD,UBA1,EPB41L2,SLC8A1
Cell-To-Cell Signaling and Interaction	1.36E-04-4.89E-02	ACTR2,AP2M1,NME1,NLGN2,DLG2,ITPR1,STX1A,SLC12A5,DNM1,GAD1,GNAO1,EXOC2,C1QBP,SNCB,TMOD2
Tissue Development	1.36E-04-4.64E-02	Gnas,ACTR2,NME1,GRB2,C1QBP,ITPR1,SLC12A5
Cell Death and Survival	4.48E-04-4.64E-02	PAFAH1B2,NME1,G6PD,GAPDH,RPS6KA5,TRIM2,ITPR1,POR,GNAO1,CYB5R3,EXOC2,SNCB,PPP5C,ARHGAP1
DNA Replication, Recombination, and Repair	6.14E-04-4.64E-02	POR,ATP5C1,NME1,ATP5O,PDE10A,PRDX5,ENTPD2,GNAO1,G6PD,ATP5L,UBA1,ATP5I
Energy Production	6.14E-04-3.28E-02	POR,ATP5C1,NME1,ATP5O,PRDX5,ENTPD2,ATP5L,UBA1,ACADM,ATP5I
Cell Cycle	6.69E-04-3.34E-02	DNM1,Gnas,NME1,MAP2K2,GRB2,GDAP1,SEPT6,SEPT2,MST4
Cellular Movement	6.69E-04-4.64E-02	DNM1,ACTR2,NME1,GRB2,GAD1,C1QBP,STX1A,SEPT6,LPHN1,SEPT2
Organismal Development	6.69E-04-4.64E-02	POR,Gnas,GRB2,GNAO1,NPEPPS,ITPR1,STX1A,SLC8A1,ARHGAP1,SLC12A5
Cancer	1.04E-03-5E-02	ACTR2,NME1,YWHAH,PRDX5,GAPDH,EPM2AIP1,GDAP1,NPEPPS,ITPR1,TUBB,REXO2,GSTO1,DNM1,POR,Gnas,ATP5C1,HIBADH,CYB5R3,ARPC3,IDH2,C1QBP,IDH3A,DDX1,SLC8A1
Reproductive System Disease	1.04E-03-6.77E-03	POR,NME1,DDX1,TUBB
Drug Metabolism	2.86E-03-4.64E-02	POR,SLC25A11,GNAO1,CYB5R3,G6PD,STX1A,GGT7
Gene Expression	2.86E-03-2.02E-02	POR,Gnas,G6PD
Molecular Transport	2.86E-03-4.64E-02	PAFAH1B2,NME1,AP2M1,PRDX5,GAPDH,G6PD,STX1A,LPHN1,SLC12A5,GSTO1,DNM1,POR,SLC25A11,GNAO1,C1QBP,SLC8A1
Nervous System Development and Function	3.48E-03-4.89E-02	PRKACB,AP2M1,GRB2,NLGN2,DLG2,ATAT1,TRIM2,RPS6KA5,ITPR1,STX1A,LPHN1,SLC12A5,DNM1,Gnas,GAD1,GNAO1,DBNL,EPB41L2,SNCB,ARHGAP1,TMOD2,SLC4A10
Infectious Disease	4.18E-03-4.79E-02	DNM1,POR,ACTR2,AP2M1,GYG1,GAPDH,ARPC3,TNPO3,GSTO1
Post-Translational Modification	4.18E-03-3.34E-02	APOA1BP,GAD1,PFKP,EPB41L2,RABGGTA,ACADM
Protein Synthesis	4.18E-03-3.13E-02	APOA1BP,GRB2,G6PD,NPEPPS,PFKP,C1QBP,PPP5C,ACADM,SEPT2,GGT7
Hepatic System Disease	5.24E-03-5.24E-03	DNM1,ACTR2,ARPC3
Cellular Assembly and Organization	5.53E-03-4.83E-02	PPID,ACTR2,AP2M1,RAB5C,NLGN2,GAPDH,ITPR1,STX1A,TUBB,LPHN1,SLC12A5,DNM1,ARHGAP44,DYNC1LI2,CYB5R3,ARL1,EXOC2,DBNL,EPB41L2,SNCB,ARHGAP1,TMOD2
Cellular Function and Maintenance	5.77E-03-4.64E-02	ACTR2,AP2M1,RAB5C,GRB2,GAPDH,ITPR1,TUBB,STX1A,LPHN1,SLC12A5,DNM1,DYNC1LI2,PIR,SLC8A1
Cardiovascular Disease	6.77E-03-4.32E-02	GRB2,GNAO1,AGK,SLC8A1,ACADM
Cardiovascular System Development and Function	6.77E-03-4.64E-02	GNAO1,G6PD,SLC8A1
Cell Morphology	6.77E-03-4.64E-02	DNM1,ACTR2,AP2M1,GAD1,ATAT1,ARPC3,DIRAS1,C1QBP,ITPR1,SNCB,SLC8A1,SLC12A5
Cellular Compromise	6.77E-03-3.34E-02	CYGB,DIRAS1,ITPR1,TUBB
Cellular Development	6.77E-03-4.64E-02	Gnas,DIRAS1,ITPR1
Cellular Growth and Proliferation	6.77E-03-2.68E-02	Gnas,NME1,GNAO1,DIRAS1
Connective Tissue Development and Function	6.77E-03-4.64E-02	PRKACB,Gnas,ACTR2,GRB2,ARHGAP1
Connective Tissue Disorders	6.77E-03-6.77E-03	POR,UBA1
Developmental Disorder	6.77E-03-3.99E-02	POR,ETFB,MAP2K2,G6PD,UBA1,AGK,ACADM,QDPR
Embryonic Development	6.77E-03-4.64E-02	DNM1,POR,Gnas,NME1,GRB2,GNAO1,ARPC3,DIRAS1,C1QBP,ITPR1
Endocrine System Development and Function	6.77E-03-3.99E-02	Gnas,YWHAH,GAD1,G6PD,CYB5R3
Endocrine System Disorders	6.77E-03-2.68E-02	POR,Gnas
Free Radical Scavenging	6.77E-03-4.64E-02	PRDX5,G6PD,CYGB
Gastrointestinal Disease	6.77E-03-2.68E-02	POR,Gnas
Hematological Disease	6.77E-03-5E-02	POR,CYB5R3,GAPDH,G6PD,IDH2,ITPR1,TUBB
Hematological System Development and Function	6.77E-03-4.64E-02	NME1,SLC8A1
Inflammatory Disease	6.77E-03-1.64E-02	POR,GAPDH,TUBB
Inflammatory Response	6.77E-03-1.64E-02	POR,GAPDH,TUBB
Lipid Metabolism	6.77E-03-4.64E-02	POR,PAFAH1B2,AP2M1,YWHAH,CYB5R3,CYGB,AGK,STX1A,ACADM
Metabolic Disease	6.77E-03-3.13E-02	POR,ETFB,G6PD,IDH2,AGK,ITPR1,ACADM,QDPR,COQ9
Nutritional Disease	6.77E-03-6.77E-03	ITPR1
Ophthalmic Disease	6.77E-03-2.68E-02	AGK,RABGGTA,IDH3B
Organ Development	6.77E-03-2.02E-02	Gnas,SLC12A5
Organ Morphology	6.77E-03-2.02E-02	Gnas,G6PD,ATAT1,SLC8A1,ARHGAP1
Organismal Injury and Abnormalities	6.77E-03-4.89E-02	POR,GRB2,GNAO1,IDH2,GDAP1,UBA1,SLC8A1,ACADM,ARHGAP1,SLC4A10
Protein Trafficking	6.77E-03-4.64E-02	DNM1,AP2M1,C1QBP,STX1A
RNA Damage and Repair	6.77E-03-6.77E-03	REXO2
Renal and Urological Disease	6.77E-03-3.13E-02	POR,ETFB,IDH2,TUBB
Skeletal and Muscular System Development and Function	6.77E-03-2.02E-02	PRKACB,POR,Gnas,ARHGAP1
Tissue Morphology	6.77E-03-4.64E-02	POR,PRKACB,Gnas,GAD1,GNAO1,G6PD,ATAT1,SLC8A1,SLC12A5
Tumor Morphology	6.77E-03-3.99E-02	NME1,DIRAS1
Amino Acid Metabolism	7.45E-03-4.67E-02	GAD1,HIBADH,CSAD,STX1A,QDPR
Cell Signaling	1.35E-02-4.64E-02	PPID,GNAO1,CYGB,ITPR1,SLC8A1
Digestive System Development and Function	1.35E-02-3.99E-02	DNM1,Gnas,GAD1,ARHGAP1
Renal and Urological System Development and Function	1.35E-02-3.34E-02	DNM1,GRB2,DIRAS1,C1QBP
Vitamin and Mineral Metabolism	1.35E-02-4.64E-02	PPID,YWHAH,Pnpo,ITPR1,C1QBP,SLC8A1,GSTO1
Immunological Disease	1.64E-02-1.64E-02	GAPDH,TUBB
Respiratory Disease	1.64E-02-4.79E-02	GYG1,GAPDH,TUBB,GSTO1
Behavior	1.7E-02-4.33E-02	PRKACB,PDE10A,NLGN2,NPEPPS,RPS6KA5,STX1A,LPHN1,SLC12A5,DNM1,Gnas,GAD1,GNAO1,DBNL,TMOD2
Dermatological Diseases and Conditions	1.86E-02-2.14E-02	POR,PGD,ARPC1A,HIBADH,SLC25A46,CYB5R3,GAPDH,IDH3A,C1QBP,TUBB
Hair and Skin Development and Function	2.02E-02-2.68E-02	DNM1,DIRAS1
Reproductive System Development and Function	2.02E-02-2.68E-02	POR,Gnas,GAD1,NPEPPS
Protein Degradation	2.68E-02-2.68E-02	NPEPPS
Hepatic System Development and Function	3.99E-02-3.99E-02	Gnas

[truncated: 16 more sheets: IPA interaction networks, IPA interaction pathways, IPA interaction upstream, GSEA EC GO, GSEA IC GO, GSEA EC curated, GSEA IC curated, GSEA EC tft, GSEA IC tft, GSEA sal GO, GSEA coc GO, GSEA sal curated, GSEA coc curated, GSEA sal tft, GSEA coc tft, mRNA energy metab]
